# Supplementary material for: Paired single-cell and spatial transcriptional profiling reveals a central osteopontin macrophage response mediating tuberculous granuloma formation
Source: mBio. 2025 Aug 7;16(9):e01559-25. doi: 10.1128/mbio.01559-25 (PMC12421895; doi:10.1128/mbio.01559-25)
Supplement: Table S1 — Differentially expressed genes unique to each of the 17 regions in TB granuloma tissue biopsy specimens P1, P2, PL, and LN that have a common transcriptional signature between samples, as determined by 10x Genomics Visium v2 spatial mRNA sequencing. [file mbio.01559-25-s0003.xlsx]

## Sheet: Table S1 Spatial Cluster DEGs
p_val	avg_log2FC	pct.1	pct.2	p_val_adj	cluster	gene
0	1.1033	0.488	0.204	0	0	USP17L15
0	1.05526	0.452	0.169	0	0	USP17L3
0	0.997689	1	0.999	0	0	MT-ND6
0	0.926219	0.39	0.152	0	0	TAF11L6
0	0.840394	0.994	0.824	0	0	MT-ND5
0	0.685282	1	0.992	0	0	MT-ND1
2.08572e-275	0.807289	0.361	0.145	3.76723e-271	0	ELOA3
1.26789e-249	0.451117	1	1	2.29006e-245	0	MT-CYB
9.60182e-224	0.678162	0.303	0.119	1.73428e-219	0	FAM90A1
1.43922e-201	0.580556	0.979	0.682	2.59952e-197	0	MT-ND3
6.82059e-119	0.287175	1	1	1.23193e-114	0	MT-ND4L
0	3.39057	0.996	0.502	0	1	SFTPA1
0	3.34924	0.995	0.526	0	1	SFTPC
0	3.20982	0.996	0.537	0	1	SFTPB
0	2.73487	0.985	0.329	0	1	SLPI
0	2.63734	0.994	0.365	0	1	SLC34A2
0	2.49357	0.983	0.271	0	1	SFTPD
0	2.21276	0.865	0.165	0	1	DMBT1
0	2.15347	0.956	0.164	0	1	PIGR
0	2.14288	0.957	0.16	0	1	NAPSA
0	2.04241	0.979	0.332	0	1	MUC1
0	1.88683	0.937	0.181	0	1	GPRC5A
0	1.88042	0.971	0.338	0	1	CXCL2
0	1.86303	0.899	0.301	0	1	AGER
0	1.75346	0.998	0.893	0	1	A2M
0	1.70567	0.995	0.613	0	1	NR4A1
0	1.66693	0.984	0.617	0	1	AQP1
0	1.66541	0.996	0.794	0	1	EGR1
0	1.66349	0.887	0.141	0	1	AQP4
0	1.64703	0.961	0.671	0	1	GPX3
0	1.63818	0.885	0.14	0	1	ABCA3
0	1.63058	0.531	0.092	0	1	SCGB3A1
0	1.63002	0.979	0.445	0	1	TCIM
0	1.61449	0.938	0.244	0	1	DHCR24
0	1.55101	0.996	0.742	0	1	FOSB
0	1.52769	0.979	0.637	0	1	C11orf96
0	1.50847	0.999	0.943	0	1	ZFP36
0	1.50201	0.897	0.248	0	1	LAMP3
0	1.47555	0.97	0.723	0	1	LRRK2
0	1.47252	0.998	0.87	0	1	SOCS3
0	1.4519	0.975	0.582	0	1	RNASE1
0	1.43267	0.796	0.103	0	1	PGC
0	1.41137	0.822	0.11	0	1	CYP4B1
0	1.38235	0.907	0.361	0	1	LPCAT1
0	1.37408	0.839	0.126	0	1	KRT7
0	1.3557	0.857	0.112	0	1	SFTA3
0	1.34489	0.866	0.182	0	1	HOPX
0	1.31408	0.996	0.82	0	1	CEBPD
0	1.31291	0.822	0.114	0	1	C4BPA
0	1.30418	0.994	0.714	0	1	CCN1
0	1.30053	0.976	0.825	0	1	EPAS1
0	1.29244	0.943	0.59	0	1	NCOA7
0	1.27129	0.909	0.66	0	1	SLC39A8
0	1.24839	0.837	0.172	0	1	LIMCH1
0	1.24413	0.856	0.192	0	1	SELENBP1
0	1.23412	0.975	0.628	0	1	THBS1
0	1.23011	0.748	0.091	0	1	CXCL17
0	1.2269	0.953	0.584	0	1	ATF3
0	1.22401	0.793	0.11	0	1	ELF3
0	1.2207	0.819	0.131	0	1	ATP13A4
0	1.21807	0.87	0.463	0	1	CAV1
0	1.20442	0.782	0.179	0	1	WFDC2
0	1.20433	0.883	0.395	0	1	CD55
0	1.19796	0.712	0.092	0	1	CEACAM6
0	1.17605	0.519	0.064	0	1	SCGB3A2
0	1.16355	0.843	0.237	0	1	LDLR
0	1.15456	0.851	0.302	0	1	CAV2
0	1.15378	0.775	0.113	0	1	NKX2-1
0	1.15329	0.986	0.662	0	1	SELENOP
0	1.14588	0.778	0.118	0	1	TMEM125
0	1.14495	0.999	0.948	0	1	FOS
0	1.12304	0.727	0.099	0	1	FLRT3
0	1.11738	0.842	0.29	0	1	ITPKC
0	1.11461	0.662	0.072	0	1	CLDN18
0	1.10787	0.73	0.155	0	1	EMP2
0	1.10509	0.701	0.145	0	1	ALPL
0	1.10054	0.881	0.55	0	1	VWF
0	1.09404	0.811	0.203	0	1	ADGRF5
0	1.08595	0.724	0.1	0	1	SLC22A31
0	1.07312	0.773	0.2	0	1	INMT
0	1.05831	0.8	0.231	0	1	KRT8
0	1.05745	0.568	0.11	0	1	FCN3
0	1.0569	0.766	0.155	0	1	NTN4
0	1.04736	0.863	0.301	0	1	TM4SF1
0	1.03867	1	0.992	0	1	JUNB
0	1.03656	0.812	0.274	0	1	FASN
0	1.03572	0.72	0.114	0	1	LMO3
0	1.02509	0.923	0.552	0	1	SDC4
0	1.00938	0.907	0.53	0	1	CYB5A
0	0.999647	0.686	0.089	0	1	ROS1
0	0.99909	0.845	0.289	0	1	CSRNP1
0	0.998192	0.887	0.471	0	1	SLC40A1
0	0.997815	0.997	0.822	0	1	DUSP1
0	0.997694	0.93	0.741	0	1	RGCC
0	0.99538	0.589	0.076	0	1	AGR3
0	0.994143	0.702	0.102	0	1	NDNF
0	0.992994	0.707	0.117	0	1	FXYD3
0	0.991169	0.74	0.214	0	1	ADIRF
0	0.986957	0.72	0.131	0	1	MALL
0	0.971517	0.891	0.554	0	1	TRIB1
0	0.951768	0.794	0.233	0	1	PON2
0	0.95	0.685	0.116	0	1	CLDN4
0	0.946434	0.699	0.145	0	1	NPNT
0	0.94093	0.502	0.11	0	1	HP
0	0.940086	0.992	0.811	0	1	RHOB
0	0.938159	0.643	0.095	0	1	RND1
0	0.935192	0.68	0.111	0	1	ITGB6
0	0.926394	0.752	0.217	0	1	PTGS2
0	0.925989	0.893	0.514	0	1	DSTN
0	0.925916	0.684	0.131	0	1	SUSD2
0	0.920591	0.715	0.172	0	1	STEAP4
0	0.917012	0.848	0.443	0	1	GADD45B
0	0.9132	0.676	0.12	0	1	TACSTD2
0	0.912093	0.994	0.913	0	1	IER2
0	0.911509	0.657	0.084	0	1	FOLR1
0	0.910279	0.791	0.244	0	1	DLC1
0	0.909459	0.662	0.129	0	1	MLPH
0	0.904816	0.999	0.966	0	1	JUND
0	0.904324	0.567	0.105	0	1	CTSE
0	0.903748	0.839	0.36	0	1	CD9
0	0.898254	0.918	0.578	0	1	KLF4
0	0.897641	0.983	0.819	0	1	KLF2
0	0.895378	0.752	0.286	0	1	SLC9A3R2
0	0.892118	0.758	0.255	0	1	NR4A3
0	0.89167	0.836	0.392	0	1	ADAMTS1
0	0.889749	0.753	0.264	0	1	ID1
0	0.885002	0.994	0.867	0	1	JUN
0	0.883202	0.634	0.088	0	1	SCNN1A
0	0.881323	0.489	0.095	0	1	TMEM100
0	0.881317	0.988	0.857	0	1	LMNA
0	0.880137	0.764	0.278	0	1	SECISBP2L
0	0.87667	0.623	0.064	0	1	CACNA2D2
0	0.869414	0.639	0.083	0	1	MAL2
0	0.85874	0.946	0.728	0	1	NFKBIZ
0	0.854636	0.637	0.099	0	1	KLF5
0	0.85442	0.669	0.205	0	1	FMO2
0	0.849904	0.975	0.821	0	1	ICAM1
0	0.846879	0.99	0.878	0	1	BTG2
0	0.845115	0.709	0.259	0	1	IL6
0	0.840116	0.785	0.286	0	1	NEDD9
0	0.838166	0.836	0.436	0	1	CFD
0	0.837323	0.712	0.237	0	1	ATP1B1
0	0.834559	0.737	0.321	0	1	DEPP1
0	0.834332	0.631	0.085	0	1	MYH14
0	0.832858	0.438	0.057	0	1	FGG
0	0.829689	0.649	0.146	0	1	CLIC5
0	0.827406	0.591	0.118	0	1	TCF21
0	0.826064	0.822	0.414	0	1	ATP11A
0	0.821528	0.849	0.52	0	1	EMP1
0	0.814202	0.646	0.16	0	1	RRAD
0	0.813021	0.602	0.12	0	1	AREG
0	0.810757	0.645	0.164	0	1	AHCYL2
0	0.810245	0.726	0.223	0	1	NEDD4L
0	0.804292	0.57	0.059	0	1	PEBP4
0	0.80088	0.693	0.236	0	1	IFT57
0	0.79861	0.69	0.296	0	1	LTBP2
0	0.796363	0.607	0.105	0	1	LMO7
0	0.789293	0.579	0.07	0	1	SFTA2
0	0.785677	0.634	0.145	0	1	NRGN
0	0.775176	0.586	0.087	0	1	MAOA
0	0.774308	0.571	0.071	0	1	C16orf89
0	0.773789	0.944	0.8	0	1	TGM2
0	0.772452	0.571	0.066	0	1	TMPRSS2
0	0.767983	0.808	0.313	0	1	TNXB
0	0.76532	0.575	0.076	0	1	C1orf116
0	0.764254	0.602	0.165	0	1	CAMK2N1
0	0.76074	0.486	0.082	0	1	IL1RL1
0	0.756645	0.544	0.099	0	1	FAM107A
0	0.753988	0.803	0.421	0	1	CITED2
0	0.753274	0.572	0.094	0	1	KRT19
0	0.750532	0.839	0.542	0	1	SPARCL1
0	0.749016	0.691	0.232	0	1	MID1IP1
0	0.748325	0.776	0.437	0	1	EGFL7
0	0.748154	0.767	0.316	0	1	RBPMS
0	0.746487	0.706	0.274	0	1	MFAP4
0	0.739034	0.6	0.213	0	1	CALCRL
0	0.738547	0.564	0.163	0	1	PRELP
0	0.737511	0.62	0.154	0	1	CAVIN2
0	0.732148	0.87	0.591	0	1	NAMPT
0	0.731929	0.681	0.216	0	1	SYNE1
0	0.730967	0.515	0.077	0	1	MACROD2
0	0.729931	0.786	0.401	0	1	ETS2
0	0.728476	0.579	0.12	0	1	BMP2
0	0.727212	0.625	0.197	0	1	FBLN5
0	0.72675	0.698	0.262	0	1	ERRFI1
0	0.724973	0.704	0.247	0	1	NR4A2
0	0.717382	0.519	0.063	0	1	SDR16C5
0	0.716142	0.688	0.231	0	1	TFPI
0	0.71576	0.593	0.133	0	1	ADH1B
0	0.715492	0.967	0.846	0	1	YBX3
0	0.714454	0.612	0.148	0	1	BCAM
0	0.708741	0.77	0.321	0	1	PDE4D
0	0.706952	0.515	0.051	0	1	EPCAM
0	0.706087	0.548	0.081	0	1	C19orf33
0	0.705391	0.804	0.468	0	1	SPTSSA
0	0.704971	0.653	0.189	0	1	STXBP1
0	0.699774	0.845	0.549	0	1	ID3
0	0.697198	0.745	0.327	0	1	RGS2
0	0.696831	0.565	0.187	0	1	RAMP3
0	0.692605	0.578	0.117	0	1	ITGA3
0	0.689002	0.557	0.181	0	1	ACKR1
0	0.688575	0.507	0.081	0	1	IRX3
0	0.685787	0.666	0.214	0	1	HSPB8
0	0.683227	0.779	0.428	0	1	CAT
0	0.674332	0.529	0.107	0	1	ICAM4
0	0.674119	0.649	0.203	0	1	TSPAN13
0	0.671097	0.73	0.3	0	1	JDP2
0	0.669616	0.681	0.235	0	1	ZBTB16
0	0.666768	0.575	0.145	0	1	RHOBTB2
0	0.665239	0.693	0.273	0	1	EPHX1
0	0.664991	0.56	0.122	0	1	EFNA1
0	0.663504	0.671	0.261	0	1	CYBRD1
0	0.660996	0.591	0.231	0	1	LTBP4
0	0.66	0.953	0.83	0	1	CSRP1
0	0.656751	0.717	0.264	0	1	PDK4
0	0.656235	0.52	0.072	0	1	VEPH1
0	0.653362	0.462	0.048	0	1	SLC6A14
0	0.652262	0.97	0.89	0	1	GSTP1
0	0.64833	0.705	0.286	0	1	TNS2
0	0.646215	0.536	0.099	0	1	WWC1
0	0.642998	0.788	0.448	0	1	SPINT2
0	0.636004	0.986	0.977	0	1	NPC2
0	0.633861	0.767	0.472	0	1	SCD
0	0.633388	0.517	0.148	0	1	SMAD6
0	0.629755	0.633	0.231	0	1	AK1
0	0.629224	0.664	0.249	0	1	TJP1
0	0.629163	0.594	0.205	0	1	AQP3
0	0.628903	0.912	0.723	0	1	NNMT
0	0.616276	0.588	0.186	0	1	PARM1
0	0.614442	0.589	0.189	0	1	LIFR
0	0.614324	0.658	0.264	0	1	MAFF
0	0.614221	0.685	0.274	0	1	YAP1
0	0.613737	0.604	0.224	0	1	ATP1A1
0	0.612099	0.708	0.331	0	1	RAB11FIP1
0	0.610357	0.668	0.272	0	1	PAPSS2
0	0.610324	0.5	0.106	0	1	LGALSL
0	0.606941	0.59	0.217	0	1	LIMS2
0	0.606143	0.704	0.321	0	1	MMP19
0	0.604108	0.491	0.074	0	1	TACC2
0	0.603203	0.498	0.11	0	1	SOCS2
0	0.601575	0.724	0.329	0	1	PMP22
0	0.601569	0.42	0.054	0	1	AGR2
0	0.600439	0.545	0.193	0	1	LRRC32
0	0.599741	0.861	0.632	0	1	IL1R1
0	0.599736	0.611	0.21	0	1	PTPRF
0	0.597149	0.54	0.128	0	1	MTUS1
0	0.596778	0.434	0.05	0	1	HHIP
0	0.595629	0.552	0.175	0	1	RCAN1
0	0.59319	0.475	0.092	0	1	UPK3B
0	0.592254	0.948	0.866	0	1	TGFBR2
0	0.58932	0.541	0.142	0	1	CLDN7
0	0.586981	0.469	0.084	0	1	GPC3
0	0.58547	0.502	0.15	0	1	AASS
0	0.584388	0.5	0.102	0	1	P3H2
0	0.582015	0.714	0.342	0	1	DST
0	0.581435	0.456	0.082	0	1	SCN7A
0	0.579791	0.537	0.152	0	1	CADM1
0	0.579097	0.685	0.286	0	1	NFIX
0	0.573169	0.581	0.182	0	1	TSC22D1
0	0.572188	0.504	0.101	0	1	ETV1
0	0.571795	0.63	0.252	0	1	C1orf198
0	0.571466	0.507	0.141	0	1	PTPRB
0	0.569051	0.532	0.142	0	1	CLIC3
0	0.568202	0.987	0.954	0	1	ZFP36L1
0	0.567994	0.664	0.278	0	1	MAST4
0	0.567571	0.691	0.308	0	1	ARHGEF12
0	0.567172	0.381	0.07	0	1	VIPR1
0	0.566799	0.554	0.172	0	1	MYO6
0	0.565928	0.596	0.236	0	1	SLC25A25
0	0.565229	0.683	0.318	0	1	CCL2
0	0.56491	0.984	0.898	0	1	KLF6
0	0.564843	0.699	0.363	0	1	CPM
0	0.56257	0.815	0.572	0	1	MIDN
0	0.562034	0.604	0.223	0	1	F11R
0	0.561895	0.738	0.39	0	1	PPP1R15A
0	0.561381	0.582	0.205	0	1	C1orf21
0	0.561287	0.489	0.152	0	1	NKD2
0	0.560045	0.585	0.221	0	1	SNX30
0	0.557566	0.49	0.112	0	1	MET
0	0.557057	0.507	0.179	0	1	SLCO2A1
0	0.55694	0.541	0.178	0	1	CEMIP2
0	0.555942	0.435	0.052	0	1	ZNF385B
0	0.555371	0.476	0.1	0	1	FZD5
0	0.553603	0.649	0.274	0	1	DUSP6
0	0.549071	0.61	0.253	0	1	CRIM1
0	0.547806	0.479	0.101	0	1	MECOM
0	0.546206	0.877	0.73	0	1	DPYSL2
0	0.543257	0.434	0.078	0	1	MFSD2A
0	0.542954	0.445	0.064	0	1	OCLN
0	0.542032	0.449	0.07	0	1	PRSS8
0	0.541652	0.477	0.103	0	1	KCNJ15
0	0.536818	0.472	0.106	0	1	PRKCZ
0	0.536743	0.604	0.247	0	1	GRASP
0	0.536694	0.517	0.15	0	1	WWC2
0	0.53621	0.679	0.324	0	1	OSMR
0	0.535594	0.428	0.063	0	1	S100A14
0	0.535146	0.347	0.057	0	1	MUC5B
0	0.53509	0.618	0.264	0	1	SPTBN1
0	0.534763	0.722	0.343	0	1	PER1
0	0.53392	0.501	0.146	0	1	SNX25
0	0.533709	0.63	0.289	0	1	CRIP2
0	0.532677	0.448	0.067	0	1	NEBL
0	0.531163	0.589	0.23	0	1	ITPR3
0	0.529887	0.924	0.83	0	1	SELENOW
0	0.528945	0.527	0.177	0	1	ADGRL2
0	0.527475	0.53	0.184	0	1	DKK3
0	0.525343	0.482	0.13	0	1	PTPN13
0	0.522017	0.588	0.237	0	1	ZNF331
0	0.521461	0.537	0.18	0	1	SH3D19
0	0.519745	0.469	0.122	0	1	MGST1
0	0.519645	0.664	0.306	0	1	HPCAL1
0	0.519008	0.479	0.113	0	1	EPS8L2
0	0.518826	0.536	0.207	0	1	MYH10
0	0.518714	0.608	0.256	0	1	KIF1C
0	0.517742	0.472	0.112	0	1	CKB
0	0.517697	0.594	0.232	0	1	COLEC12
0	0.517114	0.441	0.089	0	1	GPC4
0	0.516751	0.461	0.097	0	1	MMP28
0	0.513222	0.562	0.207	0	1	AMOTL1
0	0.513117	0.956	0.864	0	1	APLP2
0	0.512834	0.621	0.277	0	1	EGR3
0	0.512015	0.391	0.053	0	1	PPP1R14C
0	0.509843	0.56	0.214	0	1	SERTAD1
0	0.5094	0.477	0.148	0	1	ESAM
0	0.509006	0.55	0.192	0	1	NR2F1
0	0.507809	0.533	0.174	0	1	PATJ
0	0.503501	0.469	0.127	0	1	PLEKHH2
0	0.502271	0.46	0.123	0	1	TBX2
0	0.50131	0.583	0.239	0	1	ELN
0	0.501202	0.42	0.07	0	1	RAB25
0	0.499593	0.482	0.132	0	1	KIAA1522
0	0.497425	0.529	0.192	0	1	STARD10
0	0.494896	0.522	0.177	0	1	SPRY4
0	0.493126	0.433	0.088	0	1	UNC13B
0	0.489479	0.427	0.077	0	1	SHROOM3
0	0.485453	0.51	0.187	0	1	RNF145
0	0.483336	0.617	0.273	0	1	BEX3
0	0.482777	0.591	0.256	0	1	GIPC1
0	0.482546	0.467	0.144	0	1	TMEM63B
0	0.482249	0.559	0.226	0	1	RBMS3
0	0.481246	0.45	0.108	0	1	BAIAP2
0	0.480907	0.613	0.271	0	1	TOB1
0	0.479591	0.508	0.176	0	1	PMM1
0	0.477223	0.442	0.114	0	1	MBIP
0	0.477081	0.638	0.29	0	1	PTP4A3
0	0.476704	0.362	0.046	0	1	LRP2
0	0.475536	0.532	0.201	0	1	RGS16
0	0.474091	0.45	0.118	0	1	PPP1R14A
0	0.468515	0.516	0.184	0	1	AMOTL2
0	0.465044	0.502	0.17	0	1	LSR
0	0.46143	0.423	0.119	0	1	RDH10
0	0.45992	0.498	0.175	0	1	LAMA5
0	0.459745	0.421	0.114	0	1	PCDH17
0	0.45967	0.517	0.205	0	1	ARHGAP29
0	0.457271	0.494	0.172	0	1	RAPGEF5
0	0.457009	0.5	0.185	0	1	MEGF9
0	0.456772	0.366	0.081	0	1	GDF15
0	0.456446	0.5	0.162	0	1	COL8A1
0	0.454935	0.481	0.161	0	1	SLIT2
0	0.454778	0.415	0.105	0	1	CXCL3
0	0.454282	0.453	0.127	0	1	CGNL1
0	0.452176	0.421	0.098	0	1	USP54
0	0.452113	0.357	0.048	0	1	TMC5
0	0.449731	0.516	0.185	0	1	FARP1
0	0.449474	0.417	0.116	0	1	FABP5
0	0.448934	0.418	0.108	0	1	FHL1
0	0.441969	0.359	0.072	0	1	MSLN
0	0.439491	0.402	0.081	0	1	ARHGAP44
0	0.438786	0.343	0.049	0	1	GKN2
0	0.438192	0.483	0.169	0	1	CADPS2
0	0.437682	0.46	0.137	0	1	IMPA2
0	0.436017	0.423	0.114	0	1	2025-03-02
0	0.434242	0.337	0.049	0	1	SCEL
0	0.433903	0.514	0.196	0	1	BAG3
0	0.432919	0.405	0.105	0	1	CES1
0	0.431924	0.468	0.165	0	1	ST7
0	0.431426	0.37	0.067	0	1	PPL
0	0.431237	0.398	0.101	0	1	CASKIN2
0	0.429588	0.391	0.089	0	1	MPZL2
0	0.429178	0.351	0.051	0	1	IRX2
0	0.424266	0.456	0.159	0	1	TMTC2
0	0.42263	0.343	0.048	0	1	CAPN8
0	0.421409	0.373	0.07	0	1	BAIAP2L1
0	0.420568	0.346	0.06	0	1	ANXA3
0	0.420494	0.378	0.088	0	1	ANGPT1
0	0.420437	0.443	0.127	0	1	ANK3
0	0.417166	0.327	0.045	0	1	ARHGEF38
0	0.416022	0.429	0.13	0	1	EGFR
0	0.415896	0.367	0.074	0	1	CACHD1
0	0.415646	0.319	0.037	0	1	PLA2G4F
0	0.41535	0.353	0.071	0	1	EHF
0	0.414749	0.335	0.062	0	1	PDZK1IP1
0	0.413313	0.285	0.029	0	1	WIF1
0	0.412357	0.405	0.107	0	1	LLGL2
0	0.411205	0.349	0.061	0	1	LRRN4
0	0.409368	0.456	0.166	0	1	SIAE
0	0.408699	0.363	0.067	0	1	PDZD2
0	0.407894	0.323	0.044	0	1	ATP2C2
0	0.407612	0.446	0.159	0	1	CD36
0	0.407603	0.391	0.099	0	1	ERBB2
0	0.407465	0.364	0.083	0	1	ARHGEF26
0	0.406981	0.391	0.101	0	1	DDR1
0	0.406491	0.339	0.054	0	1	ACADL
0	0.404217	0.454	0.157	0	1	PTPRK
0	0.402322	0.375	0.108	0	1	TEK
0	0.396107	0.405	0.128	0	1	FGFR2
0	0.394758	0.389	0.095	0	1	LNX2
0	0.394479	0.313	0.042	0	1	CGN
0	0.394403	0.39	0.112	0	1	PLXNA2
0	0.394118	0.381	0.105	0	1	GPD1L
0	0.39231	0.352	0.071	0	1	VSIG2
0	0.391704	0.364	0.079	0	1	EPB41L5
0	0.39046	0.273	0.039	0	1	LCN2
0	0.389971	0.376	0.111	0	1	NOSTRIN
0	0.389917	0.414	0.14	0	1	SPINT1
0	0.38887	0.467	0.164	0	1	PLS3
0	0.387739	0.351	0.084	0	1	CLEC3B
0	0.387287	0.342	0.074	0	1	PIGA
0	0.385269	0.366	0.091	0	1	GSTA4
0	0.38455	0.342	0.063	0	1	ERBB3
0	0.384118	0.319	0.056	0	1	TNNC1
0	0.382504	0.311	0.068	0	1	NPR3
0	0.378561	0.285	0.027	0	1	ESYT3
0	0.377819	0.348	0.096	0	1	GALNT18
0	0.377172	0.361	0.084	0	1	DMKN
0	0.377103	0.31	0.053	0	1	ADAMTS8
0	0.375813	0.352	0.084	0	1	TSPAN12
0	0.373769	0.324	0.063	0	1	HAS3
0	0.373215	0.34	0.081	0	1	RASGRF1
0	0.372578	0.376	0.114	0	1	LPL
0	0.370707	0.363	0.103	0	1	ATOH8
0	0.370603	0.284	0.045	0	1	SLC5A8
0	0.368327	0.366	0.104	0	1	ADGRG6
0	0.366009	0.327	0.064	0	1	MAGI3
0	0.365155	0.331	0.064	0	1	RAB17
0	0.364589	0.303	0.05	0	1	ESRP2
0	0.364086	0.357	0.102	0	1	GATA2
0	0.363667	0.368	0.101	0	1	DOK4
0	0.363397	0.313	0.068	0	1	PEG10
0	0.362975	0.318	0.058	0	1	EVPL
0	0.36106	0.374	0.109	0	1	CASZ1
0	0.353734	0.331	0.07	0	1	SPTLC3
0	0.3536	0.331	0.089	0	1	STXBP6
0	0.35349	0.299	0.055	0	1	CFAP221
0	0.352382	0.286	0.051	0	1	MAMDC2
0	0.351549	0.304	0.063	0	1	HSD17B6
0	0.350672	0.308	0.075	0	1	NKD1
0	0.348342	0.29	0.045	0	1	CRTAC1
0	0.347396	0.328	0.085	0	1	CH25H
0	0.346836	0.273	0.041	0	1	FGFR4
0	0.344304	0.322	0.075	0	1	GPRC5C
0	0.341059	0.31	0.077	0	1	CSF3
0	0.337703	0.303	0.056	0	1	CRB3
0	0.337392	0.317	0.074	0	1	GALNT5
0	0.334696	0.281	0.045	0	1	FOXA2
0	0.334579	0.285	0.066	0	1	HIF3A
0	0.33364	0.308	0.081	0	1	CPA3
0	0.328965	0.3	0.075	0	1	FMO5
0	0.32875	0.313	0.071	0	1	LRG1
0	0.326682	0.299	0.069	0	1	PLIN5
0	0.326317	0.257	0.042	0	1	VEGFD
0	0.322358	0.282	0.059	0	1	MYO5C
0	0.32117	0.285	0.059	0	1	PPP4R4
0	0.320851	0.28	0.051	0	1	LIPH
0	0.318621	0.312	0.072	0	1	TMEM30B
0	0.318535	0.287	0.061	0	1	CDH1
0	0.315529	0.302	0.075	0	1	TLE2
0	0.314226	0.296	0.071	0	1	REPS2
0	0.312585	0.286	0.069	0	1	ADGRF1
0	0.308173	0.262	0.042	0	1	ESRP1
0	0.306968	0.251	0.038	0	1	SCNN1B
0	0.305854	0.289	0.07	0	1	CEP70
0	0.305349	0.274	0.059	0	1	C8orf34
0	0.303534	0.263	0.048	0	1	SCN1A
0	0.295166	0.268	0.058	0	1	RASEF
1.0397e-306	0.501789	0.655	0.321	1.87791e-302	1	SRF
1.074e-306	0.37266	0.395	0.13	1.93985e-302	1	PARD3
3.06625e-306	0.358011	0.39	0.126	5.53826e-302	1	FNBP1L
6.51295e-306	0.325596	0.271	0.065	1.17637e-301	1	MMP7
8.26002e-306	0.560191	0.833	0.607	1.49192e-301	1	EZR
5.85438e-303	0.48015	0.613	0.27	1.05742e-298	1	SPRY1
1.05572e-302	0.584542	0.821	0.556	1.90684e-298	1	MYADM
1.15047e-302	0.37976	0.454	0.165	2.07797e-298	1	TCF7L1
2.35382e-302	0.309509	0.362	0.108	4.25148e-298	1	MYH11
3.26255e-302	0.521184	0.575	0.255	5.89281e-298	1	LMCD1
6.874e-302	0.365589	0.406	0.137	1.24158e-297	1	PCDH1
2.7954e-300	0.34836	0.393	0.127	5.04905e-296	1	CHRDL1
7.08455e-300	0.305279	0.324	0.09	1.27961e-295	1	SEMA3B
2.61687e-299	0.350849	0.355	0.11	4.7266e-295	1	NECAB3
1.32307e-297	0.278014	0.27	0.065	2.38973e-293	1	EPPK1
1.82807e-297	0.479286	0.636	0.301	3.30185e-293	1	SYNPO
4.5701e-297	0.274639	0.263	0.063	8.25451e-293	1	HPN
7.90976e-297	0.413324	0.381	0.125	1.42866e-292	1	RTKN2
1.12886e-296	0.361566	0.389	0.128	2.03895e-292	1	FOXF1
1.28381e-296	0.338205	0.388	0.126	2.31882e-292	1	TCEA3
1.55441e-294	0.483504	0.579	0.263	2.80758e-290	1	MYO1B
1.56848e-294	0.379484	0.444	0.162	2.83298e-290	1	MTSS2
1.57514e-294	0.384208	0.391	0.13	2.84501e-290	1	LEPR
4.19388e-294	0.449581	0.576	0.258	7.57499e-290	1	ALDH3A2
1.42914e-292	0.311867	0.292	0.077	2.58131e-288	1	HIGD1B
1.75905e-292	0.339011	0.34	0.103	3.17719e-288	1	NAV2
4.07601e-292	0.445522	0.571	0.254	7.3621e-288	1	NCKAP1
3.19526e-291	0.4192	0.504	0.206	5.77127e-287	1	CAPN3
4.16542e-291	0.345454	0.377	0.124	7.52358e-287	1	BTG3
4.47638e-290	0.399488	0.482	0.188	8.08523e-286	1	ABLIM1
1.92242e-289	0.569555	0.869	0.603	3.47227e-285	1	CCN2
9.90324e-289	0.46511	0.646	0.31	1.78872e-284	1	QSOX1
1.20058e-288	0.309782	0.295	0.08	2.16848e-284	1	SERPINA3
2.98372e-288	0.479413	0.646	0.322	5.38919e-284	1	CHP1
3.71299e-288	0.463609	0.629	0.302	6.70641e-284	1	PAM
4.96066e-287	0.362508	0.427	0.153	8.95994e-283	1	LRP5
2.5479e-286	0.311592	0.326	0.094	4.60201e-282	1	SORBS1
5.76496e-286	0.286263	0.26	0.063	1.04127e-281	1	ACOXL
1.22571e-284	0.415644	0.469	0.182	2.21388e-280	1	LDB2
9.68691e-284	0.482194	0.681	0.335	1.74965e-279	1	F3
4.40366e-283	0.313046	0.345	0.107	7.95389e-279	1	PERP
1.45293e-282	0.426427	0.563	0.242	2.62428e-278	1	HBEGF
4.5716e-282	0.288076	0.305	0.085	8.25722e-278	1	FAM184A
2.87066e-281	0.277468	0.271	0.069	5.18498e-277	1	KCNS3
4.19229e-281	0.579872	0.798	0.572	7.57212e-277	1	PPDPF
5.37748e-281	0.332216	0.364	0.118	9.7128e-277	1	MYO10
3.35209e-280	0.413764	0.527	0.223	6.05455e-276	1	ITGA1
6.61699e-280	0.517937	0.87	0.706	1.19516e-275	1	ARRDC3
1.78785e-279	0.705817	0.857	0.738	3.22922e-275	1	S100A9
1.94744e-279	0.431826	0.523	0.224	3.51747e-275	1	DOCK9
2.06112e-279	0.288959	0.304	0.086	3.72279e-275	1	TOM1L1
3.74044e-279	0.529513	0.552	0.246	6.75599e-275	1	ADAMTS9
4.24895e-279	0.427521	0.585	0.264	7.67445e-275	1	SOD3
2.34099e-278	0.490415	0.744	0.416	4.22829e-274	1	GAS6
1.94652e-277	0.313149	0.295	0.082	3.5158e-273	1	CXCL1
3.11705e-277	0.278255	0.256	0.063	5.63001e-273	1	SFN
5.47167e-277	0.461125	0.942	0.871	9.88293e-273	1	WSB1
7.65777e-277	0.281791	0.273	0.071	1.38315e-272	1	PCDH9
2.52654e-276	0.488259	0.678	0.354	4.56343e-272	1	BCL6
3.84909e-276	0.508423	0.926	0.86	6.95222e-272	1	IFITM3
4.79368e-276	0.414125	0.491	0.205	8.65834e-272	1	GANC
8.63294e-276	0.326027	0.362	0.117	1.55928e-271	1	BOK
2.07505e-275	0.27204	0.259	0.065	3.74796e-271	1	SYDE2
3.21902e-275	0.386792	0.454	0.177	5.81419e-271	1	WWTR1
4.0374e-274	0.448453	0.627	0.303	7.29236e-270	1	CYSTM1
1.11975e-273	0.340985	0.367	0.123	2.02249e-269	1	ZDHHC9
1.19443e-272	0.336886	0.366	0.122	2.15738e-268	1	DDAH1
1.41303e-272	0.471969	0.564	0.261	2.55222e-268	1	HYAL2
5.37554e-272	0.32499	0.352	0.113	9.7093e-268	1	NHSL1
6.07894e-272	0.390735	0.499	0.208	1.09798e-267	1	MPST
1.38869e-271	0.426561	0.559	0.251	2.50826e-267	1	PDLIM1
1.42913e-271	0.520226	0.879	0.776	2.58129e-267	1	TSPAN3
5.44513e-271	0.327108	0.364	0.12	9.83499e-267	1	PITPNM2
2.52798e-270	0.372407	0.439	0.168	4.56604e-266	1	CD302
6.49641e-269	0.395903	0.493	0.199	1.17338e-264	1	SDC1
1.30353e-267	0.328568	0.37	0.124	2.35444e-263	1	EPDR1
1.66667e-267	0.274344	0.283	0.077	3.01034e-263	1	2025-03-01
1.7047e-267	0.34801	0.407	0.148	3.07902e-263	1	RALGAPA2
9.54218e-267	0.359138	0.459	0.175	1.72351e-262	1	GATA6
1.20683e-265	0.348229	0.395	0.142	2.17978e-261	1	DAB2IP
1.87809e-265	0.398693	0.483	0.196	3.39221e-261	1	SHANK3
6.03491e-265	0.309149	0.347	0.112	1.09002e-260	1	PID1
8.91002e-265	0.404391	0.501	0.216	1.60933e-260	1	CSF3R
2.67933e-264	0.388933	0.477	0.195	4.8394e-260	1	PTPRG
3.50984e-263	0.311507	0.33	0.104	6.33948e-259	1	SGMS2
8.34952e-263	0.292326	0.305	0.09	1.50809e-258	1	PLXNB1
3.44134e-260	0.36028	0.447	0.176	6.21576e-256	1	ZDHHC2
1.22294e-259	0.468808	0.922	0.804	2.20887e-255	1	ANXA1
5.02295e-259	0.443818	0.384	0.137	9.07245e-255	1	TPPP3
2.24371e-257	0.395935	0.466	0.193	4.05258e-253	1	ST14
2.13295e-256	0.40734	0.522	0.234	3.85254e-252	1	BTBD9
6.95511e-256	0.296466	0.34	0.11	1.25623e-251	1	TLR3
1.30376e-254	0.535122	0.787	0.556	2.35485e-250	1	NFIL3
1.45973e-254	0.274733	0.294	0.086	2.63657e-250	1	KIAA0408
1.80589e-254	0.335486	0.376	0.132	3.2618e-250	1	FAM174B
2.62987e-254	0.726736	0.844	0.593	4.75007e-250	1	MGP
5.30414e-254	0.452159	0.625	0.312	9.58034e-250	1	ALCAM
7.54844e-254	0.540478	0.922	0.791	1.3634e-249	1	TIMP3
1.46052e-253	0.35342	0.417	0.158	2.63798e-249	1	SPRY2
7.94007e-253	0.396698	0.553	0.25	1.43413e-248	1	SORT1
8.74657e-252	0.497941	0.976	0.91	1.5798e-247	1	SERPINA1
1.04284e-251	0.406437	0.996	0.98	1.88358e-247	1	MYL6
2.11542e-251	0.330592	0.368	0.129	3.82087e-247	1	LAMA2
2.34324e-251	0.475041	0.594	0.292	4.23235e-247	1	THBD
3.489e-251	0.254529	0.25	0.065	6.30183e-247	1	BICDL2
5.79799e-251	0.31045	0.303	0.093	1.04723e-246	1	FXYD1
7.61394e-251	0.260575	0.251	0.066	1.37523e-246	1	SLC1A1
1.78477e-250	0.338387	0.4	0.149	3.22365e-246	1	SLC25A23
7.61709e-250	0.37023	0.479	0.195	1.3758e-245	1	CCL14
2.06787e-249	0.40675	0.552	0.261	3.73499e-245	1	CERS2
2.12955e-248	0.344664	0.399	0.149	3.84639e-244	1	SH3RF1
1.63625e-246	0.476592	0.849	0.692	2.95539e-242	1	POLR2L
2.14953e-246	0.367258	0.468	0.196	3.88249e-242	1	PAK4
2.47599e-246	0.31369	0.37	0.131	4.47213e-242	1	LRP6
6.67003e-245	0.283897	0.382	0.134	1.20474e-240	1	KIAA1324L
1.01015e-244	0.408151	0.569	0.273	1.82453e-240	1	MGLL
2.97281e-244	0.393383	0.516	0.227	5.36949e-240	1	FSTL3
7.0134e-244	0.355499	0.465	0.194	1.26676e-239	1	ACACA
2.53905e-243	0.485472	0.754	0.506	4.58603e-239	1	MKNK2
1.09763e-241	0.491477	0.828	0.649	1.98254e-237	1	CAPN2
1.90021e-241	0.32677	0.381	0.141	3.43217e-237	1	NR2F6
3.40497e-241	0.383469	0.513	0.23	6.15006e-237	1	GNA11
1.14713e-240	0.317669	0.37	0.133	2.07194e-236	1	EDNRB
4.12973e-240	0.474663	0.847	0.65	7.45912e-236	1	CNN3
5.90028e-240	0.49086	0.792	0.582	1.06571e-235	1	EIF1
1.57319e-239	0.543369	0.727	0.47	2.8415e-235	1	CDKN1A
2.48738e-239	0.407681	0.514	0.24	4.4927e-235	1	WWC3
5.20353e-238	0.505668	0.874	0.77	9.39862e-234	1	MACF1
9.54188e-236	0.399921	0.547	0.263	1.72345e-231	1	ITPRID2
1.45555e-235	0.3984	0.469	0.201	2.62902e-231	1	PODXL
2.30529e-235	0.464036	0.738	0.413	4.16381e-231	1	C7
2.39678e-235	0.385169	0.519	0.24	4.32907e-231	1	PPP2R5A
8.21625e-235	0.364587	0.473	0.205	1.48402e-230	1	MAP3K20
1.63416e-234	0.283383	0.317	0.104	2.95162e-230	1	SLC25A4
5.56055e-234	0.290933	0.335	0.115	1.00435e-229	1	ADGRG1
3.4271e-233	0.340993	0.418	0.168	6.19004e-229	1	TAPT1
8.58045e-233	0.375048	0.485	0.214	1.5498e-228	1	RAPH1
9.30282e-233	0.254542	0.26	0.074	1.68027e-228	1	TTC39A
1.11505e-232	0.277395	0.274	0.081	2.014e-228	1	SOX7
4.91028e-232	0.349317	0.39	0.149	8.86895e-228	1	PDE5A
5.32883e-232	0.411442	0.525	0.248	9.62494e-228	1	CDC42EP1
2.00266e-231	0.328163	0.362	0.132	3.6172e-227	1	MTURN
4.67732e-231	0.292401	0.331	0.113	8.44818e-227	1	RNASE4
7.70917e-231	0.368251	0.401	0.157	1.39243e-226	1	RAMP2
1.11517e-230	0.303021	0.333	0.115	2.01423e-226	1	HES1
1.41988e-230	0.412455	0.621	0.319	2.56459e-226	1	METTL7A
1.67428e-230	0.359768	0.482	0.208	3.02408e-226	1	PLSCR4
2.31649e-230	0.267177	0.288	0.089	4.18404e-226	1	STBD1
2.68092e-230	0.455283	0.595	0.307	4.84228e-226	1	HSPA5
3.70906e-230	0.474872	0.737	0.479	6.6993e-226	1	IFITM2
5.08133e-230	0.445576	0.853	0.701	9.1779e-226	1	ATN1
1.10526e-229	0.929585	0.652	0.394	1.99633e-225	1	CCL18
3.86398e-229	0.4876	0.823	0.629	6.97913e-225	1	ALDH1A1
1.80302e-228	0.292127	0.33	0.113	3.25662e-224	1	TMEM54
7.17639e-228	0.50587	0.851	0.66	1.2962e-223	1	MYC
9.47523e-228	0.29184	0.321	0.109	1.71142e-223	1	RNF122
1.37795e-227	0.33516	0.413	0.167	2.48884e-223	1	MTRR
1.6397e-226	0.365607	0.478	0.212	2.96163e-222	1	TNFAIP1
1.99438e-226	0.405399	0.96	0.913	3.60224e-222	1	STOM
2.03796e-226	0.357504	0.453	0.196	3.68097e-222	1	ACSS2
2.86906e-226	0.302577	0.343	0.123	5.18209e-222	1	PPP1R13B
3.46984e-226	0.275334	0.31	0.102	6.26723e-222	1	PXMP4
3.29963e-225	0.378247	0.306	0.101	5.95979e-221	1	LTF
4.85715e-225	0.293238	0.304	0.1	8.77299e-221	1	LAMA3
9.25624e-225	0.308908	0.347	0.125	1.67186e-220	1	SLC19A1
1.43339e-224	0.437242	0.88	0.782	2.58899e-220	1	AHR
2.53109e-224	0.341074	0.383	0.149	4.57165e-220	1	DAPK2
2.61447e-224	0.286786	0.316	0.106	4.72226e-220	1	LAMB3
6.3951e-223	0.34862	0.473	0.208	1.15508e-218	1	JUP
1.22375e-222	0.347028	0.478	0.207	2.21034e-218	1	USP53
1.74437e-222	0.259321	0.272	0.083	3.15068e-218	1	GALNT3
4.75288e-222	0.370825	0.522	0.248	8.58464e-218	1	STX3
5.58514e-222	0.31459	0.346	0.126	1.00879e-217	1	TGFBR3
5.77807e-222	0.322074	0.347	0.126	1.04363e-217	1	CLEC14A
1.13916e-221	0.371372	0.462	0.203	2.05756e-217	1	CD93
3.54223e-221	0.332244	0.455	0.19	6.39798e-217	1	SVEP1
6.27412e-221	0.45389	0.907	0.836	1.13323e-216	1	IFI27
1.41134e-219	0.390186	0.423	0.18	2.54916e-215	1	SMPDL3A
1.70818e-219	0.265559	0.304	0.1	3.08531e-215	1	ICA1
2.3077e-219	0.369749	0.528	0.252	4.16816e-215	1	MICAL2
3.12193e-219	0.257244	0.262	0.078	5.63883e-215	1	RAB27B
3.81492e-219	0.385635	0.523	0.246	6.8905e-215	1	GEM
4.51567e-219	0.305823	0.363	0.137	8.1562e-215	1	NBEAL1
4.61261e-219	0.27309	0.294	0.095	8.3313e-215	1	IQCN
5.90648e-219	0.345075	0.464	0.2	1.06683e-214	1	TINAGL1
1.93599e-218	0.327326	0.4	0.161	3.49678e-214	1	RAB3D
2.11102e-218	0.346219	0.417	0.171	3.81293e-214	1	CYYR1
2.67093e-217	0.372155	0.546	0.258	4.82423e-213	1	VGLL3
1.3461e-216	0.366839	0.511	0.239	2.43133e-212	1	KDM6B
2.09081e-216	0.262694	0.294	0.096	3.77642e-212	1	DSP
1.33886e-215	0.440811	0.828	0.677	2.41825e-211	1	AKAP13
2.13953e-215	0.359794	0.471	0.213	3.86442e-211	1	TC2N
3.98331e-214	0.295172	0.367	0.14	7.19465e-210	1	LRP11
2.78815e-213	0.299553	0.371	0.142	5.03596e-209	1	SHE
1.32603e-212	0.294577	0.36	0.136	2.39507e-208	1	C12orf49
1.99701e-212	0.339782	0.435	0.186	3.607e-208	1	ARHGEF17
1.4564e-211	0.284085	0.333	0.12	2.63056e-207	1	NPR1
1.48708e-211	0.36756	0.535	0.264	2.68597e-207	1	ZNF664
1.55147e-211	0.420574	0.694	0.406	2.80227e-207	1	NIBAN2
8.51042e-211	0.264246	0.295	0.099	1.53715e-206	1	TBC1D24
1.25441e-210	0.381027	0.516	0.251	2.26572e-206	1	TUBB4B
2.72684e-210	0.316426	0.389	0.157	4.92521e-206	1	CPT1A
4.54947e-210	0.496295	0.709	0.469	8.21726e-206	1	BMPR2
3.52399e-209	0.37639	0.606	0.316	6.36503e-205	1	CREM
3.54335e-209	0.304787	0.364	0.141	6.4e-205	1	ETV5
3.78841e-209	0.372311	0.564	0.285	6.84263e-205	1	DNAJA1
4.18983e-209	0.431469	0.722	0.444	7.56767e-205	1	EHD2
2.65095e-208	0.321795	0.433	0.186	4.78814e-204	1	AUTS2
1.76336e-207	0.374709	0.592	0.304	3.18497e-203	1	GJA1
3.89605e-207	0.270469	0.274	0.089	7.03704e-203	1	MSMO1
5.19605e-207	0.393198	0.586	0.308	9.38511e-203	1	PCBD1
5.20309e-207	0.406169	0.68	0.405	9.39783e-203	1	ATP2B4
5.47277e-207	0.254169	0.305	0.104	9.88491e-203	1	LRATD2
1.25853e-206	0.264208	0.3	0.103	2.27316e-202	1	MAOB
1.59675e-206	0.284491	0.303	0.105	2.88405e-202	1	SERPINF2
6.32853e-206	0.433438	0.987	0.883	1.14306e-201	1	C3
7.18181e-206	0.495879	0.781	0.601	1.29718e-201	1	PLPP3
1.47156e-205	0.374968	0.972	0.828	2.65793e-201	1	MT-ND5
2.41228e-205	0.328863	0.477	0.217	4.35706e-201	1	PLAAT3
3.17231e-205	0.32451	0.354	0.135	5.72983e-201	1	HMCN1
5.04478e-204	0.269679	0.311	0.11	9.11189e-200	1	MAP3K6
2.1186e-203	0.26672	0.305	0.106	3.82661e-199	1	MID1
3.86229e-203	0.28164	0.319	0.114	6.97608e-199	1	ANKRD29
5.47248e-203	0.33115	0.473	0.213	9.88439e-199	1	CFI
1.14156e-202	0.271897	0.291	0.098	2.06189e-198	1	AOC3
5.64746e-202	0.289875	0.346	0.132	1.02004e-197	1	ADRB2
7.37213e-202	0.366053	0.517	0.256	1.33155e-197	1	RNF141
1.46972e-201	0.357962	0.642	0.337	2.65461e-197	1	TIPARP
3.48226e-201	0.283128	0.342	0.128	6.28966e-197	1	CREB3L1
6.30434e-201	0.672323	0.827	0.776	1.13869e-196	1	LIPA
7.86949e-201	0.308976	0.399	0.166	1.42139e-196	1	GPR34
2.5993e-200	0.266409	0.305	0.107	4.69486e-196	1	ATP8B1
9.22081e-200	0.461576	0.835	0.729	1.66546e-195	1	SERPINB1
2.46743e-199	0.265434	0.271	0.088	4.45667e-195	1	ABCA8
2.50028e-199	0.350632	0.627	0.341	4.516e-195	1	MYLK
5.69688e-199	0.29094	0.367	0.146	1.02897e-194	1	EPS8
1.28243e-198	0.264753	0.31	0.111	2.31633e-194	1	CTDSPL
4.442e-198	0.312244	0.377	0.155	8.02313e-194	1	RIMKLB
9.585e-198	0.360907	0.554	0.285	1.73124e-193	1	MYO1C
1.32879e-197	0.299624	0.349	0.136	2.40006e-193	1	SLC22A3
2.68558e-197	0.265368	0.287	0.099	4.8507e-193	1	KIAA1671
2.78635e-197	0.356386	0.413	0.176	5.03271e-193	1	OLR1
9.8219e-197	0.295884	0.396	0.165	1.77403e-192	1	TMEM238
1.80924e-196	0.368191	0.531	0.271	3.26785e-192	1	PPP4R1
3.00154e-196	0.309321	0.423	0.179	5.42138e-192	1	ID4
9.15091e-196	0.32144	0.419	0.18	1.65284e-191	1	KANK2
2.853e-195	0.372019	0.517	0.25	5.15309e-191	1	CLDN5
2.9893e-195	0.263439	0.305	0.108	5.39927e-191	1	TSPAN7
4.03336e-195	0.311653	0.406	0.174	7.28505e-191	1	ATP8A1
4.28293e-195	0.348607	0.486	0.233	7.73583e-191	1	KLF10
6.15019e-194	0.453979	0.859	0.745	1.11085e-189	1	MS4A7
7.21876e-194	0.251653	0.291	0.101	1.30385e-189	1	ALS2CL
7.58646e-194	0.303769	0.425	0.183	1.37027e-189	1	ASS1
1.1947e-193	0.343977	0.461	0.217	2.15786e-189	1	HSDL2
3.46722e-192	0.460167	0.754	0.522	6.26249e-188	1	TNS1
6.37823e-192	0.276366	0.3	0.107	1.15204e-187	1	FIBIN
2.31273e-190	0.258958	0.342	0.131	4.17725e-186	1	PTPRU
3.43375e-190	0.273429	0.325	0.123	6.20203e-186	1	EPN2
5.37483e-190	0.310545	0.397	0.172	9.70802e-186	1	PPP2CB
3.47194e-189	0.326393	0.422	0.19	6.27102e-185	1	YES1
4.2751e-189	0.336054	0.495	0.244	7.72169e-185	1	VPS37B
9.82938e-189	0.316622	0.473	0.224	1.77538e-184	1	TOB2
2.47526e-188	0.319606	0.435	0.197	4.47082e-184	1	FERMT2
1.3007e-187	0.34856	0.56	0.286	2.34933e-183	1	VWA1
1.32097e-187	0.327769	0.454	0.214	2.38594e-183	1	DCXR
3.17052e-187	0.267376	0.313	0.116	5.7266e-183	1	RASIP1
3.28314e-187	0.449291	0.92	0.824	5.93001e-183	1	CLU
4.29699e-187	0.371522	0.566	0.302	7.76122e-183	1	DUSP23
2.49303e-186	0.269816	0.323	0.123	4.5029e-182	1	TANC1
4.92606e-186	0.326384	0.416	0.185	8.89744e-182	1	COX7A1
7.8497e-186	0.254411	0.293	0.104	1.41781e-181	1	ASRGL1
8.79161e-186	0.408332	0.845	0.736	1.58794e-181	1	TACC1
9.79306e-186	0.353996	0.516	0.262	1.76882e-181	1	MAFK
9.88398e-186	0.368406	0.592	0.326	1.78524e-181	1	ANXA4
1.25137e-185	0.306957	0.402	0.174	2.26022e-181	1	NFIA
2.23896e-185	0.377146	0.621	0.349	4.044e-181	1	LTBR
3.32205e-185	0.34045	0.694	0.422	6.00029e-181	1	DNAJB1
5.80738e-185	0.255477	0.298	0.108	1.04893e-180	1	ZNF219
8.64198e-185	0.320685	0.322	0.121	1.56091e-180	1	ORM1
1.23805e-184	0.292377	0.377	0.159	2.23617e-180	1	KANSL1L
4.95893e-184	0.359578	0.514	0.262	8.95682e-180	1	AFDN
9.96903e-184	0.268425	0.295	0.107	1.80061e-179	1	PLA1A
1.07403e-183	0.332079	0.509	0.255	1.93992e-179	1	TMEM245
1.33162e-183	0.261765	0.339	0.132	2.40517e-179	1	TMEM98
1.4975e-183	0.275344	0.289	0.106	2.70478e-179	1	CYP51A1
2.56593e-183	0.350808	0.541	0.279	4.63458e-179	1	TRAF4
6.88581e-183	0.311772	0.437	0.2	1.24372e-178	1	DNAJB4
1.99362e-182	0.335434	0.464	0.221	3.60087e-178	1	NDRG2
7.62156e-182	0.296872	0.412	0.181	1.37661e-177	1	CTNNAL1
5.23038e-181	0.342738	0.571	0.304	9.44711e-177	1	TNKS1BP1
5.82618e-181	0.310361	0.425	0.189	1.05232e-176	1	CRYAB
6.59451e-181	0.258447	0.315	0.12	1.1911e-176	1	SMARCA1
7.2744e-181	0.262625	0.274	0.096	1.3139e-176	1	CHI3L2
1.71819e-180	0.344652	0.591	0.314	3.1034e-176	1	SNTB1
4.8671e-180	0.295519	0.358	0.148	8.79095e-176	1	EFNB2
5.4826e-180	0.26588	0.346	0.138	9.90267e-176	1	PLEKHA5
5.85542e-180	0.296851	1	0.999	1.05761e-175	1	MCL1
7.69669e-180	0.326389	0.426	0.198	1.39018e-175	1	PELI1
1.37472e-179	0.261601	0.35	0.141	2.48302e-175	1	ABCC9
2.83356e-179	0.327955	0.463	0.223	5.11797e-175	1	PTPRM
2.35654e-178	0.351345	0.618	0.347	4.25638e-174	1	PCBP2
3.17804e-178	0.444602	0.925	0.869	5.74017e-174	1	PECAM1
8.81923e-178	0.284325	0.376	0.161	1.59293e-173	1	TSTD1
6.96523e-177	0.26624	0.276	0.097	1.25806e-172	1	CCL20
2.58432e-176	0.335939	0.454	0.213	4.6678e-172	1	OSM
2.62602e-176	0.394712	0.863	0.773	4.74311e-172	1	GNAQ
3.12265e-176	0.321689	0.482	0.23	5.64013e-172	1	FOLR2
3.57009e-176	0.333621	0.501	0.25	6.4483e-172	1	ARHGAP23
4.78456e-176	0.481724	0.747	0.545	8.64187e-172	1	CRISPLD2
2.26494e-175	0.413198	0.832	0.688	4.09094e-171	1	FOSL2
3.11843e-173	0.338376	0.593	0.33	5.6325e-169	1	RNF11
1.42968e-172	0.307256	0.42	0.196	2.58228e-168	1	VKORC1L1
1.66524e-171	0.284572	0.382	0.167	3.00775e-167	1	EPHB4
2.04481e-171	0.38482	0.851	0.77	3.69334e-167	1	TNFRSF1A
2.32713e-171	0.289216	0.353	0.148	4.20326e-167	1	KANK3
2.63855e-170	0.292458	0.423	0.195	4.76576e-166	1	TANC2
4.35603e-170	0.411991	0.74	0.524	7.86785e-166	1	NPDC1
9.50986e-170	0.2572	0.297	0.112	1.71767e-165	1	LYVE1
5.47741e-169	0.285064	0.36	0.155	9.8933e-165	1	ODC1
7.18622e-169	0.377634	0.633	0.382	1.29798e-164	1	CCNL1
9.64173e-169	0.255001	0.319	0.127	1.74149e-164	1	CDC42EP4
2.72449e-168	0.326265	0.49	0.251	4.92097e-164	1	AGPAT2
4.41415e-168	0.312981	0.466	0.232	7.97284e-164	1	POR
1.0656e-167	0.316677	0.982	0.974	1.92468e-163	1	CCNI
1.18839e-167	0.336748	0.477	0.243	2.14647e-163	1	POLR3H
4.13594e-167	0.267321	0.369	0.16	7.47033e-163	1	RAB3IP
4.32851e-167	0.309729	0.413	0.192	7.81816e-163	1	CDH5
6.57092e-167	0.259247	0.336	0.137	1.18684e-162	1	FCGR3B
1.51156e-166	0.397039	0.873	0.817	2.73019e-162	1	ENG
1.89785e-166	0.30309	1	0.998	3.4279e-162	1	SAT1
2.6697e-166	0.252199	0.312	0.123	4.822e-162	1	EVA1C
4.04213e-166	0.311778	0.458	0.221	7.3009e-162	1	PHLDB2
8.56852e-166	0.349013	0.917	0.886	1.54765e-161	1	TOMM7
5.20447e-165	0.341288	0.565	0.312	9.40032e-161	1	CARHSP1
1.81837e-164	0.258889	0.32	0.13	3.28434e-160	1	ERG28
1.99527e-164	0.304062	0.473	0.234	3.60385e-160	1	TNFRSF12A
4.33401e-164	0.359683	0.593	0.343	7.82809e-160	1	HSD17B11
8.77015e-164	0.330237	0.569	0.318	1.58407e-159	1	VAPA
1.08019e-163	0.274506	0.329	0.136	1.95104e-159	1	SPNS2
1.60355e-163	0.281984	0.427	0.195	2.89632e-159	1	F13A1
1.32779e-162	0.310699	0.504	0.262	2.39825e-158	1	MBNL2
1.69172e-162	0.279936	0.377	0.169	3.05558e-158	1	RASSF7
2.21327e-162	0.27176	0.378	0.169	3.99761e-158	1	TMEM243
2.69851e-162	0.385751	0.851	0.698	4.87405e-158	1	TPM4
5.7421e-162	0.289606	0.429	0.204	1.03714e-157	1	WLS
7.44966e-162	0.317692	0.506	0.265	1.34556e-157	1	KIF13A
8.45479e-162	0.272235	0.434	0.202	1.5271e-157	1	PBX1
8.53867e-162	0.382248	0.52	0.281	1.54225e-157	1	ADAMTS4
1.14446e-161	0.272114	0.421	0.196	2.06712e-157	1	DHRS3
1.91223e-161	0.254309	0.351	0.15	3.45388e-157	1	TMEM37
2.31458e-161	0.369139	0.686	0.455	4.1806e-157	1	BLVRB
4.76724e-161	0.364992	0.636	0.387	8.61059e-157	1	SLC44A2
5.29698e-161	0.394399	0.69	0.478	9.5674e-157	1	HSD17B4
1.30663e-160	0.391129	0.776	0.619	2.36003e-156	1	CTNND1
3.10862e-160	0.296521	0.516	0.264	5.61478e-156	1	C5AR1
4.20016e-160	0.288899	0.399	0.185	7.58633e-156	1	THRA
1.47083e-159	0.269935	0.35	0.152	2.65661e-155	1	DOCK6
1.78147e-159	0.299358	0.443	0.218	3.21769e-155	1	AKAP1
6.07999e-159	0.309734	0.491	0.256	1.09817e-154	1	ZDHHC3
9.36422e-159	0.297083	0.419	0.202	1.69137e-154	1	DUSP16
9.82791e-159	0.25175	0.308	0.124	1.77512e-154	1	GNA14
2.50276e-158	0.317832	0.605	0.34	4.52048e-154	1	PPP1R12B
7.62424e-158	0.253896	0.278	0.106	1.37709e-153	1	TMTC1
2.64229e-157	0.382577	0.71	0.504	4.7725e-153	1	DYNLL2
5.86787e-157	0.282207	0.387	0.181	1.05985e-152	1	LPCAT3
8.53754e-157	0.308242	0.43	0.213	1.54205e-152	1	LRIG1
1.04055e-156	0.277833	0.37	0.163	1.87943e-152	1	SPON1
1.28013e-156	0.282278	0.409	0.194	2.31217e-152	1	PCYOX1
1.00289e-155	0.341489	0.463	0.242	1.81142e-151	1	GRK5
1.0451e-155	0.368681	0.568	0.319	1.88766e-151	1	FLT1
1.24041e-154	0.318968	0.542	0.295	2.24044e-150	1	HEG1
1.35597e-154	0.335028	0.572	0.324	2.44915e-150	1	H1F0
4.39201e-154	0.324156	0.561	0.308	7.93285e-150	1	NR2F2
1.14912e-153	0.295494	0.453	0.228	2.07554e-149	1	FAM177A1
1.72442e-153	0.290924	0.417	0.204	3.11466e-149	1	PIK3C2A
2.92852e-153	0.25367	0.336	0.143	5.28949e-149	1	FAT4
2.35108e-152	0.330183	0.582	0.338	4.24653e-148	1	STARD3NL
1.43672e-151	0.503976	0.76	0.606	2.595e-147	1	LBH
1.61605e-151	0.308814	0.553	0.305	2.91891e-147	1	ST5
2.31926e-151	0.26326	0.348	0.154	4.18904e-147	1	KCNQ1
4.80241e-151	0.265128	0.4	0.189	8.67411e-147	1	DAG1
7.8136e-151	0.330812	0.562	0.323	1.41129e-146	1	GDE1
1.21225e-150	0.712839	0.749	0.67	2.18956e-146	1	APOC1
2.12239e-150	0.322652	0.562	0.322	3.83347e-146	1	PHACTR2
6.38561e-150	0.278058	0.423	0.208	1.15337e-145	1	TMEM64
1.13978e-149	0.330778	0.613	0.367	2.05867e-145	1	GOLIM4
1.92002e-149	0.255685	0.274	0.106	3.46794e-145	1	LIF
4.62976e-149	0.417628	0.849	0.765	8.36227e-145	1	LGMN
5.27645e-149	0.263628	0.344	0.15	9.53032e-145	1	MOXD1
6.12778e-149	0.260542	0.368	0.167	1.1068e-144	1	OBSL1
7.61824e-149	0.331045	0.634	0.389	1.37601e-144	1	S100A13
1.28688e-148	0.262216	0.36	0.163	2.32436e-144	1	CDC42BPA
2.55424e-148	0.272273	0.403	0.194	4.61346e-144	1	FGD4
4.46929e-148	0.258098	0.301	0.125	8.07244e-144	1	JAM2
2.5719e-147	0.396198	0.698	0.496	4.64536e-143	1	PTMS
6.3741e-147	0.265998	0.405	0.194	1.15129e-142	1	IL33
6.76545e-147	0.277737	0.43	0.21	1.22198e-142	1	MXD1
1.51759e-146	0.306779	0.527	0.291	2.74107e-142	1	TSC22D2
2.41185e-146	0.375413	0.683	0.476	4.35628e-142	1	SCARB2
3.51376e-146	0.322603	0.6	0.339	6.34656e-142	1	MSR1
3.6187e-146	0.307933	0.523	0.293	6.5361e-142	1	ELOA
6.44685e-146	0.26847	0.4	0.192	1.16443e-141	1	BATF2
1.34187e-145	0.306491	0.507	0.278	2.42369e-141	1	TNRC18
1.92799e-145	0.428684	0.757	0.536	3.48234e-141	1	FBLN1
7.76967e-144	0.293708	0.405	0.2	1.40336e-139	1	IDH1
4.28687e-142	0.252445	0.341	0.153	7.74295e-138	1	GRB10
1.21794e-141	0.29726	0.458	0.243	2.19984e-137	1	PRDX5
1.43932e-141	0.301194	0.47	0.251	2.59969e-137	1	TRIP10
1.74607e-141	0.2702	0.971	0.9	3.15375e-137	1	DCN
2.94561e-141	0.272153	0.455	0.236	5.32036e-137	1	DESI2
1.19633e-140	0.324648	0.524	0.293	2.16081e-136	1	PPFIBP1
1.20101e-140	0.284165	0.456	0.24	2.16927e-136	1	DGCR2
1.51463e-140	0.250418	0.388	0.185	2.73572e-136	1	SMARCD3
3.04005e-140	0.37451	0.694	0.512	5.49094e-136	1	CD46
3.81933e-140	0.406553	0.836	0.706	6.89847e-136	1	NBL1
4.73079e-140	0.25196	0.412	0.2	8.54476e-136	1	PHACTR1
7.78999e-140	0.379868	0.665	0.444	1.40703e-135	1	STAB1
9.91047e-140	0.253819	0.402	0.197	1.79003e-135	1	CPNE2
1.24481e-139	0.281526	0.563	0.31	2.24838e-135	1	NFIB
2.59683e-139	0.329496	0.579	0.347	4.69039e-135	1	SREBF2
1.0376e-138	0.288949	0.476	0.257	1.87412e-134	1	DDX3X
1.99344e-138	0.307369	0.636	0.385	3.60055e-134	1	FAM118A
4.77403e-138	0.308113	0.513	0.285	8.62285e-134	1	AGRN
1.35213e-137	0.286691	0.469	0.251	2.44222e-133	1	PGM1
1.49403e-137	0.314337	0.903	0.861	2.69851e-133	1	CTDSP2
1.60348e-137	0.359596	0.598	0.364	2.89621e-133	1	RGS1
6.34976e-137	0.293012	0.382	0.187	1.14689e-132	1	HAS2
6.42218e-136	0.278603	0.449	0.237	1.15997e-131	1	TMEM50B
8.33463e-136	0.270198	0.424	0.219	1.5054e-131	1	RCOR1
1.00605e-135	0.298233	0.503	0.282	1.81713e-131	1	TM7SF3
2.82101e-135	0.256858	0.393	0.192	5.0953e-131	1	COBLL1
3.84176e-135	0.35374	0.682	0.475	6.93898e-131	1	SKIL
7.50682e-135	0.26582	0.37	0.176	1.35588e-130	1	STEAP2
8.54725e-135	0.308571	0.562	0.326	1.5438e-130	1	DAPK1
1.95463e-134	0.266512	0.4	0.201	3.53045e-130	1	IFRD1
3.36706e-134	0.347956	0.71	0.492	6.08159e-130	1	KLF9
3.86586e-134	0.269187	0.49	0.265	6.98252e-130	1	PARVA
6.99199e-134	0.286777	0.486	0.265	1.26289e-129	1	PKIG
3.33412e-133	0.307652	0.512	0.295	6.02208e-129	1	HMGN3
4.18021e-133	0.30447	0.902	0.877	7.55029e-129	1	PRKAR1A
5.92189e-132	0.259874	0.406	0.204	1.06961e-127	1	ECHDC2
6.23445e-131	0.296309	0.522	0.299	1.12607e-126	1	RARA
1.82005e-130	0.307154	0.559	0.327	3.28737e-126	1	PALLD
2.44654e-130	0.331201	0.649	0.436	4.41895e-126	1	EGLN2
3.86633e-130	0.374569	0.993	0.99	6.98336e-126	1	GLUL
1.24231e-129	0.267809	0.348	0.161	2.24385e-125	1	ITGBL1
1.45685e-129	0.429723	0.795	0.731	2.63136e-125	1	S100A8
1.56506e-129	0.273072	0.519	0.294	2.82681e-125	1	CALCOCO1
4.37215e-129	0.263917	0.395	0.2	7.89698e-125	1	TCEAL4
9.0345e-129	0.263698	0.404	0.207	1.63181e-124	1	CTNNBIP1
2.0626e-128	0.298134	0.557	0.331	3.72547e-124	1	EMD
2.53127e-128	0.275928	0.536	0.31	4.57198e-124	1	EI24
2.79868e-128	0.27319	0.468	0.256	5.05498e-124	1	SPECC1L
3.06172e-128	0.274757	0.494	0.272	5.53008e-124	1	CD69
5.42207e-128	0.341913	0.765	0.639	9.79333e-124	1	ADI1
6.98829e-128	0.282997	0.516	0.297	1.26223e-123	1	CHMP3
3.9903e-127	0.257016	0.416	0.215	7.20727e-123	1	LAPTM4B
4.13863e-127	0.318809	0.951	0.914	7.4752e-123	1	CNN2
5.68174e-127	0.37067	0.82	0.737	1.02624e-122	1	BCL3
1.44396e-126	0.280751	0.566	0.333	2.60807e-122	1	DDAH2
1.4819e-126	0.317543	0.443	0.24	2.67662e-122	1	JCAD
2.94712e-126	0.265005	0.422	0.219	5.32309e-122	1	SOX18
5.35458e-126	0.250004	0.384	0.193	9.67143e-122	1	WASL
1.262e-125	0.258834	0.385	0.194	2.27942e-121	1	ABCC4
1.26916e-125	0.30187	0.596	0.371	2.29236e-121	1	KIDINS220
1.30283e-125	0.333212	0.809	0.684	2.35317e-121	1	PFKFB3
4.39872e-125	0.263238	0.458	0.249	7.94496e-121	1	FER
7.93787e-125	0.268739	0.477	0.264	1.43374e-120	1	CDK2AP2
1.07975e-124	0.322724	0.847	0.793	1.95024e-120	1	MAT2A
1.27512e-124	0.2775	0.519	0.3	2.30312e-120	1	NUP58
3.46605e-123	0.266808	0.486	0.271	6.26038e-119	1	RGL2
1.20297e-122	0.334477	0.671	0.473	2.17281e-118	1	MAP3K8
2.99097e-122	0.284813	0.586	0.351	5.40229e-118	1	LAMB2
3.45834e-122	0.317307	0.625	0.414	6.24645e-118	1	RAB1B
4.79356e-122	0.294309	0.552	0.332	8.65813e-118	1	ADAM15
4.90063e-122	0.26133	0.974	0.939	8.85152e-118	1	HSPB1
5.33493e-122	0.280596	0.471	0.265	9.63595e-118	1	RMDN3
7.85572e-122	0.277552	0.516	0.298	1.4189e-117	1	TMEM41B
7.85857e-122	0.505165	0.778	0.761	1.41941e-117	1	FCGR3A
8.29872e-122	0.277238	0.563	0.334	1.49891e-117	1	FILIP1L
9.3149e-122	0.270836	0.512	0.292	1.68246e-117	1	DOCK1
7.65335e-120	0.295676	0.546	0.33	1.38235e-115	1	RIN2
8.27226e-120	0.268558	0.373	0.19	1.49413e-115	1	TMEM204
2.41645e-119	0.327724	0.713	0.525	4.36459e-115	1	CD151
3.6332e-119	0.256573	0.434	0.237	6.56228e-115	1	ARPC1A
2.43409e-118	0.252934	0.409	0.214	4.39645e-114	1	S1PR1
4.38134e-118	0.271356	0.99	0.987	7.91357e-114	1	SERPING1
5.01887e-118	0.261161	0.475	0.268	9.06509e-114	1	PGRMC1
2.41322e-117	0.250507	0.433	0.235	4.35876e-113	1	FDFT1
4.0861e-117	0.283403	0.359	0.18	7.38031e-113	1	MEGF6
9.15698e-117	0.27653	0.576	0.352	1.65393e-112	1	MORF4L1
9.82917e-117	0.276981	0.408	0.22	1.77534e-112	1	MS4A4A
1.64232e-116	0.279358	0.576	0.354	2.96636e-112	1	NR1H2
3.36628e-116	0.301141	0.689	0.469	6.08017e-112	1	MXRA7
4.99309e-116	0.254432	0.489	0.277	9.01851e-112	1	IVNS1ABP
6.74193e-116	0.284507	0.572	0.355	1.21773e-111	1	UBE2B
1.00595e-115	0.254263	0.858	0.699	1.81695e-111	1	MT-ND3
1.92313e-115	0.254165	0.44	0.243	3.47356e-111	1	ZBTB4
5.20488e-115	0.278438	0.568	0.351	9.40105e-111	1	PCF11
2.16939e-114	0.259297	0.489	0.284	3.91836e-110	1	MGST2
1.29132e-113	0.258129	0.504	0.286	2.33238e-109	1	PRKG1
4.66797e-113	0.265259	0.507	0.297	8.43129e-109	1	ABL1
9.92685e-113	0.273937	0.956	0.936	1.79299e-108	1	FCGRT
1.51788e-112	0.25207	0.467	0.264	2.74159e-108	1	ZNF358
1.58162e-112	0.340292	0.733	0.599	2.85671e-108	1	ATF4
2.69903e-112	0.250457	0.477	0.272	4.87499e-108	1	AP2A2
9.00566e-112	0.272052	0.502	0.296	1.6266e-107	1	NDST1
1.74023e-111	0.296351	0.854	0.825	3.1432e-107	1	CD47
3.66302e-111	0.316479	0.692	0.519	6.61615e-107	1	PPP1R15B
1.11144e-110	0.25512	0.459	0.26	2.00749e-106	1	TRAK2
2.90921e-110	0.266867	0.574	0.357	5.25461e-106	1	KTN1
3.6258e-110	0.268035	0.52	0.309	6.54892e-106	1	DYSF
1.00362e-109	0.265232	0.496	0.291	1.81275e-105	1	BCL2L2
3.07601e-109	0.288845	0.608	0.395	5.5559e-105	1	CYTH2
5.50456e-109	0.251522	0.532	0.32	9.94234e-105	1	SLC35F5
9.92641e-109	0.311503	0.717	0.559	1.79291e-104	1	TRIM8
1.54077e-108	0.254173	0.467	0.27	2.78293e-104	1	PRKAB1
6.87409e-108	0.262996	0.477	0.28	1.2416e-103	1	EIF4G2
1.09251e-106	0.297958	0.637	0.438	1.9733e-102	1	NFIC
1.27327e-105	0.263662	0.51	0.31	2.29978e-101	1	CCDC47
1.41545e-105	0.261997	0.57	0.353	2.55658e-101	1	EXT1
1.54406e-105	0.25677	0.519	0.313	2.78887e-101	1	CAPNS1
2.51157e-104	0.258157	0.93	0.876	4.5364e-100	1	SGK1
4.17721e-103	0.252585	0.57	0.356	7.54487e-99	1	FKBP8
6.56718e-103	0.25429	0.477	0.283	1.18616e-98	1	KLHL24
9.3126e-102	0.254509	0.519	0.319	1.68204e-97	1	PTEN
1.5721e-101	0.267815	0.558	0.349	2.83953e-97	1	CDC25B
9.78294e-101	0.283554	0.616	0.424	1.76699e-96	1	PPP1CB
2.13208e-98	0.305275	0.713	0.569	3.85097e-94	1	PEBP1
4.39153e-98	0.260024	0.549	0.348	7.93199e-94	1	TLNRD1
4.72113e-98	0.274614	0.858	0.821	8.52731e-94	1	AKT1
6.57726e-97	0.287725	0.684	0.523	1.18799e-92	1	SLK
1.01588e-96	0.255134	0.478	0.285	1.83489e-92	1	FGF7
2.94075e-96	0.255539	0.542	0.344	5.31159e-92	1	CDIPT
1.08908e-94	0.262619	0.586	0.389	1.9671e-90	1	TRIOBP
3.11834e-94	0.389195	0.848	0.877	5.63234e-90	1	PLAAT4
2.87071e-92	0.256461	0.896	0.869	5.18507e-88	1	VMP1
7.49471e-90	0.256082	0.546	0.349	1.3537e-85	1	PEAK1
4.26034e-89	0.290866	0.728	0.606	7.69503e-85	1	CCND3
2.12913e-87	0.276424	0.831	0.775	3.84564e-83	1	SLC38A2
4.62066e-87	0.298215	0.695	0.563	8.34584e-83	1	TLE5
1.16665e-84	0.263138	0.83	0.801	2.1072e-80	1	UBB
2.25426e-83	0.288996	0.674	0.516	4.07165e-79	1	MRC1
4.74487e-83	0.270078	0.708	0.575	8.57018e-79	1	RAB5B
8.52774e-83	0.254981	0.666	0.5	1.54028e-78	1	CTNNA1
4.45391e-82	0.285588	0.795	0.734	8.04465e-78	1	ACTN4
2.31899e-81	0.260802	0.603	0.432	4.18857e-77	1	SERINC3
2.01613e-80	0.258447	0.799	0.724	3.64153e-76	1	MTCH1
1.33065e-79	0.271785	0.691	0.566	2.40342e-75	1	LRP10
2.81639e-78	0.270965	0.612	0.454	5.08697e-74	1	PPP1R10
1.47956e-77	0.344039	0.656	0.536	2.67238e-73	1	IL7R
3.08354e-77	0.256725	0.781	0.668	5.56949e-73	1	FOXP1
2.29906e-76	0.265705	0.669	0.522	4.15256e-72	1	ITGB1
2.94965e-73	0.25311	0.806	0.772	5.32767e-69	1	STAT3
8.85591e-73	0.394839	0.686	0.608	1.59956e-68	1	VSIG4
1.04506e-72	0.257057	0.634	0.49	1.88759e-68	1	RAB27A
6.33171e-71	0.338651	0.804	0.814	1.14363e-66	1	CD163
2.25434e-70	0.311921	0.695	0.621	4.0718e-66	1	C1orf162
7.2325e-61	0.26368	0.748	0.695	1.30633e-56	1	PALM2-AKAP2
5.4002e-60	0.262216	0.706	0.617	9.75384e-56	1	SLCO2B1
1.82367e-56	0.286945	0.652	0.571	3.29391e-52	1	NPL
7.91481e-49	0.275949	0.78	0.774	1.42957e-44	1	MS4A6A
1.82906e-36	0.28493	0.738	0.737	3.30364e-32	1	PLTP
9.05263e-35	0.285144	0.963	0.99	1.63509e-30	1	C1QB
3.86276e-25	0.362882	0.996	0.994	6.97692e-21	1	APOE
0	3.43112	0.997	0.535	0	2	SPP1
0	2.61035	1	0.699	0	2	FBP1
0	2.06274	0.993	0.647	0	2	CHI3L1
0	1.96739	1	0.999	0	2	LYZ
0	1.91257	0.911	0.447	0	2	INHBA
0	1.77192	0.979	0.825	0	2	NUPR1
0	1.72755	0.927	0.357	0	2	CP
0	1.72016	0.998	0.951	0	2	FN1
0	1.70469	1	0.887	0	2	MT2A
0	1.69013	0.877	0.251	0	2	HK2
0	1.57609	0.895	0.345	0	2	ITGAM
0	1.54024	0.953	0.572	0	2	CSTB
0	1.493	0.991	0.744	0	2	NCF2
0	1.48372	0.985	0.82	0	2	ALOX5
0	1.47895	0.949	0.539	0	2	ZNF385A
0	1.46672	0.977	0.611	0	2	MMP9
0	1.43262	0.832	0.178	0	2	EGLN3
0	1.4098	1	1	0	2	FTH1
0	1.40694	0.777	0.201	0	2	SLC2A1
0	1.39382	1	1	0	2	VIM
0	1.39168	0.795	0.163	0	2	FCGR2B
0	1.32133	0.881	0.586	0	2	G0S2
0	1.31135	0.748	0.218	0	2	C15orf48
0	1.30728	0.8	0.197	0	2	TREM1
0	1.26525	0.977	0.681	0	2	NDRG1
0	1.2498	1	0.967	0	2	CD44
0	1.24852	0.862	0.543	0	2	LGALS2
0	1.24845	0.834	0.295	0	2	SLC11A1
0	1.23928	0.952	0.743	0	2	ITGAX
0	1.23327	0.956	0.705	0	2	NINJ1
0	1.23253	0.905	0.588	0	2	ERO1A
0	1.22579	0.993	0.836	0	2	CAPG
0	1.18909	0.841	0.515	0	2	HK3
0	1.18728	0.844	0.34	0	2	HSPA6
0	1.18408	0.855	0.371	0	2	MT1X
0	1.17116	1	0.999	0	2	FTL
0	1.15466	0.996	0.9	0	2	ITGB2
0	1.14705	0.939	0.636	0	2	ATF5
0	1.13398	0.575	0.15	0	2	MT1H
0	1.1102	0.958	0.727	0	2	PKM
0	1.10803	0.933	0.606	0	2	SULF2
0	1.10305	0.647	0.136	0	2	SULT1C2
0	1.09222	1	0.957	0	2	TIMP1
0	1.09085	0.982	0.86	0	2	CD14
0	1.08619	0.668	0.124	0	2	CLEC5A
0	1.08009	0.464	0.092	0	2	MMP12
0	1.07714	0.973	0.811	0	2	ENO1
0	1.06858	0.973	0.804	0	2	SNX10
0	1.05975	0.941	0.631	0	2	ADAMDEC1
0	1.05758	0.671	0.165	0	2	MT1G
0	1.05665	0.872	0.529	0	2	IL4I1
0	1.05324	0.942	0.772	0	2	CCL5
0	1.04314	0.771	0.277	0	2	BCAT1
0	1.04018	0.964	0.716	0	2	SQOR
0	1.02985	1	0.999	0	2	CTSB
0	1.02449	0.957	0.697	0	2	PLAUR
0	1.02357	0.744	0.371	0	2	CIR1
0	1.02222	0.928	0.688	0	2	MIF
0	1.02206	0.695	0.203	0	2	ENO2
0	1.01808	1	0.991	0	2	SOD2
0	1.00935	0.56	0.216	0	2	ADM
0	1.00914	0.863	0.486	0	2	SLC16A3
0	1.00605	0.802	0.352	0	2	LILRB4
0	0.993986	0.897	0.64	0	2	VEGFA
0	0.974091	0.932	0.683	0	2	HEXB
0	0.968026	0.714	0.199	0	2	CA12
0	0.956447	0.643	0.14	0	2	QPCT
0	0.955595	0.649	0.219	0	2	HSD11B1
0	0.954667	0.853	0.523	0	2	P4HA1
0	0.939906	0.999	0.974	0	2	SPI1
0	0.937907	1	0.981	0	2	CTSS
0	0.937512	0.719	0.208	0	2	NRN1
0	0.92039	1	0.971	0	2	CD68
0	0.916354	0.708	0.44	0	2	BCL2A1
0	0.912864	0.555	0.154	0	2	CA2
0	0.912158	0.994	0.93	0	2	PLD3
0	0.906951	0.807	0.503	0	2	PFKP
0	0.904108	0.947	0.756	0	2	MYOF
0	0.899544	0.754	0.323	0	2	UPP1
0	0.899448	0.962	0.79	0	2	TNS3
0	0.89905	0.525	0.046	0	2	CAMP
0	0.890922	0.497	0.14	0	2	COL7A1
0	0.890624	0.661	0.281	0	2	SLC5A3
0	0.88987	0.96	0.799	0	2	S100A10
0	0.869354	0.993	0.925	0	2	TYROBP
0	0.860195	0.771	0.495	0	2	FGR
0	0.849504	0.953	0.786	0	2	GPNMB
0	0.849099	0.676	0.302	0	2	APOBR
0	0.845898	0.985	0.889	0	2	LTA4H
0	0.840392	0.998	0.952	0	2	LGALS1
0	0.838153	0.995	0.982	0	2	SRGN
0	0.823377	1	0.991	0	2	S100A6
0	0.816105	1	0.991	0	2	BRI3
0	0.813821	0.88	0.638	0	2	PGD
0	0.813301	0.697	0.291	0	2	PIK3CB
0	0.810601	0.707	0.272	0	2	FAM20C
0	0.808719	0.96	0.787	0	2	RAB13
0	0.804382	0.979	0.911	0	2	GSN
0	0.803991	1	1	0	2	TMSB10
0	0.803323	0.99	0.941	0	2	CYBB
0	0.797873	0.999	0.981	0	2	SH3BGRL3
0	0.780693	0.824	0.568	0	2	LIMK1
0	0.780334	0.66	0.266	0	2	ZCCHC2
0	0.772485	0.711	0.3	0	2	PILRA
0	0.771698	0.643	0.237	0	2	BHLHE41
0	0.761847	0.671	0.302	0	2	ZFYVE16
0	0.761626	0.662	0.257	0	2	MT1E
0	0.756289	0.513	0.079	0	2	CDA
0	0.752866	0.932	0.685	0	2	SERPINE1
0	0.752603	0.823	0.558	0	2	ASAP1
0	0.751759	0.913	0.747	0	2	BNIP3L
0	0.749377	0.88	0.677	0	2	LGALS9
0	0.748246	0.991	0.919	0	2	PLEKHO1
0	0.74217	0.56	0.163	0	2	AK4
0	0.741465	0.703	0.383	0	2	KYNU
0	0.739022	0.513	0.16	0	2	MME
0	0.737994	0.964	0.846	0	2	RAC2
0	0.735463	0.994	0.918	0	2	S100A11
0	0.733545	0.99	0.909	0	2	FXYD5
0	0.732707	0.649	0.21	0	2	TMEM51
0	0.731149	0.996	0.912	0	2	CEBPB
0	0.730689	0.801	0.56	0	2	JAML
0	0.729813	0.993	0.932	0	2	ANXA2
0	0.729537	0.624	0.228	0	2	P2RX7
0	0.724084	0.954	0.876	0	2	GNS
0	0.723525	0.987	0.902	0	2	S100A4
0	0.721401	0.914	0.729	0	2	RAPGEF1
0	0.717861	0.613	0.214	0	2	CARD19
0	0.712183	1	0.983	0	2	LAPTM5
0	0.71168	0.637	0.273	0	2	HCST
0	0.711143	0.736	0.365	0	2	FCGR2A
0	0.709818	0.909	0.724	0	2	TFRC
0	0.702303	0.929	0.77	0	2	RNF130
0	0.694107	0.9	0.746	0	2	EVI2B
0	0.689416	0.573	0.173	0	2	AQP9
0	0.682264	0.622	0.263	0	2	ADAM8
0	0.681615	0.723	0.39	0	2	VAC14
0	0.681036	0.608	0.283	0	2	KDM3A
0	0.675302	0.618	0.231	0	2	SLC43A3
0	0.674215	0.546	0.164	0	2	KCNN4
0	0.673793	0.655	0.28	0	2	SPHK1
0	0.671398	0.69	0.317	0	2	IL17RA
0	0.669465	0.58	0.207	0	2	ACOT7
0	0.664993	0.99	0.937	0	2	YBX1
0	0.663646	0.912	0.749	0	2	CORO1C
0	0.657081	0.521	0.145	0	2	MT1F
0	0.656265	0.568	0.193	0	2	PPARGC1B
0	0.652567	0.813	0.583	0	2	SYK
0	0.651703	0.578	0.193	0	2	OSCAR
0	0.648299	0.869	0.668	0	2	PIK3AP1
0	0.64702	0.994	0.939	0	2	GPX4
0	0.645567	0.795	0.605	0	2	UQCRC1
0	0.643164	0.911	0.764	0	2	PTPN12
0	0.642812	0.944	0.831	0	2	IFNGR2
0	0.639882	0.895	0.699	0	2	ATP6V1F
0	0.639676	0.545	0.178	0	2	ANPEP
0	0.638182	0.617	0.251	0	2	AMPD3
0	0.635522	0.432	0.083	0	2	SLC6A8
0	0.63086	0.651	0.288	0	2	LACTB
0	0.625094	0.667	0.334	0	2	PGAM1
0	0.620421	0.993	0.961	0	2	TYMP
0	0.61864	0.853	0.643	0	2	DMXL2
0	0.618322	0.989	0.91	0	2	COL6A3
0	0.618238	0.488	0.12	0	2	MATK
0	0.60794	0.541	0.204	0	2	ARRDC4
0	0.603586	0.619	0.299	0	2	PAPSS1
0	0.60344	0.521	0.139	0	2	PDLIM4
0	0.603338	0.573	0.212	0	2	RALA
0	0.597803	1	1	0	2	B2M
0	0.59273	0.935	0.874	0	2	ANXA11
0	0.592395	0.929	0.821	0	2	ATP6V1B2
0	0.587021	0.555	0.217	0	2	SLC37A2
0	0.584096	0.996	0.954	0	2	LITAF
0	0.583352	0.522	0.183	0	2	GPI
0	0.576615	0.829	0.637	0	2	NDUFB5
0	0.575854	0.999	0.989	0	2	GLUL
0	0.574833	0.951	0.864	0	2	MBD2
0	0.568308	0.961	0.864	0	2	APLP2
0	0.567143	0.915	0.785	0	2	CHST11
0	0.562857	0.563	0.242	0	2	MSC
0	0.560705	0.58	0.222	0	2	ADAMTSL4
0	0.5594	0.582	0.238	0	2	SLC41A2
0	0.557326	0.41	0.103	0	2	CLEC6A
0	0.555034	0.447	0.115	0	2	DNAJC5B
0	0.550407	0.505	0.162	0	2	MREG
0	0.546023	0.427	0.106	0	2	FXYD2
0	0.545626	1	1	0	2	CD74
0	0.538383	0.516	0.193	0	2	STEAP3
0	0.538244	0.53	0.201	0	2	CD300LF
0	0.535745	0.964	0.888	0	2	ZEB2
0	0.530926	0.593	0.263	0	2	CHCHD10
0	0.530321	0.396	0.125	0	2	ANGPTL4
0	0.526034	0.474	0.142	0	2	SARDH
0	0.522986	0.375	0.052	0	2	SLC28A3
0	0.519129	0.467	0.133	0	2	FAM124A
0	0.515104	0.536	0.226	0	2	EIF4EBP1
0	0.509111	0.475	0.169	0	2	MSANTD3
0	0.501926	0.478	0.181	0	2	GBE1
0	0.496578	0.445	0.155	0	2	SLC2A5
0	0.495748	0.403	0.083	0	2	FHAD1
0	0.487395	1	0.997	0	2	PSAP
0	0.485897	0.532	0.209	0	2	VPS37C
0	0.483456	1	0.996	0	2	PFN1
0	0.463619	0.441	0.135	0	2	CLMN
0	0.451682	1	0.999	0	2	OAZ1
0	0.448072	0.41	0.121	0	2	LRP12
0	0.44622	1	0.998	0	2	CTSZ
0	0.417773	0.348	0.084	0	2	PFKFB4
0	0.416456	0.393	0.109	0	2	GSDME
0	0.414952	0.364	0.105	0	2	CLEC4D
0	0.362958	0.29	0.057	0	2	ATP6V0D2
0	0.361897	0.276	0.059	0	2	TM4SF19
1.94995e-307	0.43418	0.374	0.116	3.522e-303	2	HILPDA
1.04224e-305	0.544311	0.6	0.28	1.88249e-301	2	SFXN3
2.94552e-305	0.318748	0.261	0.059	5.32019e-301	2	PGBD5
4.18552e-301	0.788231	0.979	0.926	7.55989e-297	2	GBP5
4.64493e-295	0.583149	0.802	0.582	8.38968e-291	2	SIRPA
3.67389e-294	0.657675	0.982	0.947	6.63579e-290	2	WARS
5.91754e-294	0.613705	0.602	0.297	1.06883e-289	2	RIPK2
2.13881e-293	0.560757	0.57	0.26	3.86311e-289	2	CSTA
2.21327e-292	0.453402	0.498	0.2	3.99761e-288	2	ACVR1B
5.35548e-292	0.459787	1	0.998	9.67306e-288	2	SAT1
1.57822e-290	0.6694	0.861	0.672	2.85059e-286	2	DDIT4
1.73532e-290	0.406244	0.433	0.154	3.13434e-286	2	MITF
4.62007e-290	0.52689	0.622	0.309	8.34477e-286	2	GSTO1
1.07314e-289	0.50409	0.941	0.87	1.9383e-285	2	CAST
2.90151e-287	0.555215	0.511	0.217	5.2407e-283	2	SLC2A3
6.04586e-287	0.467813	0.486	0.196	1.092e-282	2	CLEC4A
9.73692e-286	0.417952	0.424	0.152	1.75868e-281	2	TMEM38B
1.08135e-285	0.71499	0.761	0.557	1.95313e-281	2	ITGA5
3.04258e-283	0.676861	0.721	0.494	5.49551e-279	2	SRC
1.089e-282	0.545074	0.616	0.311	1.96695e-278	2	SHTN1
1.3848e-282	0.528256	0.632	0.317	2.50122e-278	2	SLC31A1
6.50307e-282	0.580453	0.542	0.238	1.17458e-277	2	CCL3
9.40363e-281	0.490064	0.512	0.218	1.69848e-276	2	MAPK13
4.86321e-280	0.580448	0.785	0.565	8.78394e-276	2	ARHGAP18
1.69646e-279	0.580016	0.752	0.514	3.06415e-275	2	PYCARD
3.8332e-278	0.587	0.967	0.885	6.92353e-274	2	TNFAIP2
3.43722e-277	0.542218	0.597	0.295	6.2083e-273	2	GPR137B
4.37301e-277	0.548521	0.887	0.745	7.89854e-273	2	PLXDC2
5.34438e-277	0.564812	0.599	0.291	9.65302e-273	2	EGR2
5.88518e-277	0.455885	0.482	0.196	1.06298e-272	2	CCR1
8.10158e-276	0.653037	0.754	0.508	1.46331e-271	2	MRC1
9.81668e-276	0.566372	0.904	0.82	1.77309e-271	2	PTPN1
8.36078e-275	0.539371	0.888	0.771	1.51012e-270	2	NEK6
1.69361e-272	0.490652	0.54	0.246	3.059e-268	2	FAM162A
5.73495e-272	0.54796	0.883	0.782	1.03585e-267	2	TNIP1
8.0563e-271	0.607776	0.791	0.601	1.45513e-266	2	CYTH4
7.57782e-266	0.507605	0.916	0.825	1.36871e-261	2	NCOR2
1.31561e-265	0.497633	0.934	0.841	2.37626e-261	2	PLXNB2
3.61457e-265	0.476044	0.45	0.178	6.52864e-261	2	KLHDC7B
4.05578e-265	0.539919	0.63	0.333	7.32555e-261	2	BID
1.24373e-264	0.561108	0.803	0.641	2.24642e-260	2	TWF2
1.70431e-263	0.463633	0.986	0.957	3.07833e-259	2	ARPC1B
7.81172e-263	0.517297	0.584	0.277	1.41095e-258	2	PLOD2
1.40202e-262	0.578804	0.804	0.624	2.53233e-258	2	SLAMF8
2.01701e-261	0.525961	0.629	0.329	3.64312e-257	2	SOAT1
5.33025e-260	0.468511	0.507	0.223	9.62749e-256	2	INSIG2
7.01771e-259	0.497919	0.867	0.731	1.26754e-254	2	SLC15A3
1.13402e-258	0.543687	0.59	0.287	2.04826e-254	2	PDPN
2.01491e-258	0.500678	0.629	0.314	3.63934e-254	2	FLT1
1.26146e-257	0.580609	0.775	0.591	2.27844e-253	2	COX8A
1.81075e-256	0.583374	0.683	0.41	3.27058e-252	2	NIBAN2
1.01603e-255	0.430739	0.463	0.188	1.83516e-251	2	RASAL2
9.67136e-254	0.553577	0.532	0.255	1.74684e-249	2	CLIP4
1.00588e-253	0.448924	1	0.988	1.81681e-249	2	IFI30
1.0144e-252	0.56412	0.737	0.502	1.8322e-248	2	MTHFD2
1.05592e-250	0.521411	0.613	0.327	1.90721e-246	2	EVI2A
3.37274e-250	0.560478	0.93	0.799	6.09185e-246	2	LSP1
6.23114e-248	0.489257	0.562	0.271	1.12547e-243	2	CISH
2.07365e-246	0.570165	0.519	0.25	3.74543e-242	2	EAF1
2.14887e-246	0.390455	0.997	0.995	3.88128e-242	2	UBA52
1.919e-245	0.46321	0.535	0.252	3.4661e-241	2	PDCD1LG2
2.83083e-244	0.428856	0.505	0.224	5.11305e-240	2	SLC38A6
5.54729e-244	0.487676	0.526	0.247	1.00195e-239	2	ACO1
3.04604e-243	0.612681	0.566	0.288	5.50176e-239	2	CD274
4.16798e-242	0.546259	0.836	0.697	7.52821e-238	2	IL18BP
9.64528e-241	0.398649	0.393	0.149	1.74213e-236	2	EFL1
6.44267e-240	0.487519	0.526	0.249	1.16367e-235	2	MXI1
8.07699e-240	0.714222	0.927	0.791	1.45887e-235	2	TIMP3
2.36396e-238	0.462971	0.907	0.809	4.26979e-234	2	ARRB2
4.36893e-237	0.469903	0.647	0.341	7.89115e-233	2	HCFC1R1
1.09838e-236	0.506766	0.97	0.911	1.9839e-232	2	FCER1G
5.71949e-234	0.502269	0.811	0.641	1.03305e-229	2	SLC7A7
1.88485e-233	0.528266	0.911	0.842	3.40441e-229	2	LGALS3
6.62038e-232	0.477783	0.886	0.776	1.19577e-227	2	TSPAN3
1.98247e-231	0.468082	0.899	0.797	3.58073e-227	2	ATP5MC2
2.49474e-231	0.402793	0.447	0.187	4.506e-227	2	KMO
8.22754e-231	0.425121	0.999	0.987	1.48606e-226	2	STAT1
2.94477e-229	0.460401	0.577	0.298	5.31885e-225	2	DENND5A
5.57367e-229	0.519459	0.69	0.449	1.00672e-224	2	CCDC88A
1.75875e-228	0.460877	0.565	0.288	3.17665e-224	2	SLC39A11
5.76112e-227	0.484907	0.508	0.246	1.04057e-222	2	CCDC93
2.46661e-226	0.406481	0.483	0.218	4.45519e-222	2	C1orf54
4.90041e-225	0.46338	0.867	0.746	8.85112e-221	2	TCIRG1
8.99071e-225	0.524515	0.72	0.493	1.6239e-220	2	ARHGEF10L
2.862e-223	0.516831	0.811	0.68	5.16935e-219	2	FERMT3
1.24036e-222	0.360555	0.412	0.161	2.24034e-218	2	FCAR
8.61848e-221	0.477418	0.596	0.316	1.55667e-216	2	SNTB1
1.20391e-219	0.430403	0.994	0.953	2.17451e-215	2	IL32
1.69377e-218	0.43994	0.902	0.811	3.05929e-214	2	FLNA
3.85757e-218	0.418353	0.988	0.959	6.96755e-214	2	SERF2
5.39606e-217	0.499657	0.913	0.842	9.74637e-213	2	ADA2
8.96708e-217	0.493588	0.582	0.31	1.61963e-212	2	AKT1S1
1.21858e-216	0.459788	0.911	0.825	2.20101e-212	2	SCO2
2.21941e-216	0.593221	0.692	0.49	4.0087e-212	2	FPR3
5.33189e-216	0.41613	0.496	0.233	9.63046e-212	2	NIBAN1
7.06431e-216	0.534148	0.623	0.345	1.27596e-211	2	F3
8.8349e-216	0.505171	0.675	0.427	1.59576e-211	2	DARS
2.29247e-215	0.489579	0.804	0.624	4.14066e-211	2	DRAM1
2.94856e-215	0.510111	0.717	0.48	5.32569e-211	2	NRP1
6.00681e-215	0.459115	0.531	0.266	1.08495e-210	2	PLBD1
1.36695e-214	0.492459	0.632	0.373	2.46899e-210	2	MAPKAPK3
1.47119e-214	0.514842	0.678	0.434	2.65727e-210	2	CSGALNACT2
4.29623e-214	0.406853	0.968	0.918	7.75986e-210	2	ZYX
4.29175e-213	0.563769	0.892	0.802	7.75176e-209	2	PLEK
5.16367e-213	0.452031	0.904	0.835	9.32662e-209	2	PEA15
7.42739e-213	0.465899	0.866	0.755	1.34154e-208	2	PDXK
3.54713e-211	0.447674	0.971	0.903	6.40683e-207	2	CTSD
6.27547e-210	0.442607	0.862	0.747	1.13348e-205	2	TNFRSF14
7.11469e-210	0.519255	0.814	0.67	1.28505e-205	2	CXCL16
3.92134e-208	0.482731	0.775	0.594	7.08272e-204	2	PRNP
4.79269e-208	0.495945	0.496	0.238	8.65655e-204	2	LOXL2
1.27892e-207	0.335771	0.363	0.138	2.30999e-203	2	TSKU
1.74309e-207	0.434764	0.54	0.271	3.14836e-203	2	GNA15
2.23526e-207	0.423655	0.988	0.961	4.03733e-203	2	TAP1
2.3546e-207	0.393857	0.432	0.185	4.25288e-203	2	S1PR3
3.00594e-207	0.42192	0.5	0.244	5.42934e-203	2	H2AFY
3.96138e-207	0.511233	0.811	0.618	7.15504e-203	2	METRNL
1.95858e-206	0.405447	0.467	0.214	3.53758e-202	2	SRXN1
1.16864e-205	0.452073	0.544	0.279	2.11079e-201	2	NFAM1
5.18637e-205	0.444981	0.607	0.326	9.36762e-201	2	IRAK3
1.85222e-203	0.392759	0.997	0.983	3.34548e-199	2	TAPBP
1.98613e-203	0.414266	0.507	0.25	3.58735e-199	2	LPCAT2
2.21462e-203	0.4249	0.512	0.256	4.00004e-199	2	LONP1
3.38883e-203	0.461728	0.851	0.74	6.1209e-199	2	BACH1
1.38905e-201	0.457356	0.976	0.94	2.50891e-197	2	BTG1
2.3052e-200	0.412074	0.524	0.266	4.16365e-196	2	VDAC2
4.62379e-200	0.4106	0.541	0.278	8.35149e-196	2	MYO1E
2.58498e-199	0.41164	0.958	0.907	4.66898e-195	2	GNB1
3.15946e-199	0.435579	0.569	0.309	5.70661e-195	2	BCAP31
3.83152e-199	0.549665	0.831	0.724	6.92049e-195	2	GM2A
2.67016e-198	0.498043	0.571	0.313	4.82285e-194	2	IGSF6
2.70757e-198	0.378593	0.377	0.154	4.89041e-194	2	RTN1
6.87738e-197	0.427819	0.872	0.76	1.24219e-192	2	HIGD2A
7.81617e-197	0.465074	0.826	0.71	1.41176e-192	2	ATP6AP1
4.7965e-195	0.309305	0.335	0.124	8.66344e-191	2	TMEM132A
2.26779e-194	0.447996	0.614	0.344	4.09609e-190	2	PLK3
1.67997e-193	0.482256	0.69	0.453	3.03436e-189	2	RAB20
3.48018e-192	0.417808	0.537	0.28	6.2859e-188	2	ZMIZ1
4.91044e-192	0.418706	0.93	0.853	8.86924e-188	2	DPYD
1.18707e-190	0.445497	0.519	0.27	2.14409e-186	2	FNIP2
2.0443e-190	0.429655	0.547	0.293	3.69241e-186	2	PSTPIP1
8.33806e-190	0.38312	0.522	0.265	1.50602e-185	2	SLC6A6
3.58843e-189	0.444096	0.824	0.689	6.48143e-185	2	ACTN1
5.13801e-189	0.485407	0.971	0.911	9.28027e-185	2	SERPINA1
2.76943e-188	0.41013	0.58	0.322	5.00215e-184	2	BCKDK
8.25682e-188	0.489565	0.805	0.677	1.49135e-183	2	CNBP
1.044e-186	0.342869	0.42	0.185	1.88567e-182	2	GPR68
2.04275e-186	0.474903	0.601	0.349	3.68961e-182	2	DOCK5
4.22583e-186	0.409737	0.562	0.306	7.6327e-182	2	GPD2
9.43105e-186	0.341451	0.419	0.186	1.70344e-181	2	SIGLEC9
1.56301e-185	0.595162	0.844	0.752	2.8231e-181	2	NR1H3
1.37084e-184	0.383011	0.504	0.254	2.47601e-180	2	LRRC25
1.7973e-184	0.54367	0.723	0.561	3.24629e-180	2	GLIPR2
3.18655e-184	0.39905	0.958	0.893	5.75555e-180	2	EVL
8.01183e-184	0.388213	0.531	0.276	1.4471e-179	2	C1orf122
9.39423e-184	0.456887	0.772	0.617	1.69679e-179	2	EML4
4.97641e-183	0.56318	0.718	0.551	8.9884e-179	2	CSF1
2.58752e-182	0.487695	0.675	0.473	4.67357e-178	2	HCK
1.11376e-181	0.472502	0.612	0.375	2.01167e-177	2	RNF13
1.87079e-181	0.468773	0.678	0.466	3.37902e-177	2	MGST3
7.83461e-181	0.430456	0.575	0.323	1.41509e-176	2	PTAFR
2.10283e-180	0.268458	0.304	0.11	3.79812e-176	2	MCRIP2
3.17895e-180	0.294869	0.314	0.118	5.74181e-176	2	CLEC4E
9.36537e-180	0.331146	0.404	0.177	1.69157e-175	2	ABCC3
1.56401e-179	0.405189	0.58	0.326	2.82491e-175	2	ACO2
5.94389e-179	0.464069	0.982	0.96	1.07359e-174	2	RACK1
6.09206e-178	0.399417	0.561	0.306	1.10035e-173	2	CD276
2.0369e-177	0.406901	0.504	0.263	3.67905e-173	2	SPN
1.11388e-175	0.446891	0.774	0.64	2.0119e-171	2	MYO1F
3.2249e-175	0.532013	0.88	0.783	5.82481e-171	2	BHLHE40
6.89679e-175	0.387298	0.583	0.32	1.2457e-170	2	ALCAM
2.78007e-174	0.304797	0.326	0.126	5.02136e-170	2	SCARA5
4.28799e-174	0.394486	0.54	0.294	7.74496e-170	2	RBPJ
6.10695e-174	0.37405	0.523	0.276	1.10304e-169	2	NPC1
2.22251e-172	0.380276	0.503	0.259	4.0143e-168	2	SORT1
2.32459e-171	0.41382	0.839	0.73	4.19868e-167	2	FMNL2
1.11044e-170	0.378884	0.956	0.915	2.00568e-166	2	EIF4A1
1.31877e-170	0.334986	0.379	0.168	2.38197e-166	2	MFSD12
3.8537e-170	0.430642	0.81	0.685	6.96054e-166	2	STX4
5.42178e-170	0.429223	0.374	0.163	9.79282e-166	2	IGFBP3
7.13575e-170	0.274478	0.328	0.129	1.28886e-165	2	EEF1AKMT3
1.06803e-168	0.302235	0.364	0.155	1.92908e-164	2	HSD3B7
9.3894e-168	0.352334	0.391	0.178	1.69591e-163	2	CLEC12A
1.04449e-167	0.28323	0.279	0.101	1.88656e-163	2	EPOP
1.48047e-167	0.384198	0.893	0.815	2.67402e-163	2	ARAP1
2.56408e-167	0.519595	0.617	0.414	4.63124e-163	2	ALAS1
4.67311e-167	0.468538	0.666	0.456	8.44056e-163	2	PKD2
5.76425e-167	0.387059	0.567	0.322	1.04114e-162	2	SGK3
5.12012e-166	0.374485	0.948	0.906	9.24796e-162	2	PLXND1
2.76513e-165	0.437937	0.796	0.694	4.99437e-161	2	SUSD6
2.32905e-164	0.436333	0.627	0.401	4.20673e-160	2	TFEC
2.04211e-163	0.397974	0.492	0.253	3.68845e-159	2	HBEGF
4.93464e-163	0.336858	0.402	0.187	8.91295e-159	2	TMEM251
5.99226e-162	0.697303	0.366	0.17	1.08232e-157	2	IL1RN
9.77206e-162	0.348374	0.495	0.255	1.76503e-157	2	PYGL
6.2727e-160	0.478948	0.693	0.516	1.13298e-155	2	OSBPL8
6.82079e-160	0.316299	0.399	0.185	1.23197e-155	2	HDHD5
8.55522e-160	0.593913	0.878	0.82	1.54524e-155	2	ALDH2
3.78782e-159	0.297851	0.305	0.12	6.84157e-155	2	ICAM5
1.259e-158	0.431099	0.688	0.5	2.274e-154	2	COX6B1
5.75239e-158	0.268733	0.305	0.12	1.039e-153	2	NOD2
2.37298e-157	0.418324	0.669	0.469	4.28609e-153	2	CIAO2A
1.42411e-156	0.365453	0.862	0.771	2.57222e-152	2	STXBP2
5.58375e-156	0.37973	0.585	0.343	1.00854e-151	2	WBP2
7.48632e-156	0.681169	0.725	0.557	1.35218e-151	2	MARCO
1.36943e-155	0.306601	0.992	0.962	2.47347e-151	2	AHNAK
1.77133e-155	0.323285	0.412	0.197	3.19937e-151	2	MDH1
1.08063e-154	0.411622	0.854	0.801	1.95184e-150	2	ANXA5
2.89617e-154	0.345333	0.893	0.821	5.23106e-150	2	M6PR
5.32965e-154	0.420353	0.805	0.679	9.62641e-150	2	SLC20A1
6.2576e-154	0.416246	0.754	0.619	1.13025e-149	2	NDUFA1
8.65582e-154	0.409462	0.596	0.365	1.56341e-149	2	MCTP1
1.60659e-153	0.432764	0.615	0.396	2.90182e-149	2	EGLN1
2.61198e-153	0.278788	0.352	0.152	4.71777e-149	2	PTPRO
6.95419e-153	0.321127	0.371	0.169	1.25607e-148	2	TMEM91
1.83601e-152	0.370564	0.855	0.747	3.3162e-148	2	TSPO
2.0322e-152	0.351295	0.496	0.268	3.67056e-148	2	ATP6V1H
2.62028e-152	0.419341	0.71	0.548	4.73274e-148	2	RHOQ
3.73792e-152	0.326891	0.43	0.212	6.75144e-148	2	SLC49A3
1.42167e-151	0.397485	0.768	0.625	2.56782e-147	2	KCNAB2
2.7945e-151	0.416069	0.646	0.438	5.04743e-147	2	MDM2
5.7106e-151	0.391207	0.841	0.745	1.03145e-146	2	COX7C
6.32686e-151	0.392041	0.805	0.694	1.14276e-146	2	CLIC1
1.04838e-150	0.450404	0.627	0.431	1.89359e-146	2	RNASET2
2.25764e-149	0.434121	0.646	0.439	4.07774e-145	2	TKT
2.33021e-149	0.337901	0.985	0.951	4.20883e-145	2	LGALS3BP
7.29969e-149	0.354196	0.458	0.241	1.31847e-144	2	PLP2
1.9296e-148	0.398479	0.598	0.383	3.48524e-144	2	MLX
2.40779e-148	0.339716	0.392	0.187	4.34896e-144	2	SLC7A8
3.65374e-148	0.401428	0.92	0.876	6.59938e-144	2	CRTAP
4.8241e-148	0.290785	0.294	0.118	8.71329e-144	2	WNT5A
1.53044e-147	0.390107	0.856	0.772	2.76428e-143	2	APOL2
1.05735e-146	0.419635	0.901	0.807	1.90978e-142	2	ANXA1
1.29523e-146	0.345873	0.963	0.873	2.33944e-142	2	SGK1
1.48002e-146	0.315536	0.43	0.214	2.67321e-142	2	ARNTL2
1.76356e-146	0.370392	0.516	0.293	3.18534e-142	2	PPM1M
1.59561e-145	0.366303	0.32	0.138	2.882e-141	2	ALOX15B
1.99076e-145	0.368364	0.474	0.256	3.59571e-141	2	NFKBIE
3.35495e-145	0.358617	0.534	0.31	6.05972e-141	2	MAP3K2
1.86141e-144	0.396647	0.566	0.348	3.36208e-140	2	ATP5F1B
3.28292e-144	0.328044	0.453	0.235	5.92961e-140	2	ADO
5.69412e-144	0.397655	0.755	0.629	1.02847e-139	2	PTPN6
1.60327e-143	0.328281	0.435	0.22	2.89583e-139	2	SLC2A6
1.73715e-143	0.335659	0.891	0.825	3.13764e-139	2	TUT7
2.09432e-143	0.316251	0.308	0.132	3.78276e-139	2	ANKRD37
9.25344e-143	0.346892	0.54	0.308	1.67136e-138	2	ALOX5AP
2.32355e-142	0.345434	0.506	0.282	4.19679e-138	2	KDM1B
2.94855e-142	0.387126	0.75	0.601	5.32566e-138	2	AGTRAP
1.09992e-141	0.376641	0.823	0.723	1.98668e-137	2	THEMIS2
1.22676e-141	0.346109	0.917	0.862	2.21578e-137	2	PPP1R18
6.20285e-141	0.292	0.326	0.144	1.12036e-136	2	SLC29A3
5.3859e-140	0.371659	0.854	0.78	9.72801e-136	2	MAN2B1
4.93948e-139	0.389746	0.796	0.694	8.92169e-135	2	C4orf3
5.81601e-139	0.455779	0.457	0.249	1.05049e-134	2	LOX
7.8356e-139	0.390701	0.751	0.62	1.41527e-134	2	PTPRJ
9.22666e-139	0.369461	0.399	0.203	1.66652e-134	2	ME1
1.91187e-138	0.350236	0.877	0.814	3.45321e-134	2	LCP2
4.16994e-138	0.369526	0.557	0.334	7.53175e-134	2	TALDO1
4.5848e-138	0.329417	0.98	0.974	8.28106e-134	2	PNRC1
5.98533e-138	0.35502	0.835	0.74	1.08107e-133	2	SEC11A
1.2158e-137	0.295587	0.342	0.153	2.19597e-133	2	TREM2
1.80956e-137	0.336525	0.525	0.302	3.26842e-133	2	UQCRC2
2.75994e-137	0.374611	0.538	0.325	4.985e-133	2	KDM7A
3.3596e-137	0.401232	0.747	0.609	6.06811e-133	2	LST1
3.66787e-137	0.403722	0.816	0.718	6.62491e-133	2	SLC25A6
1.74402e-136	0.389882	0.607	0.404	3.15005e-132	2	SNX20
2.42906e-136	0.284718	0.396	0.194	4.38737e-132	2	TSFM
4.2937e-136	0.374399	0.807	0.708	7.75528e-132	2	PLEKHB2
7.83775e-136	0.290062	0.374	0.178	1.41565e-131	2	SDC2
1.73797e-135	0.39442	0.724	0.566	3.13913e-131	2	LHFPL2
2.15137e-135	0.529311	0.702	0.595	3.8858e-131	2	PTPRE
2.59759e-135	0.37073	0.546	0.33	4.69177e-131	2	IRAK1
4.38596e-135	0.399138	0.758	0.648	7.92192e-131	2	IL10RA
1.82835e-134	0.262045	0.325	0.143	3.30236e-130	2	ALDOC
2.02264e-134	0.328637	0.969	0.938	3.6533e-130	2	CD63
2.55899e-134	0.348265	0.847	0.751	4.62205e-130	2	GRB2
3.45513e-134	0.258005	0.903	0.786	6.24066e-130	2	CD37
3.00522e-133	0.338607	0.48	0.265	5.42803e-129	2	RASGRP1
3.65697e-133	0.396693	0.654	0.484	6.60522e-129	2	COX4I1
1.73266e-132	0.264226	0.375	0.175	3.12953e-128	2	SEMA3C
5.5581e-132	0.316548	0.443	0.236	1.0039e-127	2	PARVB
2.41724e-131	0.298879	0.423	0.218	4.36602e-127	2	TBC1D2
8.52097e-131	0.386384	0.772	0.655	1.53906e-126	2	STK24
2.81191e-130	0.354511	0.363	0.178	5.07887e-126	2	PLIN2
3.06552e-130	0.382112	0.746	0.63	5.53694e-126	2	ATP6V0B
1.03064e-129	0.292105	0.401	0.203	1.86155e-125	2	CD58
1.00151e-128	0.35484	0.88	0.775	1.80893e-124	2	LRP1
1.34161e-128	0.260371	0.35	0.163	2.42321e-124	2	MOB3B
1.96854e-127	0.351043	0.808	0.703	3.55558e-123	2	EMP3
1.58101e-125	0.292816	0.425	0.226	2.85562e-121	2	CCDC115
1.66559e-125	0.250102	0.33	0.151	3.00839e-121	2	MTFP1
6.11368e-125	0.304331	0.366	0.178	1.10425e-120	2	TNFAIP6
7.23675e-125	0.371696	0.721	0.528	1.3071e-120	2	TNS1
1.0765e-123	0.31907	0.449	0.249	1.94437e-119	2	ABL2
1.49351e-123	0.304136	0.378	0.193	2.69758e-119	2	FDX1
4.80888e-123	0.350703	0.795	0.71	8.68579e-119	2	JAK2
7.7577e-123	0.33313	0.556	0.342	1.4012e-118	2	VAV1
1.13206e-122	0.384893	0.758	0.617	2.04473e-118	2	RXRA
2.39002e-122	0.345263	0.941	0.826	4.31685e-118	2	ICAM1
6.76143e-122	0.368211	0.734	0.594	1.22125e-117	2	STX11
8.62063e-122	0.27946	0.433	0.233	1.55706e-117	2	ALPK1
9.28415e-122	0.371089	0.665	0.501	1.6769e-117	2	LPXN
1.32355e-121	0.310956	0.514	0.302	2.39059e-117	2	GNPTAB
2.72125e-121	0.327438	0.947	0.898	4.91513e-117	2	NFKBIA
3.14733e-121	0.3309	0.43	0.234	5.6847e-117	2	SLC27A3
4.16538e-121	0.265974	0.375	0.183	7.5235e-117	2	OLR1
5.29846e-121	0.312388	0.45	0.25	9.57008e-117	2	DENND4C
6.55391e-121	0.339429	0.533	0.322	1.18377e-116	2	NDUFS5
7.65339e-121	0.321301	0.509	0.298	1.38236e-116	2	TCF7L2
1.60868e-120	0.362418	0.636	0.446	2.90559e-116	2	ITPR1
1.76817e-120	0.345651	0.851	0.767	3.19366e-116	2	CSF1R
3.43592e-120	0.275564	0.358	0.177	6.20596e-116	2	SLC26A11
4.49289e-120	0.251125	0.336	0.159	8.11505e-116	2	SMIM3
3.57941e-119	0.274825	0.358	0.179	6.46513e-115	2	SLC25A40
5.68362e-119	0.302147	0.489	0.28	1.02658e-114	2	AGAP3
7.61404e-119	0.292946	0.415	0.222	1.37525e-114	2	VDAC1
1.80652e-118	0.316755	0.522	0.314	3.26293e-114	2	PLIN3
2.80408e-118	0.357754	0.593	0.396	5.06473e-114	2	SH3BP1
1.40766e-117	0.335681	0.515	0.313	2.54252e-113	2	CD84
2.21064e-117	0.305393	0.922	0.892	3.99285e-113	2	RHOA
2.3898e-117	0.409999	0.653	0.476	4.31646e-113	2	ACSL1
9.91111e-117	0.321931	0.866	0.808	1.79014e-112	2	VASP
2.11005e-116	0.304624	0.442	0.246	3.81118e-112	2	KDM4B
2.24057e-116	0.362679	0.605	0.425	4.04693e-112	2	ABHD2
1.69172e-115	0.35847	0.645	0.484	3.05559e-111	2	CYC1
2.47336e-115	0.345792	0.672	0.51	4.46738e-111	2	EMILIN2
5.00955e-115	0.313321	0.486	0.287	9.04824e-111	2	2025-03-01
5.90795e-115	0.311322	0.501	0.298	1.06709e-110	2	MANBA
4.71079e-114	0.273244	0.39	0.205	8.50863e-110	2	MTF1
8.44959e-114	0.375806	0.493	0.301	1.52616e-109	2	PRXL2A
1.01297e-113	0.292861	0.54	0.32	1.82963e-109	2	PDLIM7
1.67477e-113	0.340798	0.876	0.823	3.02496e-109	2	CD53
3.99051e-113	0.358323	0.435	0.243	7.20766e-109	2	CCL8
4.27502e-113	0.31874	0.57	0.364	7.72155e-109	2	EPB41L3
3.22638e-112	0.378646	0.654	0.506	5.82749e-108	2	ETV6
3.45787e-112	0.3067	0.447	0.255	6.24561e-108	2	MANBAL
5.01383e-112	0.308554	0.491	0.288	9.05598e-108	2	OGFRL1
6.88126e-112	0.309862	0.872	0.821	1.24289e-107	2	DRAP1
9.36431e-112	0.310904	0.467	0.272	1.69138e-107	2	ATP13A3
3.66194e-111	0.266104	0.325	0.156	6.61419e-107	2	FBXO32
3.73472e-111	0.268529	0.345	0.174	6.74565e-107	2	LNPK
7.39067e-111	0.266921	0.383	0.201	1.3349e-106	2	PPARD
8.87993e-111	0.347798	0.723	0.598	1.60389e-106	2	ABR
2.90163e-110	0.351206	0.723	0.598	5.24093e-106	2	ZBTB7A
3.7672e-110	0.336069	0.597	0.404	6.80432e-106	2	NRP2
3.86889e-110	0.272485	0.96	0.946	6.98798e-106	2	LAMP1
3.87266e-110	0.254077	0.332	0.163	6.9948e-106	2	FAH
5.74107e-110	0.359756	0.581	0.398	1.03695e-105	2	RAB5IF
1.19472e-109	0.294517	0.506	0.306	2.1579e-105	2	NDUFS4
2.04634e-109	0.278692	0.366	0.191	3.6961e-105	2	PCK2
2.91786e-109	0.281924	0.378	0.194	5.27024e-105	2	ALDH1A3
3.06107e-109	0.313787	0.496	0.301	5.5289e-105	2	ELF4
4.76741e-109	0.359618	0.725	0.618	8.61089e-105	2	MYD88
1.70178e-108	0.314079	0.5	0.305	3.07376e-104	2	CLEC7A
1.81703e-108	0.363699	0.688	0.551	3.28192e-104	2	CD82
2.5577e-108	0.368094	0.718	0.584	4.61972e-104	2	VAT1
7.65351e-108	0.316417	0.929	0.898	1.38238e-103	2	PSMB9
9.75382e-108	0.366358	0.71	0.605	1.76174e-103	2	PRKCD
1.21063e-107	0.268262	0.881	0.814	2.18664e-103	2	CREG1
2.53602e-107	0.293501	0.448	0.258	4.58057e-103	2	TUBGCP2
8.64412e-107	0.361492	0.725	0.609	1.5613e-102	2	RNASEK
1.57562e-106	0.306184	0.54	0.34	2.84589e-102	2	RHBDF2
2.42083e-106	0.348139	0.713	0.602	4.3725e-102	2	MYO9B
4.76301e-106	0.291024	0.928	0.883	8.60295e-102	2	PSMB10
5.20492e-106	0.487458	0.738	0.665	9.40112e-102	2	PIM1
1.08506e-105	0.298408	0.847	0.76	1.95983e-101	2	FMNL1
1.14863e-105	0.264664	0.386	0.207	2.07465e-101	2	KIFC3
1.27388e-105	0.359876	0.745	0.654	2.30088e-101	2	MINK1
1.53605e-105	0.323151	0.813	0.728	2.77441e-101	2	MMP14
2.00775e-105	0.306189	0.516	0.319	3.6264e-101	2	RAB31
2.47408e-105	0.302911	0.487	0.293	4.46868e-101	2	ABCG1
5.4261e-105	0.331394	0.574	0.387	9.80062e-101	2	YWHAG
1.2504e-104	0.367332	0.629	0.474	2.25848e-100	2	ATP6V1A
1.79625e-104	0.323416	0.544	0.35	3.24438e-100	2	TOMM20
2.58589e-104	0.321174	0.333	0.164	4.67063e-100	2	CXCL8
3.87827e-104	0.32907	0.604	0.423	7.00494e-100	2	FKBP15
6.34031e-104	0.294183	0.404	0.226	1.14519e-99	2	DUSP10
8.62115e-103	0.313105	0.556	0.363	1.55715e-98	2	TGFB1
1.61576e-102	0.459128	0.528	0.351	2.91838e-98	2	MSR1
2.39618e-102	0.360827	0.673	0.54	4.32798e-98	2	ABCA1
2.48434e-102	0.326206	0.581	0.398	4.48721e-98	2	SLC30A1
3.06506e-102	0.253793	0.333	0.169	5.53612e-98	2	PRAM1
3.96421e-102	0.343753	0.66	0.505	7.16016e-98	2	PHC2
4.10304e-102	0.282932	0.463	0.273	7.41091e-98	2	ZNF267
1.49821e-101	0.295634	0.518	0.324	2.70607e-97	2	DDX60L
2.08471e-101	0.32421	0.671	0.516	3.7654e-97	2	RBM47
5.97944e-101	0.281608	0.9	0.854	1.08001e-96	2	GBP2
6.50716e-101	0.369906	0.726	0.628	1.17532e-96	2	RNF19B
1.67199e-100	0.250596	0.362	0.191	3.01995e-96	2	VDR
1.73595e-100	0.340817	0.636	0.486	3.13547e-96	2	ATP5PD
1.78058e-100	0.304741	0.814	0.691	3.21609e-96	2	FOSL2
3.79066e-100	0.311586	0.935	0.899	6.84669e-96	2	CTSH
1.66293e-99	0.26747	0.416	0.238	3.00358e-95	2	AP2S1
3.89451e-99	0.419558	0.605	0.467	7.03426e-95	2	MYO1G
5.65221e-99	0.262235	0.347	0.182	1.0209e-94	2	GFPT2
9.14694e-99	0.309176	0.6	0.394	1.65212e-94	2	CD9
1.24616e-98	0.275672	0.445	0.261	2.25082e-94	2	AP1S2
1.29396e-98	0.300662	0.546	0.355	2.33715e-94	2	BTBD1
1.52187e-98	0.264276	0.383	0.209	2.74881e-94	2	ACE
2.72453e-98	0.280161	0.423	0.247	4.92104e-94	2	CPPED1
4.18041e-98	0.319738	0.575	0.396	7.55066e-94	2	USP3
6.13891e-98	0.257478	0.417	0.237	1.10881e-93	2	MAP1S
1.08339e-97	0.305511	0.553	0.36	1.95681e-93	2	FKBP8
3.55604e-97	0.305837	0.5	0.319	6.42291e-93	2	CTBS
4.66845e-97	0.294185	0.511	0.325	8.43215e-93	2	ATP6AP2
5.76357e-97	0.320348	0.761	0.664	1.04102e-92	2	CYTIP
5.97527e-97	0.353471	0.705	0.591	1.07925e-92	2	SLC3A2
6.21022e-97	0.302127	0.535	0.345	1.12169e-92	2	GTF3A
8.87007e-97	0.34403	0.668	0.521	1.60211e-92	2	TXNRD1
1.39974e-96	0.328286	0.653	0.512	2.52821e-92	2	DDT
2.12332e-96	0.321628	0.726	0.611	3.83513e-92	2	IGF2R
2.82035e-96	0.301394	0.815	0.742	5.09412e-92	2	ACTR3
7.34815e-96	0.253386	0.366	0.199	1.32722e-91	2	UQCRH
1.33848e-95	0.328026	0.599	0.439	2.41755e-91	2	UBE2Z
1.84642e-95	0.260344	0.408	0.234	3.335e-91	2	ABHD12
3.33267e-95	0.490052	0.307	0.156	6.01946e-91	2	CHIT1
8.14465e-95	0.324795	0.445	0.272	1.47109e-90	2	G6PD
9.65631e-95	0.285344	0.515	0.33	1.74412e-90	2	NDUFS7
1.01215e-94	0.302668	0.454	0.279	1.82815e-90	2	HMG20B
1.26183e-94	0.272465	0.479	0.296	2.27913e-90	2	COX6C
1.57438e-94	0.362881	0.628	0.488	2.84365e-90	2	PSTPIP2
1.84172e-94	0.295837	0.87	0.814	3.32652e-90	2	TBC1D9B
2.05509e-94	0.26644	0.445	0.265	3.7119e-90	2	FUOM
4.18887e-94	0.280164	0.319	0.16	7.56594e-90	2	PI15
4.75501e-94	0.258765	0.445	0.262	8.5885e-90	2	SAP30
6.30882e-94	0.321515	0.458	0.278	1.1395e-89	2	CLEC10A
8.44123e-94	0.301821	0.506	0.321	1.52465e-89	2	CYSTM1
1.7016e-93	0.281326	0.512	0.327	3.07342e-89	2	NIPSNAP2
2.10747e-93	0.288159	0.499	0.316	3.80651e-89	2	ACTR1B
3.19509e-93	0.280515	0.454	0.277	5.77098e-89	2	SNX8
3.64606e-93	0.291797	0.493	0.311	6.58552e-89	2	CHST15
4.91762e-93	0.303401	0.802	0.724	8.88221e-89	2	PHPT1
6.8075e-93	0.288097	0.443	0.27	1.22957e-88	2	CTNNBL1
1.62107e-92	0.308575	0.595	0.424	2.92798e-88	2	SEMA4D
4.21734e-92	0.281649	0.554	0.367	7.61736e-88	2	HAVCR2
4.81936e-92	0.277439	0.912	0.867	8.70473e-88	2	VMP1
1.18714e-91	0.273099	0.891	0.856	2.14421e-87	2	GNAI2
1.19304e-91	0.275102	0.528	0.34	2.15487e-87	2	RELT
2.05694e-91	0.297947	0.529	0.344	3.71525e-87	2	TMEM140
2.68234e-91	0.259278	0.376	0.21	4.84484e-87	2	COL27A1
2.82153e-91	0.272	0.496	0.312	5.09624e-87	2	ALKBH7
3.82681e-91	0.274986	0.428	0.255	6.91198e-87	2	MPND
4.79627e-91	0.352328	0.622	0.474	8.66301e-87	2	SELENON
4.90492e-91	0.288673	0.533	0.349	8.85926e-87	2	RELA
6.06609e-91	0.280884	0.537	0.352	1.09566e-86	2	SH3BP2
7.37798e-91	0.275337	0.447	0.272	1.33261e-86	2	EIF3M
8.57658e-91	0.251833	0.475	0.289	1.5491e-86	2	IKBKE
8.89759e-91	0.288544	0.503	0.324	1.60708e-86	2	UBAC1
9.55176e-91	0.274458	0.432	0.258	1.72524e-86	2	UGDH
1.04278e-90	0.300273	0.588	0.411	1.88347e-86	2	CSF2RA
1.05798e-90	0.280072	0.479	0.298	1.91092e-86	2	LMO4
1.24646e-90	0.277985	0.515	0.33	2.25136e-86	2	NDUFB6
2.70845e-90	0.285312	0.552	0.368	4.892e-86	2	NARS
4.99921e-90	0.432346	0.435	0.262	9.02957e-86	2	IL1B
6.02048e-90	0.270392	0.526	0.339	1.08742e-85	2	NUMB
6.18545e-90	0.285017	0.468	0.293	1.11722e-85	2	RIOK3
1.17206e-89	0.270369	0.552	0.36	2.11698e-85	2	HTATIP2
1.64867e-89	0.257037	0.406	0.235	2.97782e-85	2	CEBPA
2.35927e-89	0.264862	0.491	0.311	4.26131e-85	2	GBA
2.63882e-89	0.25262	0.351	0.193	4.76624e-85	2	ITGB7
3.78502e-89	0.368729	0.524	0.338	6.8365e-85	2	CPE
4.06638e-89	0.299748	0.813	0.747	7.34469e-85	2	OPTN
5.04148e-89	0.259705	0.883	0.842	9.10591e-85	2	MGAT1
6.93015e-89	0.263757	0.486	0.305	1.25172e-84	2	CACUL1
1.29531e-88	0.270392	0.487	0.307	2.33959e-84	2	KIF1B
1.59739e-88	0.256965	0.408	0.238	2.88521e-84	2	PINK1
4.24295e-88	0.253335	0.408	0.239	7.66362e-84	2	TMEM273
7.218e-88	0.256637	0.96	0.931	1.30371e-83	2	GRINA
9.69516e-88	0.277409	0.458	0.284	1.75114e-83	2	TMCO3
3.93953e-87	0.310244	0.735	0.64	7.11559e-83	2	PLEKHM2
6.80577e-87	0.307081	0.713	0.607	1.22926e-82	2	CMTM3
1.79276e-86	0.267609	0.452	0.28	3.23808e-82	2	CSNK2B
2.98857e-86	0.261549	0.437	0.265	5.39795e-82	2	ASAP2
5.93954e-86	0.334046	0.637	0.514	1.0728e-81	2	CD48
8.6588e-86	0.299243	0.699	0.578	1.56395e-81	2	GNPTG
1.31e-85	0.254971	0.493	0.308	2.36613e-81	2	RAB34
1.98216e-85	0.266378	0.883	0.845	3.58018e-81	2	CD4
4.29683e-85	0.304295	0.572	0.406	7.76093e-81	2	FMNL3
7.52195e-85	0.31741	0.621	0.482	1.35861e-80	2	RNF181
2.24226e-84	0.344275	0.516	0.347	4.04997e-80	2	INSIG1
1.00656e-83	0.317086	0.573	0.416	1.81805e-79	2	ZC3H12A
1.61658e-83	0.253686	0.522	0.337	2.91987e-79	2	ANXA4
3.68879e-83	0.275551	0.983	0.974	6.66269e-79	2	CCNI
5.51431e-83	0.273381	0.504	0.33	9.95995e-79	2	ATP9B
1.41303e-82	0.273317	0.52	0.343	2.55222e-78	2	TBC1D22A
1.62293e-82	0.280154	0.504	0.331	2.93133e-78	2	UBALD2
2.92656e-81	0.251295	0.549	0.359	5.28596e-77	2	FXYD6
4.252e-81	0.314951	0.65	0.539	7.67997e-77	2	NDUFB9
9.78741e-81	0.30812	0.645	0.525	1.7678e-76	2	CKLF
1.13831e-80	0.361101	0.651	0.547	2.05602e-76	2	SH3BP5
2.13785e-80	0.263825	0.91	0.858	3.86138e-76	2	COTL1
4.01621e-80	0.283238	0.47	0.305	7.25407e-76	2	MNDA
4.38053e-80	0.293827	0.714	0.61	7.91211e-76	2	MICOS10
1.61724e-79	0.280193	0.838	0.795	2.92106e-75	2	EFHD2
2.58855e-79	0.416022	0.493	0.329	4.67544e-75	2	CTSK
3.0091e-79	0.250109	0.437	0.272	5.43504e-75	2	IQGAP2
3.14152e-79	0.258824	0.489	0.319	5.67422e-75	2	MOB1A
4.42515e-79	0.269514	0.526	0.354	7.99271e-75	2	HGS
8.92825e-79	0.262919	0.486	0.319	1.61262e-74	2	SLC25A11
2.31847e-78	0.292737	0.735	0.646	4.18762e-74	2	BAG1
1.42543e-77	0.272407	0.509	0.34	2.57462e-73	2	COX6A1
1.71014e-77	0.253745	0.514	0.342	3.08885e-73	2	HTT
1.71606e-77	0.253859	0.419	0.257	3.09955e-73	2	CD83
1.92756e-77	0.298438	0.59	0.44	3.48155e-73	2	NOTCH2
5.74092e-77	0.322276	0.752	0.678	1.03692e-72	2	HIPK2
1.42413e-76	0.256108	0.48	0.31	2.57227e-72	2	TGFBR1
1.91959e-76	0.306478	0.757	0.683	3.46716e-72	2	TNFRSF1B
7.58998e-76	0.278002	0.615	0.471	1.3709e-71	2	DOCK8
2.31182e-75	0.277961	0.614	0.464	4.17561e-71	2	DOCK4
5.03762e-75	0.258991	0.514	0.347	9.09895e-71	2	AMFR
1.03723e-74	0.256976	0.513	0.346	1.87344e-70	2	FAM174C
2.30154e-74	0.273318	0.777	0.711	4.15704e-70	2	CHCHD2
6.92701e-74	0.307646	0.641	0.522	1.25116e-69	2	IDS
9.90873e-74	0.291152	0.689	0.591	1.78972e-69	2	FBXW5
1.12504e-73	0.28157	0.757	0.671	2.03204e-69	2	GAA
5.6976e-73	0.270253	0.552	0.395	1.0291e-68	2	IGFLR1
8.30293e-73	0.270567	0.754	0.68	1.49968e-68	2	ARPC5
1.04537e-72	0.277578	0.588	0.437	1.88815e-68	2	RAF1
3.61671e-72	0.261251	0.76	0.683	6.5325e-68	2	ARPC2
4.48248e-72	0.251766	0.481	0.321	8.09625e-68	2	TP53BP2
5.40052e-72	0.260736	0.552	0.387	9.75443e-68	2	IRF2BP2
9.90607e-72	0.2655	0.859	0.813	1.78923e-67	2	FNDC3B
1.47839e-71	0.250459	0.483	0.326	2.67027e-67	2	NDUFAB1
6.98677e-71	0.304785	0.546	0.396	1.26195e-66	2	SLC1A3
1.00706e-70	0.297644	0.606	0.479	1.81895e-66	2	ATG16L2
1.71182e-70	0.288119	0.657	0.547	3.09189e-66	2	TNFSF13B
2.29151e-70	0.296592	0.616	0.498	4.13892e-66	2	SH3BGRL
5.46169e-70	0.25283	0.781	0.717	9.86491e-66	2	GLRX
1.07167e-69	0.255456	0.539	0.375	1.93565e-65	2	MROH1
1.37507e-69	0.316497	0.645	0.554	2.48365e-65	2	SDHB
1.73225e-69	0.286121	0.698	0.6	3.1288e-65	2	ACP5
9.46524e-69	0.266373	0.505	0.349	1.70961e-64	2	KLHL6
1.87399e-68	0.252929	0.534	0.377	3.3848e-64	2	NDUFS2
4.40325e-68	0.280286	0.546	0.405	7.95316e-64	2	ARFGAP3
2.81906e-67	0.294974	0.754	0.695	5.09178e-63	2	TGFBI
3.44842e-67	0.288281	0.984	0.969	6.22853e-63	2	LCP1
3.60008e-66	0.271449	0.58	0.436	6.50246e-62	2	RIN3
1.0055e-65	0.301421	0.675	0.586	1.81614e-61	2	SLFN11
1.49055e-65	0.273349	0.701	0.617	2.69223e-61	2	ATP5MG
4.28619e-65	0.265695	0.983	0.973	7.74171e-61	2	EEF2
7.59696e-65	0.254485	0.75	0.67	1.37216e-60	2	TMEM219
1.23571e-64	0.263644	0.784	0.757	2.23194e-60	2	TAGLN2
2.04531e-64	0.263063	0.682	0.589	3.69423e-60	2	GPCPD1
4.78929e-62	0.29915	0.848	0.811	8.65041e-58	2	RASSF4
4.93496e-62	0.276426	0.596	0.473	8.91352e-58	2	STK10
6.21292e-62	0.252955	0.565	0.425	1.12218e-57	2	GRK3
1.33117e-61	0.250741	0.522	0.375	2.40436e-57	2	TNFSF12
1.75323e-61	0.259659	0.599	0.472	3.16668e-57	2	DEK
3.46069e-61	0.259512	0.684	0.583	6.25069e-57	2	ADIPOR1
1.24568e-60	0.262575	0.61	0.494	2.24994e-56	2	IMMT
7.30301e-60	0.270379	0.655	0.57	1.31907e-55	2	ARPC3
4.66303e-59	0.282504	0.664	0.594	8.42236e-55	2	ATP6V0C
5.35679e-59	0.269845	0.605	0.491	9.67544e-55	2	RTN4
6.0932e-59	0.260633	0.705	0.625	1.10055e-54	2	UQCRB
7.60092e-59	0.252846	0.552	0.418	1.37288e-54	2	COX7A2
2.16812e-58	0.254629	0.67	0.578	3.91605e-54	2	MMP24OS
4.36839e-58	0.289164	0.593	0.49	7.89019e-54	2	CLEC2B
1.17276e-56	0.252484	0.612	0.505	2.11824e-52	2	SPG21
7.15873e-56	0.255178	0.59	0.468	1.29301e-51	2	LRCH4
7.79229e-56	0.250882	0.63	0.532	1.40744e-51	2	SDCBP
1.27381e-55	0.314268	0.322	0.203	2.30076e-51	2	DDIT3
7.15064e-55	0.260347	0.714	0.665	1.29155e-50	2	SH3GLB1
9.57262e-55	0.25616	0.978	0.981	1.72901e-50	2	TXNIP
1.99689e-54	0.258819	0.719	0.646	3.60678e-50	2	P4HB
3.91135e-54	0.257839	0.671	0.595	7.06468e-50	2	NFE2L2
1.29121e-52	0.702579	0.696	0.709	2.33219e-48	2	IDO1
2.14044e-49	0.25036	0.57	0.461	3.86606e-45	2	UQCR11
8.81461e-43	0.263688	0.386	0.274	1.59209e-38	2	CYP27A1
9.20447e-40	0.263461	0.621	0.574	1.66251e-35	2	CD40
3.01525e-38	0.264152	0.557	0.475	5.44614e-34	2	PLA2G7
9.01585e-14	0.485357	0.779	0.815	1.62844e-09	2	IFI6
0	2.08134	0.997	0.928	0	3	COL1A1
0	1.95036	0.999	0.939	0	3	COL1A2
0	1.8069	0.922	0.558	0	3	CCDC80
0	1.64923	0.728	0.183	0	3	PTGIS
0	1.6318	0.981	0.792	0	3	MMP2
0	1.62769	0.984	0.885	0	3	C3
0	1.61004	0.999	0.963	0	3	COL3A1
0	1.59863	1	0.966	0	3	SPARC
0	1.53891	0.993	0.898	0	3	DCN
0	1.42629	0.978	0.796	0	3	IGFBP4
0	1.33287	0.692	0.173	0	3	IGF1
0	1.322	0.885	0.525	0	3	FBLN1
0	1.30661	0.923	0.655	0	3	FSTL1
0	1.30103	0.76	0.312	0	3	EFEMP1
0	1.1715	0.694	0.334	0	3	TNXB
0	1.16523	0.821	0.326	0	3	SFRP2
0	1.09704	0.995	0.936	0	3	COL6A1
0	1.08778	0.866	0.594	0	3	MGP
0	1.0576	0.443	0.095	0	3	CRABP2
0	1.02388	0.998	0.959	0	3	COL6A2
0	1.01676	0.72	0.268	0	3	COL14A1
0	1.00572	0.838	0.521	0	3	FBN1
0	0.994076	0.97	0.83	0	3	LUM
0	0.984955	0.966	0.74	0	3	COL5A1
0	0.984093	0.427	0.124	0	3	IGFBP6
0	0.97426	0.75	0.49	0	3	PRSS23
0	0.958183	0.64	0.218	0	3	SPON2
0	0.957722	0.999	0.997	0	3	CST3
0	0.935773	0.591	0.2	0	3	CD248
0	0.916006	0.793	0.423	0	3	THBS2
0	0.9081	0.617	0.241	0	3	ELN
0	0.901974	0.467	0.069	0	3	OSR1
0	0.898435	0.997	0.91	0	3	IGFBP7
0	0.889715	0.469	0.151	0	3	CADM3
0	0.858776	0.621	0.197	0	3	PODN
0	0.849699	0.889	0.702	0	3	NBL1
0	0.844384	0.72	0.304	0	3	HTRA1
0	0.835041	0.509	0.134	0	3	SFRP4
0	0.833136	0.536	0.172	0	3	IGFBP2
0	0.828492	0.821	0.615	0	3	SERPINH1
0	0.813147	0.748	0.427	0	3	THY1
0	0.804009	0.687	0.315	0	3	CFH
0	0.80396	0.989	0.921	0	3	C1S
0	0.798674	0.955	0.805	0	3	CALD1
0	0.79618	0.965	0.861	0	3	LMNA
0	0.746933	0.642	0.252	0	3	MXRA5
0	0.745836	0.506	0.131	0	3	CPXM1
0	0.745619	0.589	0.238	0	3	GLI3
0	0.731087	0.853	0.586	0	3	VCAN
0	0.723285	0.563	0.215	0	3	SNAI2
0	0.719522	0.588	0.25	0	3	LOXL1
0	0.710401	0.57	0.217	0	3	GAS1
0	0.709481	0.618	0.274	0	3	FBLN2
0	0.708383	0.753	0.438	0	3	CTHRC1
0	0.7067	0.684	0.312	0	3	DPYSL3
0	0.705001	0.531	0.164	0	3	SLIT3
0	0.704531	0.643	0.281	0	3	MXRA8
0	0.702603	0.914	0.723	0	3	CXCL12
0	0.691541	0.628	0.273	0	3	SPRY1
0	0.681003	0.353	0.052	0	3	CLDN1
0	0.674299	0.693	0.357	0	3	COL18A1
0	0.661265	0.97	0.913	0	3	TIMP2
0	0.650805	0.603	0.254	0	3	PDLIM3
0	0.649624	0.705	0.367	0	3	LAMA4
0	0.645471	0.429	0.132	0	3	KIAA1324L
0	0.634771	0.558	0.225	0	3	FOLR2
0	0.634594	0.632	0.299	0	3	LIMA1
0	0.626911	0.957	0.827	0	3	BGN
0	0.619307	0.518	0.188	0	3	F13A1
0	0.607849	0.564	0.206	0	3	GXYLT2
0	0.589691	0.539	0.209	0	3	CFI
0	0.583644	0.483	0.162	0	3	FLRT2
0	0.571798	0.344	0.047	0	3	PAMR1
0	0.571375	0.986	0.937	0	3	C1R
0	0.563207	0.328	0.073	0	3	OGN
0	0.549513	0.446	0.156	0	3	BICC1
0	0.54446	0.446	0.134	0	3	MMP23B
0	0.531604	0.331	0.074	0	3	ADAMTS16
0	0.530143	0.344	0.082	0	3	PDGFD
0	0.528832	0.478	0.178	0	3	GATA6
0	0.49982	0.423	0.122	0	3	SSC5D
0	0.473798	0.36	0.084	0	3	MEDAG
0	0.453414	0.301	0.052	0	3	WT1
8.61219e-308	0.623478	0.63	0.299	1.55553e-303	3	NFIX
2.28346e-297	0.481243	0.46	0.165	4.12439e-293	3	HSPB6
4.32849e-294	0.482653	0.368	0.113	7.81812e-290	3	SMOC2
9.6276e-293	0.633772	0.835	0.597	1.73894e-288	3	COL5A2
2.00029e-291	0.676647	0.585	0.275	3.61292e-287	3	AKAP12
2.07777e-289	0.662606	0.692	0.378	3.75287e-285	3	CDH11
6.10075e-287	0.471136	0.442	0.158	1.10192e-282	3	SPON1
7.43408e-286	0.681675	0.989	0.953	1.34274e-281	3	LGALS1
1.1915e-284	0.597532	0.66	0.334	2.15208e-280	3	MRC2
2.0454e-282	0.497161	0.468	0.178	3.6944e-278	3	ID4
9.03539e-279	0.527693	0.569	0.256	1.63197e-274	3	FKBP10
8.80725e-273	0.533926	0.515	0.219	1.59077e-268	3	ISLR
2.5243e-271	0.541357	0.593	0.277	4.55939e-267	3	CERCAM
4.26895e-268	0.422255	0.347	0.108	7.71058e-264	3	ADAM33
9.7787e-268	0.72085	0.859	0.723	1.76623e-263	3	PLTP
4.76161e-265	0.564716	0.555	0.25	8.60042e-261	3	ADAMTS9
1.60644e-263	0.671691	0.884	0.761	2.90156e-259	3	SDC3
3.06972e-262	0.491805	0.487	0.199	5.54454e-258	3	PBX1
9.8311e-262	0.369352	0.282	0.076	1.77569e-257	3	ADAMTS15
9.08885e-260	0.572455	0.885	0.717	1.64163e-255	3	TPM1
1.62114e-255	0.491078	0.515	0.224	2.9281e-251	3	CLEC11A
3.02166e-255	0.811079	0.582	0.286	5.45773e-251	3	PDK4
7.23617e-255	0.577062	0.579	0.286	1.307e-250	3	OAF
8.02672e-255	0.619738	0.713	0.413	1.44979e-250	3	ADAMTS1
5.2562e-252	0.493131	0.839	0.646	9.49375e-248	3	TPM2
1.03041e-250	0.599315	0.702	0.426	1.86113e-246	3	PCOLCE
7.20139e-249	0.692118	0.974	0.952	1.30071e-244	3	FOS
4.83381e-248	0.65766	0.797	0.58	8.73083e-244	3	AEBP1
1.62729e-244	0.56454	0.908	0.824	2.93922e-240	3	MAF
6.08024e-244	0.35614	0.276	0.077	1.09821e-239	3	COL6A6
1.37475e-242	0.550082	0.978	0.939	2.48308e-238	3	HSPB1
1.13915e-239	0.541653	0.62	0.322	2.05753e-235	3	CAVIN1
5.80561e-238	0.75894	0.863	0.681	1.04861e-233	3	SELENOP
3.16866e-234	0.436682	0.878	0.716	5.72323e-230	3	MYL9
2.64659e-233	0.527741	0.614	0.323	4.78027e-229	3	RCN3
1.74879e-232	0.512201	0.889	0.732	3.15866e-228	3	TAGLN
6.47511e-232	0.650855	0.435	0.181	1.16953e-227	3	HTRA3
7.91901e-232	0.510814	0.549	0.268	1.43033e-227	3	MDK
6.01477e-230	0.39249	0.391	0.146	1.08639e-225	3	MFAP2
8.7202e-230	0.421231	0.401	0.155	1.57504e-225	3	BNC2
1.92309e-229	0.646687	0.614	0.329	3.47348e-225	3	CPE
4.95265e-229	0.896887	0.891	0.758	8.94548e-225	3	FOSB
2.04766e-226	0.946637	0.671	0.426	3.69848e-222	3	C7
3.0526e-225	0.504522	0.537	0.263	5.51361e-221	3	PARVA
4.89456e-224	0.608821	0.935	0.82	8.84056e-220	3	RHOB
1.64312e-222	0.344142	0.314	0.102	2.9678e-218	3	PIEZO2
9.96969e-220	0.441632	0.494	0.224	1.80073e-215	3	LXN
1.54198e-219	0.519069	0.617	0.338	2.78512e-215	3	ADAMTS2
7.82626e-217	0.398994	0.402	0.158	1.41358e-212	3	GLT8D2
8.28017e-216	0.502649	0.983	0.933	1.49556e-211	3	PTGDS
1.58728e-212	0.366259	0.365	0.136	2.86695e-208	3	BOC
2.55677e-210	0.353622	0.322	0.111	4.61803e-206	3	DNM1
2.87516e-208	0.542521	0.704	0.45	5.19312e-204	3	EHD2
1.59295e-207	0.524839	0.965	0.93	2.87718e-203	3	ZFP36L2
6.99808e-207	0.558181	0.91	0.807	1.26399e-202	3	EGR1
2.79788e-201	1.16926	0.559	0.298	5.05353e-197	3	HBA2
1.20834e-200	0.372218	0.393	0.16	2.18251e-196	3	OLFML3
3.06198e-200	0.494956	0.548	0.284	5.53055e-196	3	PHLDA1
7.6507e-198	0.484708	0.884	0.776	1.38187e-193	3	LRP1
8.64219e-198	0.504931	0.616	0.351	1.56095e-193	3	LAMB2
9.76115e-197	0.34655	0.347	0.13	1.76306e-192	3	FZD7
7.62736e-196	0.43616	0.394	0.167	1.37765e-191	3	NID2
3.98975e-195	0.417233	0.487	0.231	7.20629e-191	3	ANGPTL2
9.41232e-192	0.313851	0.259	0.081	1.70005e-187	3	ITGB8
3.95871e-191	0.400066	0.52	0.246	7.15023e-187	3	SULF1
9.72514e-191	0.493858	0.399	0.176	1.75656e-186	3	PLS3
1.5021e-189	0.394958	0.428	0.189	2.71309e-185	3	PDZRN3
8.81605e-189	0.475514	0.963	0.935	1.59236e-184	3	FCGRT
1.81704e-188	0.667339	0.885	0.805	3.28194e-184	3	CD163
2.04139e-188	0.323444	0.33	0.123	3.68715e-184	3	ARHGEF25
2.26299e-187	0.445308	0.975	0.954	4.08742e-183	3	KCTD12
2.48237e-187	0.618978	0.695	0.497	4.48365e-183	3	KLF9
4.30629e-182	0.454873	0.54	0.285	7.77802e-178	3	PRKG1
5.00511e-182	0.389768	0.404	0.175	9.04022e-178	3	SLIT2
5.96794e-182	0.535989	0.868	0.764	1.07793e-177	3	MS4A6A
3.40481e-181	0.502255	0.812	0.657	6.14977e-177	3	CNN3
5.38834e-181	0.377953	0.414	0.181	9.73242e-177	3	FHL2
7.4972e-181	0.469994	0.936	0.827	1.35414e-176	3	KLF2
8.05402e-181	0.429279	0.499	0.254	1.45472e-176	3	MAGED1
8.60072e-180	0.405899	0.514	0.257	1.55346e-175	3	PTPRS
9.37069e-180	0.451301	0.576	0.312	1.69253e-175	3	NFIB
1.84773e-175	0.383347	0.424	0.19	3.33737e-171	3	ALDH1A3
3.85606e-175	0.631657	0.699	0.541	6.96482e-171	3	CFB
4.07617e-175	0.463663	0.628	0.377	7.36238e-171	3	LAMB1
1.75249e-174	0.377194	0.35	0.144	3.16535e-170	3	LILRB5
1.77704e-173	0.427304	0.54	0.287	3.20969e-169	3	BEX3
2.71603e-173	0.399518	0.428	0.199	4.90569e-169	3	DHRS3
1.29676e-172	0.451523	0.581	0.315	2.34221e-168	3	LTBP2
2.42062e-172	0.346493	0.386	0.167	4.37213e-168	3	PKDCC
2.70993e-171	0.481374	0.892	0.843	4.89467e-167	3	CD99
5.26935e-170	0.442655	0.543	0.298	9.5175e-166	3	HEG1
4.94243e-169	0.452183	0.984	0.911	8.92702e-165	3	COL6A3
8.20602e-169	0.363299	0.47	0.229	1.48217e-164	3	FMOD
[truncated: 7,094 more rows]
