# Supplementary material for: Paired single-cell and spatial transcriptional profiling reveals a central osteopontin macrophage response mediating tuberculous granuloma formation
Source: mBio. 2025 Aug 7;16(9):e01559-25. doi: 10.1128/mbio.01559-25 (PMC12421895; doi:10.1128/mbio.01559-25)
Supplement: Table S2 — Normalized average expression values and differentially expressed genes for each of the 24 clusters identified in TB granuloma tissue biopsy specimens. [file mbio.01559-25-s0004.xlsx]

## Sheet: Table S2 scAvg.Exp.Val.
	RNA.0	RNA.1	RNA.2	RNA.3	RNA.4	RNA.5	RNA.6	RNA.7	RNA.8	RNA.9	RNA.10	RNA.11	RNA.12	RNA.13	RNA.14	RNA.15	RNA.16	RNA.17	RNA.18	RNA.19	RNA.20	RNA.21	RNA.22	RNA.23
	T(CD4)	AECII	M(IL4I1)	T(CD8)	T(IL7R)	F(TIMP1)	T-TI	M(STAB1)	B(MS4A1)	M(GM2A)	AECI	F(TNXB)	END	B(XBP1)	M(SPP1)	T(FOXP3)	MITO	B-ML	N(S100A9)	M(FABP4)	MC	F(ACTA2)	N(CXCL8)	DC
SAMD11	0	0.00318852	0	0.000594177	0.000700771	0.0525937	0	0	0.000969932	0	0.00113379	0.0635104	0.00354191	0	0.00120192	0	0.00686499	0.00285714	0	0	0	0.00393701	0.0047619	0
NOC2L	0.0390805	0.0625747	0.0461271	0.026738	0.0210231	0.0403458	0.0174905	0.0256176	0.0261882	0.0286845	0.0464853	0.0357968	0.0460449	0.0545024	0.0120192	0.0159292	0.00915332	0.0171429	0.0142857	0.085044	0.0216606	0.00787402	0	0.0700637
KLHL17	0.0440613	0.0215225	0.0221932	0.0261438	0.0448493	0.028098	0.0136882	0.0219579	0.00872939	0.016815	0.0113379	0.0127021	0.0295159	0.0473934	0.00721154	0.0300885	0.00457666	0.0142857	0.0171429	0.0175953	0.00361011	0.0275591	0.00952381	0.0382166
PLEKHN1	0.01341	0.0131527	0.00565709	0.0112894	0.0112123	0.0151297	0.00608365	0.00548948	0.000969932	0.00593472	0.0113379	0.00461894	0	0.0308057	0.00240385	0.0106195	0	0.00857143	0	0.0058651	0	0	0.0047619	0.00636943
HES4	0.00651341	0.0314866	0.0234987	0.00534759	0.00420463	0.182997	0.00304183	0.0686185	0	0.0128586	0.120181	0.158199	0.0802834	0.00473934	0.0120192	0.00353982	0.01373	0.0228571	0.0228571	0.00879765	0.00722022	0.283465	0.052381	0
ISG15	0.0429119	0.0362694	0.10792	0.0350564	0.0287316	0.0684438	0.0106464	0.342177	0.00775946	0.241345	0.0498866	0.0369515	0.0519481	0.0390995	0.110577	0.0654867	0.02746	0.0457143	0.171429	0.205279	0.0108303	0.0629921	0.109524	0.0254777
AGRN	0.0245211	0.254683	0.144909	0.020202	0.0119131	0.12536	0.00760456	0.0933211	0.0116392	0.0722057	0.672336	0.0427252	0.16647	0.014218	0.0456731	0.0159292	0.0183066	0.0371429	0.0171429	0.225806	0.00361011	0.149606	0.0142857	0.0700637
TNFRSF18	0.337931	0.00557991	0.00609225	0.0653595	0.0497547	0.00792507	0.0372624	0.010064	0.00678952	0.0138477	0.00680272	0.00692841	0.025974	0.0272512	0.0120192	0.130973	0.0114416	0.0285714	0.0114286	0.0117302	0.0577617	0	0.00952381	0
TNFRSF4	0.145977	0.00438422	0.024369	0.0077243	0.042747	0.00648415	0.0174905	0.0137237	0.00581959	0.0128586	0.00453515	0.00461894	0.0484061	0.00473934	0.0108173	0.0707965	0.00915332	0.0142857	0.0114286	0.0058651	0.00722022	0.019685	0.0047619	0.00636943
SDF4	0.131418	0.159426	0.176675	0.0915033	0.0974071	0.159942	0.0403042	0.195791	0.0349176	0.296736	0.145125	0.073903	0.160567	0.24763	0.15024	0.111504	0.020595	0.0828571	0.114286	0.501466	0.0541516	0.0708661	0.0666667	0.133758
B3GALT6	0.0210728	0.0278996	0.0178416	0.0106952	0.0168185	0.0216138	0.00988593	0.0228728	0.00872939	0.0336301	0.0192744	0.00461894	0.0141677	0.0130332	0.0132212	0.0123894	0.0114416	0.00571429	0.0114286	0.0410557	0.00361011	0.00787402	0	0.0382166
UBE2J2	0.0536398	0.0848944	0.073107	0.04694	0.0560617	0.0504323	0.0205323	0.0713632	0.0232784	0.0603363	0.0544218	0.0277136	0.0743802	0.0521327	0.0336538	0.0672566	0.00915332	0.0228571	0.0742857	0.1261	0.0216606	0.0551181	0.0190476	0.0700637
SCNN1D	0.00727969	0.0139498	0.0121845	0.00534759	0.00630694	0.0144092	0.00532319	0.0219579	0.00387973	0.00692384	0.00680272	0.0103926	0.0094451	0.00829384	0.00240385	0.00707965	0.00457666	0.0114286	0.00571429	0.00293255	0.00361011	0	0	0
ACAP3	0.0624521	0.0829016	0.0935596	0.0534759	0.0602663	0.130403	0.0296578	0.124428	0.0329777	0.0474777	0.103175	0.144342	0.0755608	0.158768	0.00721154	0.0230088	0.0160183	0.0342857	0.0485714	0.140762	0.0649819	0.0866142	0	0.0955414
PUSL1	0.0126437	0.0318852	0.0182768	0.00653595	0.00840925	0.0201729	0.00532319	0.0228728	0.00969932	0.00692384	0.0351474	0.0184758	0.0118064	0.0236967	0.00841346	0.0159292	0	0.00857143	0.00857143	0.0381232	0.0108303	0.015748	0	0.00636943
INTS11	0.191188	0.208848	0.204961	0.160428	0.147863	0.188761	0.0844106	0.201281	0.0892338	0.0999011	0.250567	0.220554	0.256198	0.169431	0.0552885	0.123894	0.0503432	0.0342857	0.0714286	0.296188	0.129964	0.255906	0.052381	0.171975
CPTP	0.0233716	0.0255082	0.0187119	0.0148544	0.0168185	0.0108069	0.00912548	0.0219579	0.00969932	0.0267062	0.0351474	0.00577367	0.0413223	0.0390995	0.0192308	0.0247788	0.0114416	0.00857143	0.02	0.0322581	0.00722022	0.00787402	0.0190476	0.0318471
TAS1R3	0.00229885	0.00159426	0.00217581	0.00237671	0.00350385	0.000720461	0.00228137	0.00182983	0.00387973	0.00296736	0.00113379	0.00230947	0.00236128	0.0793839	0.00120192	0.00530973	0.00686499	0.0171429	0.00285714	0.0058651	0	0.00393701	0	0
DVL1	0.0425287	0.113193	0.0483029	0.0398099	0.0406447	0.056196	0.0174905	0.0439158	0.013579	0.0257171	0.123583	0.0427252	0.0566706	0.0699052	0.0144231	0.0106195	0.0160183	0.02	0.04	0.0909091	0.032491	0.0433071	0.00952381	0.0254777
MXRA8	0.00229885	0.0231168	0.00522193	0.000594177	0.0049054	0.31268	0.00304183	0.00457457	0.0029098	0.00395648	0.0646259	0.296767	0.0401417	0.00829384	0.00841346	0.00176991	0.01373	0.00571429	0.00857143	0.00879765	0.00361011	0.125984	0.0047619	0.0127389
AURKAIP1	0.0398467	0.0852929	0.0613577	0.030303	0.0266293	0.0288184	0.0136882	0.053065	0.0193986	0.0949555	0.0804989	0.0300231	0.0472255	0.109005	0.0576923	0.0336283	0.01373	0.0457143	0.0571429	0.205279	0.0144404	0.0393701	0.052381	0.0509554
CCNL2	0.442912	1.00757	0.820279	0.411171	0.477926	0.894092	0.250951	0.637694	0.265761	0.227498	0.857143	0.766744	1.23495	0.575829	0.111779	0.414159	0.139588	0.18	0.274286	0.70088	0.314079	0.720472	0.171429	0.452229
ANKRD65	0.00306513	0.108808	0.00174064	0.000594177	0.000700771	0.00216138	0	0.00182983	0	0.00296736	0.0566893	0.0034642	0.00590319	0.00236967	0.00360577	0	0.020595	0	0.00285714	0.0058651	0	0	0.00952381	0.00636943
VWA1	0.00421456	0.318055	0.0078329	0.00475342	0.0049054	0.0288184	0.00380228	0.0073193	0.00581959	0.0108803	0.124717	0.02194	0.263282	0.0035545	0.00961538	0.00353982	0.0183066	0.02	0.0114286	0.0058651	0.0108303	0.0433071	0.0238095	0
ATAD3B	0.0444444	0.0809087	0.0522193	0.0588235	0.0392432	0.0648415	0.0235741	0.0457457	0.0203686	0.0346192	0.0714286	0.0369515	0.0519481	0.0367299	0.0120192	0.0336283	0.01373	0.0228571	0.0171429	0.0615836	0.0108303	0.0314961	0.0142857	0.0382166
ATAD3A	0.00881226	0.0167397	0.0130548	0.00653595	0.00350385	0.0115274	0.00380228	0.0155535	0.00484966	0.00395648	0.0283447	0.00692841	0.0188902	0.014218	0.00480769	0.00353982	0.00457666	0.00571429	0.00285714	0.0146628	0.00722022	0.015748	0.0047619	0.00636943
TMEM240	0.00268199	0.0131527	0.00261097	0.00297089	0.000700771	0.0129683	0	0.000914913	0.00193986	0	0.0124717	0.0138568	0.00590319	0	0.00120192	0.00353982	0.01373	0	0.00571429	0.0146628	0	0.0275591	0	0.00636943
SSU72	0.0563218	0.0884815	0.0670148	0.0558526	0.0497547	0.0367435	0.0243346	0.0658737	0.0242483	0.0534125	0.047619	0.0369515	0.0531287	0.0604265	0.0384615	0.0424779	0.01373	0.02	0.0457143	0.190616	0.0216606	0.0393701	0.0428571	0.0318471
MIB2	0.0440613	0.148266	0.0944299	0.0415924	0.0539594	0.104467	0.0334601	0.0750229	0.0329777	0.0534125	0.103175	0.0635104	0.0991736	0.056872	0.0192308	0.0353982	0.0228833	0.0371429	0.0485714	0.0791789	0.0469314	0.0629921	0.0047619	0.0318471
MMP23B	0.0045977	0.00996413	0.00478677	0.0184195	0.00280308	0.128242	0.00380228	0.0128088	0.00193986	0.0049456	0.00680272	0.138568	0.0177096	0.00829384	0.00360577	0.00530973	0.00686499	0.00571429	0.00571429	0.00293255	0.00722022	0.0511811	0.0047619	0.00636943
CDK11B	0.0333333	0.0358709	0.0369887	0.0314914	0.0329362	0.0165706	0.0136882	0.0466606	0.0164888	0.0217606	0.0181406	0.0230947	0.0365998	0.0248815	0.0108173	0.0212389	0.00228833	0.0114286	0.00571429	0.0762463	0.0144404	0.011811	0.0190476	0.0191083
CDK11A	0.0199234	0.0123555	0.0313316	0.0184195	0.0161177	0.00936599	0.00608365	0.0292772	0.00969932	0.0118694	0.0136054	0.00692841	0.012987	0.0130332	0.00600962	0.0176991	0	0.00285714	0.0171429	0.0293255	0.00361011	0.0314961	0.0142857	0.0254777
NADK	0.0494253	0.0948585	0.342037	0.0457516	0.0343378	0.045389	0.0228137	0.354986	0.0339476	0.234421	0.0816327	0.0323326	0.0448642	0.0805687	0.109375	0.0336283	0.00915332	0.0571429	0.44	0.228739	0.00722022	0.0354331	0.2	0.0636943
GNB1	0.106513	0.118374	0.169278	0.09388	0.091801	0.100144	0.0585551	0.159195	0.0591659	0.279921	0.132653	0.0484988	0.172373	0.114929	0.134615	0.129204	0.0251716	0.0914286	0.208571	0.607038	0.0397112	0.114173	0.1	0.210191
CALML6	0.00268199	0.00199283	0.00304613	0.00118835	0.000700771	0.00216138	0	0.000914913	0.00678952	0.00296736	0	0.00692841	0	0.0035545	0	0	0.00686499	0	0	0	0.0108303	0.00393701	0	0
PRKCZ	0.0394636	0.147071	0.00565709	0.0326797	0.0357393	0.0129683	0.0159696	0.00365965	0.0126091	0.00890208	0.3322	0.0207852	0.0377804	0.0331754	0.00961538	0.0424779	0	0.0142857	0.00571429	0.00293255	0.0144404	0.00393701	0.00952381	0.0636943
FAAP20	0.0478927	0.0964528	0.0565709	0.0362448	0.0329362	0.0713256	0.0174905	0.0649588	0.0310378	0.0524233	0.0430839	0.0554273	0.0637544	0.0379147	0.0288462	0.0495575	0.0160183	0.0171429	0.0371429	0.0703812	0.0288809	0.0472441	0.0142857	0.044586
SKI	0.257088	0.199681	0.184073	0.198455	0.24527	0.248559	0.095057	0.26441	0.0775946	0.149357	0.179138	0.263279	0.233766	0.0580569	0.0685096	0.180531	0.0183066	0.08	0.0542857	0.604106	0.144404	0.11811	0.047619	0.0318471
RER1	0.119923	0.145875	0.152742	0.107546	0.124737	0.0864553	0.0539924	0.162855	0.0601358	0.135509	0.0873016	0.0496536	0.0991736	0.148104	0.0649038	0.0973451	0.020595	0.0228571	0.0942857	0.281525	0.0505415	0.019685	0.0333333	0.0955414
PEX10	0.00613027	0.0243125	0.0174064	0.00653595	0.00981079	0.0158501	0.00304183	0.0155535	0.00969932	0.0227498	0.0238095	0.0138568	0.0188902	0.0236967	0.0108173	0.00707965	0.01373	0.00285714	0.00571429	0.0733138	0.0108303	0	0.00952381	0.0191083
PLCH2	0.0693487	0.0179354	0.00217581	0.077243	0.0448493	0.00504323	0.0387833	0.00457457	0.0164888	0.00197824	0.021542	0.00577367	0.00590319	0.00236967	0.00240385	0.0725664	0.00228833	0.00285714	0.00571429	0.00879765	0	0	0	0.0191083
PANK4	0.0636015	0.0474293	0.0687554	0.0629828	0.0504555	0.0244957	0.0403042	0.0576395	0.014549	0.0336301	0.0464853	0.0254042	0.05549	0.0473934	0.03125	0.0637168	0.00915332	0.0171429	0.0485714	0.0879765	0.0144404	0.019685	0.0238095	0.0382166
TNFRSF14	0.237165	0.134316	0.692341	0.161022	0.165382	0.135447	0.086692	0.612992	0.0775946	0.436202	0.129252	0.110855	0.186541	0.120853	0.15625	0.212389	0.02746	0.08	0.222857	0.501466	0.148014	0.0787402	0.309524	0.203822
PRXL2B	0.0164751	0.0127541	0.0339426	0.0106952	0.0105116	0.0100865	0.00684411	0.0146386	0.00484966	0.0276954	0.0294785	0.00692841	0.0295159	0.0201422	0.0276442	0.0176991	0.0251716	0.00857143	0.00571429	0.0205279	0.00361011	0.00787402	0.0285714	0.00636943
PRDM16	0	0.0538063	0	0.000594177	0	0.00288184	0.000760456	0.000914913	0.000969932	0.00395648	0.0770975	0.00115473	0.0106257	0	0.00120192	0	0.00457666	0.00571429	0.00285714	0	0.00361011	0.011811	0.0047619	0.0382166
MEGF6	0.0413793	0.248705	0.0678851	0.04694	0.0665732	0.293228	0.0562738	0.0887466	0.014549	0.0267062	0.217687	0.444573	0.191263	0.0118483	0.0132212	0.0566372	0.0320366	0.0314286	0.0171429	0.0205279	0.0758123	0.102362	0.0142857	0.0191083
TPRG1L	0.0157088	0.0438422	0.0191471	0.0184195	0.0210231	0.0237752	0.0106464	0.021043	0.0106693	0.0385757	0.0283447	0.017321	0.0401417	0.035545	0.0216346	0.0176991	0.01373	0.0142857	0.04	0.123167	0.0180505	0.0354331	0.0047619	0.0318471
WRAP73	0.0371648	0.0362694	0.0530896	0.0356506	0.0343378	0.0237752	0.0228137	0.0457457	0.0155189	0.0356083	0.0272109	0.0207852	0.0377804	0.0331754	0.0144231	0.0283186	0.00915332	0.0114286	0.0228571	0.0439883	0.0252708	0.011811	0.0047619	0.044586
TP73	0.010728	0.00278996	0.00609225	0.00178253	0	0.00288184	0.00228137	0.00182983	0.000969932	0.00098912	0.0147392	0.00115473	0.00118064	0.0296209	0.00240385	0.0106195	0.00457666	0.00857143	0	0	0	0	0	0
SMIM1	0.00191571	0.0346752	0.00304613	0.00178253	0.00140154	0.00144092	0.00152091	0.00640439	0.0029098	0.00098912	0.0192744	0	0.00236128	0.0165877	0.00120192	0.00176991	0.00457666	0.00285714	0	0	0.0108303	0	0	0
LRRC47	0.0708812	0.0988442	0.0791993	0.0718954	0.0637701	0.0597983	0.0304183	0.0594694	0.0310378	0.0811078	0.0963719	0.0334873	0.0566706	0.0924171	0.0396635	0.0778761	0.0251716	0.0342857	0.0828571	0.123167	0.0685921	0.0393701	0.0142857	0.044586
CEP104	0.0337165	0.0478278	0.0343777	0.036839	0.0378416	0.0244957	0.0152091	0.0292772	0.0155189	0.0237389	0.037415	0.0196305	0.0271547	0.0308057	0.00961538	0.0353982	0.01373	0.0142857	0.0228571	0.0527859	0.0252708	0.0314961	0.0047619	0.0573248
DFFB	0.0210728	0.015544	0.0339426	0.0285205	0.0252278	0.0172911	0.0144487	0.0329369	0.00484966	0.0128586	0.0192744	0.00115473	0.0165289	0.0189573	0.00360577	0.0123894	0.01373	0.00571429	0.0114286	0.0381232	0.0288809	0.015748	0	0.00636943
C1orf174	0.0199234	0.0259067	0.051349	0.020202	0.0189208	0.0216138	0.018251	0.042086	0.0184287	0.024728	0.0328798	0.0127021	0.0177096	0.021327	0.0168269	0.0106195	0	0.02	0.0285714	0.102639	0.00361011	0.019685	0.0142857	0.0254777
NPHP4	0.0164751	0.036668	0.0413403	0.0112894	0.00981079	0.0223343	0.00456274	0.0338518	0.00484966	0.0138477	0.0555556	0.0288684	0.025974	0.0248815	0.00841346	0.00884956	0.00915332	0.00857143	0.0171429	0.0410557	0.0108303	0.00393701	0.00952381	0.0254777
KCNAB2	0.306513	0.0290953	0.293299	0.275104	0.231254	0.0324207	0.120152	0.26807	0.0601358	0.316518	0.0260771	0.02194	0.0318772	0.042654	0.109375	0.309735	0.020595	0.0428571	0.171429	0.879765	0.0938628	0.00787402	0.319048	0.133758
RNF207	0.0180077	0.0306895	0.00826806	0.00415924	0.0203224	0.0389049	0.00456274	0.000914913	0.000969932	0.00296736	0.053288	0.0150115	0.0141677	0.0260664	0.00360577	0.00884956	0.00457666	0	0	0.0058651	0	0.00787402	0.0047619	0.0382166
ICMT	0.0226054	0.0334795	0.0230635	0.0106952	0.00981079	0.0223343	0.00456274	0.0283623	0.00581959	0.0534125	0.0328798	0.00808314	0.012987	0.021327	0.0336538	0.0106195	0	0.0142857	0.00571429	0.111437	0.00722022	0.015748	0.0047619	0.0382166
GPR153	0.00114943	0.00836987	0.0509138	0.00891266	0.00210231	0.0432277	0.00836502	0.0128088	0.00193986	0.0217606	0.00340136	0.0612009	0.0118064	0.007109	0.00360577	0.00176991	0.00915332	0.00285714	0.00857143	0.120235	0.0577617	0.0314961	0	0.0700637
ACOT7	0.0409962	0.0271024	0.0987815	0.0178253	0.0147162	0.0302594	0.00456274	0.0283623	0.00969932	0.0870425	0.0170068	0.00692841	0.0318772	0.014218	0.0961538	0.0265487	0.00915332	0.02	0.00571429	0.29912	0.0144404	0.011811	0.0190476	0.089172
TNFRSF25	0.411111	0.0318852	0.0139252	0.109329	0.391731	0.0302594	0.0897338	0.0795974	0.00678952	0.0197824	0.037415	0.0265589	0.119244	0.0189573	0.0192308	0.145133	0.01373	0.00857143	0	0.0322581	0	0.00393701	0.0047619	0.0127389
PLEKHG5	0.00727969	0.0318852	0.00261097	0.00356506	0.0126139	0.0100865	0.00684411	0.118939	0	0.00296736	0.0430839	0.0207852	0.161747	0.00829384	0.00240385	0.00707965	0.0160183	0.00857143	0	0	0	0.011811	0	0.00636943
NOL9	0.0371648	0.0386608	0.0308964	0.0320856	0.0315347	0.0230548	0.01673	0.0228728	0.0184287	0.0197824	0.0396825	0.0184758	0.0531287	0.0248815	0.0144231	0.019469	0.00228833	0.00857143	0.00571429	0.0703812	0.0216606	0.0354331	0.00952381	0.00636943
ZBTB48	0.0436782	0.0585891	0.122715	0.0320856	0.0259285	0.0288184	0.0212928	0.0960659	0.0203686	0.041543	0.0634921	0.0334873	0.05549	0.0296209	0.0276442	0.019469	0.01373	0.0114286	0.0428571	0.1261	0.0685921	0.0393701	0.0142857	0.146497
KLHL21	0.0643678	0.115982	0.0896432	0.0558526	0.0644709	0.0857349	0.0258555	0.0777676	0.014549	0.0771513	0.128118	0.0842956	0.0731995	0.101896	0.0432692	0.0495575	0.020595	0.0485714	0.04	0.131965	0.032491	0.0590551	0.128571	0.0636943
PHF13	0.0153257	0.0223196	0.0121845	0.0124777	0.00700771	0.0230548	0.00684411	0.00914913	0.00484966	0.0108803	0.0192744	0.0265589	0.0153483	0.00829384	0.00841346	0.0141593	0.0183066	0.00571429	0.00857143	0.026393	0	0.00787402	0	0
THAP3	0.00881226	0.0127541	0.0139252	0.00950683	0.00560617	0.00792507	0.00152091	0.0128088	0.00484966	0.0118694	0.00453515	0.00692841	0.00472255	0.0201422	0.00360577	0.0106195	0	0.00285714	0.0171429	0.026393	0.00361011	0.011811	0.0047619	0
DNAJC11	0.0375479	0.0514149	0.0722367	0.0261438	0.0364401	0.045389	0.01673	0.0512351	0.0203686	0.041543	0.0646259	0.0300231	0.0507674	0.021327	0.0180288	0.0176991	0.0183066	0.00571429	0.0228571	0.111437	0.0397112	0.0275591	0.0285714	0.0254777
CAMTA1	0.0222222	0.0382623	0.0391645	0.0118835	0.0252278	0.0266571	0.0159696	0.0338518	0.0155189	0.0227498	0.0340136	0.0288684	0.0637544	0.0343602	0.0264423	0.0141593	0.0183066	0.0114286	0.0171429	0.0791789	0.0108303	0.015748	0.0142857	0.0509554
VAMP3	0.0306513	0.09167	0.0791993	0.0314914	0.0301331	0.0504323	0.018251	0.10613	0.0252182	0.14639	0.0498866	0.0404157	0.0979929	0.0402844	0.0877404	0.0212389	0.01373	0.0371429	0.102857	0.384164	0.0361011	0.0275591	0.0761905	0.0254777
PER3	0.00613027	0.0474293	0.0287206	0.00297089	0.00840925	0.0302594	0.00912548	0.0686185	0.00193986	0.0276954	0.0770975	0.0681293	0.0484061	0.00473934	0.0108173	0.0106195	0.00457666	0.0114286	0.00285714	0.0293255	0.0252708	0.011811	0.0142857	0.0254777
TNFRSF9	0.0463602	0.00438422	0.0226284	0.0225787	0.00140154	0.00216138	0.00456274	0.00457457	0.00678952	0.00890208	0.00226757	0.00115473	0.00118064	0	0.0168269	0.0460177	0.00457666	0.0114286	0.00857143	0	0.00722022	0	0.0047619	0.0509554
ERRFI1	0.0045977	0.663212	0.0335074	0.010101	0.00840925	0.224784	0.00684411	0.0805124	0.0029098	0.0385757	0.78458	0.095843	0.136954	0.007109	0.0192308	0.00884956	0.020595	0.0371429	0.00571429	0.190616	0	0.110236	0	0.044586
RERE	0.137931	0.29454	0.272411	0.11943	0.138753	0.159942	0.0745247	0.319305	0.122211	0.178042	0.235828	0.161663	0.291617	0.159953	0.0757212	0.134513	0.02746	0.0771429	0.251429	0.252199	0.173285	0.15748	0.0666667	0.273885
ENO1	0.141379	0.28617	0.227154	0.0510992	0.0504555	0.160663	0.0250951	0.123513	0.0203686	0.246291	0.171202	0.0323326	0.0850059	0.056872	0.294471	0.0867257	0.00915332	0.0771429	0.154286	0.454545	0.0180505	0.0708661	0.1	0.159236
SLC2A5	0.00191571	0.00159426	0.0465622	0.00118835	0.00140154	0.0194524	0.00152091	0.0667887	0.0126091	0.0563798	0.00113379	0	0.00118064	0.0995261	0.0300481	0	0.00686499	0.0142857	0.00571429	0.0205279	0	0	0.0047619	0
GPR157	0.00498084	0.0354723	0.0443864	0.00415924	0.00981079	0.0237752	0.00152091	0.0182983	0.00775946	0.0227498	0.0260771	0.0311778	0.00708383	0.0130332	0.0180288	0.00176991	0.0160183	0.00857143	0.00571429	0.0234604	0.0144404	0.00787402	0.00952381	0.394904
H6PD	0.0371648	0.0817059	0.0583116	0.0362448	0.0273301	0.0850144	0.0144487	0.0704483	0.0184287	0.0603363	0.0578231	0.0588915	0.0625738	0.0248815	0.0228365	0.0318584	0.00686499	0.0314286	0.0371429	0.14956	0.0541516	0.0433071	0.0285714	0.165605
SPSB1	0.0333333	0.0239139	0.0261097	0.00950683	0.0231254	0.167147	0.00608365	0.00914913	0.00581959	0.0207715	0.0873016	0.192841	0.0625738	0.0402844	0.0228365	0.0300885	0.0114416	0.0114286	0.00285714	0.0175953	0.0216606	0.0275591	0	0.0127389
SLC25A33	0.00383142	0.0314866	0.0274151	0.00475342	0.00630694	0.0266571	0.00532319	0.0494053	0.000969932	0.0158259	0.015873	0.02194	0.0177096	0.0118483	0.0132212	0.00176991	0.00228833	0.0142857	0.0114286	0.058651	0.00361011	0.015748	0.0047619	0.0509554
TMEM201	0.0195402	0.0187326	0.0182768	0.0112894	0.0112123	0.0244957	0.00760456	0.0164684	0.00678952	0.00692384	0.0124717	0.017321	0.025974	0.00947867	0.0144231	0.0106195	0.00915332	0.0142857	0.00571429	0.0234604	0.0144404	0.019685	0.0047619	0.0127389
PIK3CD	0.286207	0.0298924	0.187119	0.245395	0.265592	0.0324207	0.118631	0.240622	0.0989331	0.155292	0.0521542	0.02194	0.025974	0.0177725	0.0600962	0.231858	0.020595	0.0457143	0.368571	0.134897	0.0758123	0.0314961	0.0285714	0.0636943
CLSTN1	0.117625	0.0940614	0.0874674	0.120024	0.111423	0.121758	0.0486692	0.130833	0.0514064	0.115727	0.126984	0.0577367	0.103896	0.0829384	0.0709135	0.116814	0.020595	0.0514286	0.0457143	0.173021	0.0361011	0.0629921	0.0142857	0.127389
CTNNBIP1	0.0199234	0.129135	0.0322019	0.0314914	0.0147162	0.0259366	0.00912548	0.053065	0.00193986	0.0652819	0.219955	0.0138568	0.0696576	0.028436	0.0252404	0.0247788	0.020595	0.0228571	0.0371429	0.0879765	0.0288809	0.015748	0.00952381	0.044586
LZIC	0.0268199	0.0362694	0.037859	0.0243613	0.0238262	0.0259366	0.00912548	0.0265325	0.00775946	0.0474777	0.0204082	0.0207852	0.0200708	0.014218	0.03125	0.0318584	0.00686499	0.0228571	0.0342857	0.123167	0.0252708	0.023622	0.0190476	0.0191083
NMNAT1	0.00727969	0.0103627	0.0187119	0.00237671	0.0105116	0.0108069	0.00380228	0.0192132	0.00484966	0.0197824	0.00907029	0.00230947	0.0153483	0.00829384	0.00600962	0.00353982	0.020595	0.00857143	0.00285714	0.0351906	0.00361011	0.00787402	0.0047619	0.0318471
UBE4B	0.0950192	0.115982	0.0974761	0.0617944	0.0595655	0.0554755	0.0357414	0.117109	0.0417071	0.0623145	0.0986395	0.073903	0.0956316	0.0841232	0.0204327	0.0743363	0.0160183	0.0285714	0.0714286	0.184751	0.0577617	0.0551181	0.0190476	0.0318471
KIF1B	0.0494253	0.117975	0.233681	0.0415924	0.042747	0.0900576	0.0220532	0.290027	0.0213385	0.117705	0.134921	0.0981524	0.112161	0.049763	0.0540865	0.0353982	0.0228833	0.02	0.125714	0.237537	0.0397112	0.0787402	0.0571429	0.0700637
PGD	0.0333333	0.104823	0.533072	0.0237671	0.0196216	0.0814121	0.0136882	0.340348	0.0106693	0.653808	0.0589569	0.0334873	0.038961	0.0616114	0.425481	0.0230088	0.0183066	0.0885714	0.337143	1.20235	0.0288809	0.023622	0.0619048	0.0764331
CENPS	0.00383142	0.0135512	0.00435161	0.00415924	0.00630694	0.00576369	0.00532319	0.00182983	0.000969932	0.0049456	0.00907029	0.00461894	0.00354191	0.00592417	0	0.00353982	0.0114416	0.00285714	0	0.00879765	0	0.00393701	0	0
DFFA	0.0249042	0.0494221	0.02698	0.016637	0.0140154	0.0237752	0.00532319	0.032022	0.0116392	0.0445104	0.0328798	0.0150115	0.0377804	0.0177725	0.0132212	0.0159292	0.0183066	0.00571429	0.02	0.0674487	0.0108303	0.023622	0.00952381	0.00636943
PEX14	0.0091954	0.011957	0.0174064	0.00713012	0.00911002	0.00576369	0.00380228	0.0182983	0.0029098	0.016815	0.00566893	0.0103926	0.0118064	0.0106635	0.00120192	0.00707965	0.00915332	0.00285714	0.00857143	0.11437	0.00722022	0.00393701	0	0.0127389
CASZ1	0.0199234	0.133519	0.00826806	0.0398099	0.0112123	0.00432277	0.00760456	0.00365965	0.013579	0.0108803	0.131519	0.00577367	0.0791027	0.00592417	0.00360577	0.0159292	0.00915332	0.00285714	0.00857143	0.0322581	0.00722022	0.00787402	0.0047619	0.0191083
SRM	0.0409962	0.0585891	0.0426458	0.0184195	0.0203224	0.0554755	0.0121673	0.0457457	0.0155189	0.0553907	0.0283447	0.0254042	0.0484061	0.238152	0.0372596	0.0176991	0.0114416	0.06	0.04	0.117302	0.0144404	0.023622	0.0190476	0.0127389
EXOSC10	0.0616858	0.0597848	0.0644038	0.0481283	0.0574632	0.0497118	0.0281369	0.0667887	0.0349176	0.0474777	0.0748299	0.0450346	0.068477	0.021327	0.0180288	0.0460177	0.01373	0.0142857	0.0314286	0.0997067	0.032491	0.0590551	0.0047619	0.0636943
MTOR	0.0429119	0.036668	0.0522193	0.026738	0.0280308	0.0288184	0.0144487	0.0603843	0.0106693	0.0405539	0.0260771	0.0161663	0.0578512	0.0260664	0.0180288	0.0353982	0.0114416	0.02	0.0342857	0.0938416	0.0144404	0.0275591	0.00952381	0.0191083
UBIAD1	0.0287356	0.0251096	0.024369	0.0172311	0.0322355	0.0115274	0.00912548	0.0137237	0.0184287	0.0187933	0.0249433	0.0127021	0.0177096	0.0165877	0.00360577	0.0283186	0	0.0142857	0	0.0381232	0.0108303	0.011811	0.0047619	0.0254777
FBXO2	0.0122605	0.0267039	0.000435161	0.00950683	0.0175193	0.000720461	0.00380228	0.000914913	0.00581959	0.00197824	0.021542	0.00230947	0.00354191	0.00592417	0	0.00353982	0.00457666	0.00857143	0.00285714	0.00293255	0	0	0.0047619	0
FBXO44	0.0777778	0.0470307	0.0430809	0.0647653	0.0700771	0.0446686	0.0380228	0.0301921	0.028128	0.0276954	0.031746	0.0438799	0.0165289	0.0414692	0.00841346	0.0460177	0.00915332	0.0142857	0.0285714	0.0527859	0.0252708	0.023622	0.0047619	0.0318471
FBXO6	0.0114943	0.0191311	0.0343777	0.00713012	0.00560617	0.0108069	0.00304183	0.0329369	0.00484966	0.0524233	0.00566893	0.00808314	0.00826446	0.0106635	0.0264423	0.00707965	0.00457666	0.0114286	0.0371429	0.0879765	0.00722022	0	0.0142857	0.0191083
MAD2L2	0.0302682	0.0243125	0.0326371	0.0279263	0.0231254	0.0410663	0.0106464	0.0237877	0.00581959	0.0276954	0.0113379	0.0207852	0.042503	0.042654	0.0288462	0.0123894	0.00228833	0.0257143	0.0342857	0.0498534	0.00361011	0.011811	0	0.0191083
AGTRAP	0.0636015	0.0884815	0.265013	0.067142	0.042747	0.0987032	0.0273764	0.238792	0.0164888	0.260138	0.0555556	0.0450346	0.0613932	0.0296209	0.149038	0.0619469	0.0251716	0.0685714	0.34	0.31085	0.0830325	0.023622	0.190476	0.0318471
MTHFR	0.0363985	0.145875	0.1349	0.040404	0.0315347	0.0770893	0.0304183	0.190302	0.0223084	0.0929773	0.109977	0.0588915	0.0897285	0.0367299	0.0288462	0.0389381	0.0114416	0.0228571	0.0714286	0.146628	0.0649819	0.0511811	0.0190476	0.089172
CLCN6	0.0176245	0.0657633	0.0909487	0.0172311	0.0140154	0.0381844	0.00912548	0.140897	0.0174588	0.0563798	0.0657596	0.0207852	0.0365998	0.0154028	0.0216346	0.0159292	0.00457666	0.0114286	0.0428571	0.0703812	0.0180505	0.0393701	0.00952381	0.0318471
KIAA2013	0.0616858	0.0645676	0.0678851	0.0380273	0.0294324	0.0497118	0.0311787	0.0924062	0.0232784	0.152324	0.0680272	0.0300231	0.0484061	0.101896	0.0673077	0.0389381	0.02746	0.0314286	0.0942857	0.26393	0.0180505	0.023622	0.0142857	0.0318471
PLOD1	0.0180077	0.0546034	0.0896432	0.0243613	0.0105116	0.162104	0.00608365	0.136322	0.00581959	0.185955	0.0487528	0.0404157	0.101535	0.0687204	0.0901442	0.0159292	0.0160183	0.0142857	0.0628571	0.331378	0.0144404	0.114173	0.0047619	0.0382166
MFN2	0.0394636	0.0701475	0.0883377	0.0225787	0.0259285	0.0331412	0.0174905	0.084172	0.0232784	0.0712166	0.0827664	0.0196305	0.0484061	0.0414692	0.0552885	0.0300885	0.0160183	0.0342857	0.0628571	0.234604	0.0144404	0.015748	0.0285714	0.0764331
MIIP	0.0770115	0.0565963	0.197563	0.0433749	0.0476524	0.0619597	0.0342205	0.215919	0.0174588	0.128586	0.0464853	0.0311778	0.0413223	0.0367299	0.0564904	0.0584071	0.00457666	0.0285714	0.114286	0.293255	0.0722022	0.019685	0	0.191083
TNFRSF1B	0.295402	0.0286967	0.293734	0.155674	0.10932	0.0525937	0.0851711	0.419945	0.0261882	0.23541	0.0181406	0.0150115	0.0885478	0.028436	0.151442	0.228319	0.01373	0.0371429	0.442857	0.178886	0.00722022	0.0433071	0.357143	0.0636943
VPS13D	0.0314176	0.0625747	0.037859	0.0255496	0.0231254	0.0324207	0.0174905	0.0484904	0.0155189	0.0435213	0.0714286	0.0277136	0.0365998	0.0165877	0.0288462	0.0283186	0.00915332	0.0114286	0.0285714	0.102639	0.0397112	0.0314961	0.0047619	0.0318471
DHRS3	0.0114943	0.106018	0.0191471	0.0386215	0.0259285	0.0525937	0.0129278	0.0997255	0.00193986	0.131553	0.117914	0.039261	0.0543093	0.00592417	0.015625	0.0141593	0.00915332	0.00857143	0.00857143	0.181818	0.0216606	0.00393701	0.0238095	0.0191083
PRAMEF14	0.000383142	0	0	0	0	0.000720461	0	0.00182983	0	0.00098912	0	0	0	0	0	0	0.0183066	0	0	0.00293255	0	0	0	0
PDPN	0.00114943	0.009167	0.0291558	0.00297089	0.00420463	0.339337	0.00228137	0.00457457	0	0.0049456	0.0861678	0.0369515	0.0779221	0.00118483	0.0216346	0.00353982	0.0183066	0.0114286	0.00285714	0.0058651	0.00361011	0.00787402	0.00952381	0
PRDM2	0.122222	0.117975	0.157093	0.111111	0.138753	0.0965418	0.0631179	0.165599	0.099903	0.0771513	0.113379	0.073903	0.101535	0.0817536	0.0384615	0.099115	0.0389016	0.04	0.111429	0.296188	0.0794224	0.0590551	0.0952381	0.216561
KAZN	0.00229885	0.0195297	0.00522193	0.00118835	0.00140154	0.0324207	0	0.000914913	0	0.0049456	0.0498866	0.0635104	0.0365998	0.0035545	0.00120192	0.00353982	0.01373	0.00571429	0.00571429	0.0557185	0.00361011	0.0472441	0.00952381	0
TMEM51	0.000766284	0.0215225	0.185379	0.00356506	0.00350385	0.0576369	0.00304183	0.136322	0.000969932	0.110781	0.0181406	0.0242494	0.0342385	0.0035545	0.0673077	0	0.0160183	0.02	0.00571429	0.187683	0.00361011	0.0354331	0.0047619	0.0127389
FHAD1	0.000766284	0.00398565	0.165361	0.00178253	0	0.00648415	0.00152091	0.0347667	0.000969932	0.0346192	0.0136054	0.00230947	0.00118064	0.00118483	0.0264423	0	0.00686499	0	0.00857143	0.117302	0	0	0.0190476	0
EFHD2	0.465134	0.09167	0.639252	0.305407	0.211633	0.126081	0.114068	0.439158	0.0455868	0.583581	0.0816327	0.0727483	0.118064	0.0734597	0.397837	0.270796	0.0389016	0.16	1.13714	1.80645	0.223827	0.0944882	0.338095	0.687898
CASP9	0.0126437	0.0286967	0.0574413	0.0112894	0.0105116	0.028098	0.00532319	0.0686185	0.00678952	0.0267062	0.0408163	0.0334873	0.0200708	0.007109	0.00721154	0.00530973	0.0183066	0	0.0257143	0.158358	0.0144404	0.00787402	0	0.0254777
DNAJC16	0.0206897	0.027501	0.0200174	0.0154486	0.0196216	0.0180115	0.0114068	0.0347667	0.00678952	0.0286845	0.0419501	0.0138568	0.0200708	0.0236967	0.00721154	0.0176991	0.00915332	0.00571429	0.0114286	0.0469208	0.00722022	0.00393701	0	0.0127389
DDI2	0.0252874	0.0450379	0.0570061	0.0219846	0.01822	0.0180115	0.0129278	0.063129	0.013579	0.0514342	0.0328798	0.02194	0.0271547	0.0189573	0.0168269	0.0212389	0.01373	0.00857143	0.0114286	0.102639	0.00722022	0.011811	0.0142857	0.101911
PLEKHM2	0.0494253	0.0765245	0.173629	0.0439691	0.0441486	0.103746	0.0235741	0.229643	0.0329777	0.184965	0.069161	0.0658199	0.0779221	0.0438389	0.0793269	0.0318584	0.0183066	0.0314286	0.0714286	0.26393	0.0216606	0.0708661	0.0428571	0.0382166
FBLIM1	0.000766284	0.0079713	0.00478677	0.00118835	0.00140154	0.10879	0.00152091	0.00365965	0.00193986	0.00296736	0.0226757	0.0969977	0.121606	0.00473934	0.00480769	0	0.0114416	0.0114286	0.00285714	0.0058651	0.00361011	0.161417	0.0047619	0
SPEN	0.101533	0.123157	0.153177	0.0665478	0.0532586	0.0778098	0.0463878	0.141812	0.0620757	0.0801187	0.0861678	0.073903	0.140496	0.0995261	0.0444712	0.0424779	0.020595	0.0428571	0.125714	0.187683	0.101083	0.0787402	0.0380952	0.133758
ZBTB17	0.0678161	0.0470307	0.120975	0.0386215	0.0301331	0.0425072	0.0197719	0.0603843	0.0252182	0.0385757	0.0430839	0.0415704	0.0661157	0.0367299	0.0252404	0.0442478	0.00915332	0.02	0.04	0.120235	0.032491	0.0314961	0.0190476	0.0828025
EPHA2	0.00153257	0.207254	0.0078329	0.000594177	0.00140154	0.0158501	0.00152091	0.00640439	0.00484966	0.00890208	0.119048	0.0184758	0.113341	0.00118483	0.00721154	0	0.0160183	0.00285714	0	0.0058651	0	0.0393701	0	0.0191083
ARHGEF19	0.0103448	0.0474293	0.0187119	0.0172311	0.0189208	0.0237752	0.00760456	0.0118939	0.00387973	0.00890208	0.021542	0.0103926	0.0224321	0.0272512	0.00360577	0.0106195	0.0114416	0.00285714	0.00285714	0.0146628	0.0108303	0.00393701	0	0.0191083
CPLANE2	0.00613027	0.0131527	0.00391645	0.00356506	0.00630694	0.00576369	0.00304183	0.00548948	0.00484966	0.00296736	0.0113379	0.00230947	0.00118064	0.00236967	0.00360577	0.00884956	0.0228833	0.00571429	0.00285714	0.00293255	0	0	0.00952381	0
FBXO42	0.056705	0.0625747	0.0852916	0.0433749	0.0399439	0.0576369	0.0250951	0.113449	0.0126091	0.0553907	0.0566893	0.0646651	0.0377804	0.0402844	0.0300481	0.0353982	0.0183066	0.0171429	0.06	0.117302	0.0433213	0.0590551	0.0142857	0.0700637
SZRD1	0.054023	0.082503	0.0931245	0.04694	0.0476524	0.0540346	0.018251	0.0914913	0.0329777	0.11276	0.0646259	0.0357968	0.0708383	0.056872	0.0745192	0.0460177	0.0114416	0.0628571	0.105714	0.260997	0.0397112	0.0354331	0.0571429	0.0509554
NECAP2	0.0777778	0.0645676	0.236292	0.0552585	0.0742817	0.0525937	0.0273764	0.21409	0.0378274	0.269041	0.0714286	0.02194	0.0956316	0.028436	0.143029	0.0654867	0.01373	0.0342857	0.151429	0.460411	0.0288809	0.0314961	0.0904762	0.10828
CROCC	0.045977	0.052212	0.0422106	0.0594177	0.0511563	0.0525937	0.0304183	0.0548948	0.0329777	0.0187933	0.0680272	0.0438799	0.0838253	0.0165877	0.0192308	0.040708	0.0343249	0.0114286	0.0228571	0.0557185	0.0758123	0.0669291	0.00952381	0.0254777
MFAP2	0	0.00278996	0.000435161	0.00118835	0	0.0864553	0.00152091	0.000914913	0.000969932	0	0.00340136	0.051963	0.0247934	0	0.00120192	0	0.0114416	0.00571429	0	0.0117302	0.00361011	0.015748	0	0
ATP13A2	0.0245211	0.0223196	0.0604874	0.0196078	0.0168185	0.0151297	0.00608365	0.204941	0.0126091	0.166172	0.0170068	0.0138568	0.0153483	0.0154028	0.0228365	0.00707965	0.0160183	0.00857143	0.0114286	0.0410557	0	0.00393701	0.0047619	0
SDHB	0.032567	0.0689518	0.106179	0.0255496	0.0259285	0.0331412	0.0129278	0.128088	0.0126091	0.198813	0.0657596	0.0288684	0.0413223	0.0545024	0.105769	0.0300885	0.0183066	0.0428571	0.0514286	0.237537	0.0144404	0.019685	0.0333333	0.0382166
PADI2	0.00191571	0.0079713	0.0356832	0.00118835	0.00280308	0.00432277	0.00304183	0.0539799	0	0.154303	0.00566893	0.00577367	0.00118064	0	0.0288462	0.00353982	0	0.00571429	0.225714	0.0557185	0.0541516	0.00393701	0.0666667	0.0318471
RCC2	0.0409962	0.0362694	0.0848564	0.0237671	0.0217239	0.0208934	0.0136882	0.0475755	0.0320078	0.0880317	0.0283447	0.00692841	0.0330579	0.0308057	0.0264423	0.019469	0.01373	0.0171429	0.0485714	0.190616	0.0433213	0.019685	0.0047619	0.0764331
ARHGEF10L	0.0045977	0.036668	0.668842	0.00415924	0.00210231	0.0806916	0.00456274	0.548033	0	0.203759	0.0351474	0.0635104	0.0118064	0.0260664	0.0709135	0.00530973	0.0114416	0.00285714	0.105714	0.747801	0	0.0826772	0.00952381	0.00636943
IGSF21	0.000383142	0.00079713	0.00957354	0	0	0.00144092	0	0.0347667	0	0.00395648	0.00113379	0.00115473	0.00118064	0.00118483	0.00360577	0	0.00228833	0.00285714	0	0.00293255	0	0	0	0
IFFO2	0.0858238	0.121961	0.0413403	0.0606061	0.058164	0.0432277	0.0288973	0.021043	0.0203686	0.0178042	0.0464853	0.0438799	0.0365998	0.035545	0.015625	0.060177	0.02746	0.0171429	0.0228571	0.0410557	0.0469314	0.0787402	0.0047619	0.0636943
UBR4	0.117625	0.147071	0.22846	0.107546	0.10021	0.180115	0.0631179	0.190302	0.0504365	0.161227	0.147392	0.118938	0.153483	0.0876777	0.0564904	0.0920354	0.0343249	0.0285714	0.134286	0.375367	0.115523	0.137795	0.0761905	0.178344
EMC1	0.037931	0.0406536	0.0574413	0.0213904	0.0231254	0.0417867	0.00836502	0.0375114	0.013579	0.0435213	0.031746	0.0300231	0.0306966	0.0154028	0.0204327	0.0283186	0.00686499	0.00571429	0.0114286	0.0821114	0.0180505	0.019685	0	0.0382166
MRTO4	0.0126437	0.0350737	0.0252393	0.00950683	0.0126139	0.028098	0.00532319	0.0146386	0.00678952	0.0217606	0.0306122	0.0127021	0.0141677	0.014218	0.0168269	0.00530973	0.00228833	0.0142857	0.0114286	0.0821114	0.0108303	0.019685	0	0.0127389
AKR7A2	0.0141762	0.0398565	0.0221932	0.010101	0.00911002	0.0230548	0.00836502	0.0118939	0.00969932	0.0187933	0.0385488	0.0184758	0.0177096	0.0236967	0.00961538	0.00884956	0.00457666	0.0171429	0.0171429	0.0498534	0.00361011	0.023622	0.0047619	0.0318471
SLC66A1	0.00842912	0.0147469	0.0291558	0.00415924	0.00840925	0.00360231	0.00608365	0.021043	0.0106693	0.0207715	0.0124717	0.00692841	0.0106257	0.0035545	0.00721154	0.00353982	0.01373	0.00857143	0.0114286	0.0234604	0.00722022	0.011811	0	0.0573248
CAPZB	0.124904	0.0848944	0.140992	0.0766488	0.067274	0.118156	0.0342205	0.167429	0.0349176	0.214639	0.0884354	0.0935335	0.0956316	0.0390995	0.126202	0.0973451	0.02746	0.0542857	0.148571	0.322581	0.0758123	0.0629921	0.0666667	0.191083
MICOS10	0.0601533	0.107214	0.0987815	0.0386215	0.0504555	0.0835735	0.0273764	0.0933211	0.0242483	0.144411	0.0986395	0.0508083	0.0602125	0.0663507	0.117788	0.0477876	0.0366133	0.0771429	0.0742857	0.340176	0.0469314	0.0433071	0.052381	0.0955414
NBL1	0.0306513	0.0597848	0.0213229	0.0285205	0.0371409	0.715418	0.0197719	0.0219579	0.00484966	0.0267062	0.0589569	0.444573	0.192444	0.0260664	0.0552885	0.0230088	0.020595	0.0285714	0.0171429	0.0293255	0.00722022	0.149606	0.0142857	0.0191083
TMCO4	0.0632184	0.0761259	0.125762	0.0493167	0.0546601	0.0389049	0.0250951	0.122598	0.0184287	0.0593472	0.0714286	0.02194	0.0306966	0.0592417	0.0132212	0.0300885	0.00457666	0.0114286	0.0314286	0.108504	0.0180505	0.0354331	0.00952381	0.0382166
OTUD3	0.0463602	0.0725389	0.0452567	0.036839	0.0350385	0.037464	0.0174905	0.032022	0.0223084	0.0217606	0.0861678	0.02194	0.0342385	0.0331754	0.00480769	0.0371681	0.02746	0.0114286	0.0171429	0.0322581	0.0180505	0.0275591	0.0047619	0.0382166
PLA2G2A	0.00114943	0.00557991	0.00391645	0.00356506	0.000700771	0.471902	0.00228137	0.00274474	0.000969932	0.00890208	0.00226757	0.0842956	0.00472255	0.0035545	0.00240385	0.00176991	0.00915332	0.0142857	0.0114286	0.00879765	0	0.019685	0	0
PLA2G5	0.000383142	0.00199283	0.00130548	0.000594177	0	0.0194524	0	0	0.000969932	0	0	0.0138568	0.00590319	0.00236967	0.00120192	0	0.0160183	0	0	0	0	0.011811	0	0
PLA2G2D	0.0114943	0.0147469	0.218886	0.0118835	0.00700771	0.0482709	0.0106464	0.583715	0.00484966	1.40257	0.0102041	0.00461894	0.0141677	0.0331754	0.222356	0.00530973	0.0183066	0.0971429	0.0342857	0.0381232	0.00722022	0.011811	0.0380952	0.0191083
UBXN10	0.00766284	0.0139498	0.00348129	0.00178253	0.00280308	0.0100865	0.00152091	0.00640439	0	0.00593472	0.0464853	0.0103926	0.00354191	0.00236967	0.00600962	0.00353982	0.0160183	0	0.00285714	0.0175953	0.0830325	0.00787402	0.0047619	0
CAMK2N1	0.00536398	0.00996413	0.00348129	0.00534759	0.00700771	0.0309798	0.00608365	0.00548948	0.0029098	0.00791296	0.00907029	0.110855	0.0720189	0.0035545	0.00240385	0.0106195	0.0114416	0.00857143	0.00571429	0	0.0216606	0.0511811	0	0
MUL1	0.010728	0.0203268	0.02698	0.0106952	0.00981079	0.018732	0.00912548	0.0237877	0.00581959	0.0296736	0.015873	0.00808314	0.012987	0.007109	0.00961538	0.0106195	0.00915332	0	0.0228571	0.0645161	0.00361011	0.019685	0.0142857	0.0127389
PINK1	0.0126437	0.0609805	0.0374238	0.0148544	0.00840925	0.0266571	0.00684411	0.042086	0.00387973	0.0672601	0.0419501	0.0288684	0.0566706	0.0580569	0.0384615	0.00884956	0.00686499	0.02	0.0485714	0.1261	0.0108303	0.0275591	0	0.00636943
DDOST	0.0111111	0.036668	0.0239339	0.0118835	0.00981079	0.0288184	0.00608365	0.0228728	0.00193986	0.0336301	0.0124717	0.00461894	0.0188902	0.035545	0.0240385	0.0106195	0	0.00857143	0.0114286	0.0674487	0.0108303	0.011811	0	0.0382166
HP1BP3	0.121073	0.107214	0.117929	0.10101	0.100911	0.115994	0.0555133	0.166514	0.0368574	0.0484669	0.10771	0.118938	0.11098	0.0971564	0.0216346	0.0902655	0.0114416	0.0371429	0.0571429	0.167155	0.0541516	0.0787402	0.0333333	0.101911
EIF4G3	0.0827586	0.0557991	0.0744125	0.0487225	0.0392432	0.0626801	0.0296578	0.094236	0.0261882	0.041543	0.0351474	0.0438799	0.0755608	0.0248815	0.0252404	0.0513274	0.0114416	0.0114286	0.0714286	0.140762	0.0397112	0.0354331	0.0190476	0.11465
ECE1	0.0720307	0.030291	0.0322019	0.0534759	0.0637701	0.0799712	0.0197719	0.00914913	0.057226	0.0128586	0.0884354	0.0369515	0.361275	0.0864929	0.03125	0.0637168	0.0297483	0.04	0.248571	0.0234604	0.00722022	0.251969	0.171429	0.159236
ALPL	0.00268199	0.693105	0.00696258	0.00237671	0.00420463	0.0244957	0.00380228	0.0073193	0	0.0108803	0.0464853	0.0115473	0.0306966	0.00236967	0.0144231	0.00176991	0	0.00857143	0.197143	0.0175953	0.0108303	0	0.0238095	0.0127389
RAP1GAP	0.000766284	0.199681	0.00217581	0	0.00140154	0.00360231	0.000760456	0.000914913	0.000969932	0.00395648	0.0430839	0.0034642	0.0118064	0.00236967	0	0	0.00228833	0.00285714	0	0.00293255	0.00361011	0	0	0
USP48	0.148659	0.135512	0.171453	0.114082	0.106517	0.119597	0.0821293	0.162855	0.0872939	0.0731949	0.114512	0.0969977	0.119244	0.379147	0.0480769	0.120354	0.0228833	0.114286	0.105714	0.222874	0.187726	0.0748031	0.0285714	0.0764331
HSPG2	0.00536398	0.0936628	0.00826806	0.00178253	0	0.237032	0.00456274	0.00640439	0	0.0108803	0.1678	0.122402	0.642267	0.0165877	0.0180288	0.00176991	0.020595	0.0228571	0.0142857	0.00293255	0.0794224	0.149606	0.00952381	0.00636943
WNT4	0	0.0191311	0	0	0	0.00144092	0	0.00182983	0	0.00098912	0.0181406	0.00461894	0.00236128	0.00947867	0.00120192	0	0.0183066	0.00285714	0	0.00293255	0	0	0	0
ZBTB40	0.0505747	0.0569948	0.0570061	0.0439691	0.0539594	0.0309798	0.0448669	0.0640439	0.0368574	0.0306627	0.0430839	0.0300231	0.042503	0.0841232	0.0144231	0.0495575	0.00457666	0.0171429	0.0114286	0.0762463	0.0361011	0.023622	0.0047619	0.0573248
C1QA	0.144828	0.245516	3.47868	0.118835	0.146461	0.392651	0.106464	8.59195	0.0591659	13.8121	0.175737	0.130485	0.194805	0.279621	3.79207	0.0814159	0.0617849	0.934286	0.485714	11.4106	0.0722022	0.161417	0.319048	0.121019
C1QC	0.0789272	0.145476	1.98172	0.0808081	0.0833917	0.231988	0.0524715	6.086	0.0300679	8.80811	0.0827664	0.0923788	0.106257	0.159953	2.05288	0.060177	0.0343249	0.534286	0.228571	6.82991	0.0974729	0.0826772	0.204762	0.127389
C1QB	0.106897	0.1666	2.54395	0.0915033	0.0896987	0.279539	0.0638783	7.29186	0.0349176	11.3867	0.111111	0.0889145	0.119244	0.202607	2.5012	0.0477876	0.0343249	0.691429	0.348571	9.51906	0.0758123	0.122047	0.242857	0.210191
EPHB2	0	0.00717417	0.0121845	0.000594177	0	0.0475504	0	0.032022	0.000969932	0.0306627	0.0249433	0.0242494	0.00590319	0.00592417	0.0108173	0.00176991	0.0183066	0	0	0.00879765	0	0	0.0047619	0
KDM1A	0.0363985	0.0729374	0.0465622	0.0291147	0.0322355	0.0569164	0.0152091	0.053065	0.0223084	0.0454995	0.0555556	0.0508083	0.0578512	0.0367299	0.00961538	0.0353982	0.00686499	0.0142857	0.04	0.117302	0.0541516	0.0433071	0	0.0509554
LUZP1	0.0528736	0.0223196	0.0526545	0.0421866	0.0448493	0.0576369	0.0220532	0.05215	0.00678952	0.0445104	0.0204082	0.0473441	0.140496	0.0118483	0.0168269	0.0283186	0.0114416	0	0.0228571	0.14956	0.0252708	0.0708661	0.0238095	0.0191083
HNRNPR	0.064751	0.0637704	0.0800696	0.0380273	0.0476524	0.0648415	0.0205323	0.0686185	0.0387973	0.0633037	0.0566893	0.0323326	0.0731995	0.0402844	0.0372596	0.0477876	0.0251716	0.0228571	0.0257143	0.129032	0.0180505	0.0393701	0.0142857	0.0828025
ZNF436	0.0091954	0.0147469	0.0256745	0.010101	0.00700771	0.0345821	0.00532319	0.0192132	0.0029098	0.0178042	0.00680272	0.034642	0.0779221	0.014218	0.00961538	0.0123894	0.00457666	0.00571429	0.00857143	0.0557185	0.0144404	0.0275591	0.0047619	0.00636943
TCEA3	0.00306513	0.17497	0.00478677	0.00297089	0.00630694	0.0533141	0.00684411	0.00640439	0.00387973	0.0049456	0.0827664	0.0542725	0.0306966	0.0035545	0.00721154	0.00530973	0.0251716	0.00857143	0	0.0469208	0.00361011	0.00393701	0.00952381	0.101911
ASAP3	0.00114943	0.0569948	0.00217581	0.00178253	0.00210231	0.0461095	0.00152091	0.0073193	0.00193986	0.00593472	0.069161	0.0484988	0.0354191	0.00473934	0	0	0.00915332	0.00857143	0	0.00293255	0.00361011	0.00393701	0.00952381	0
ID3	0.0118774	0.0761259	0.0456919	0.0077243	0.0140154	0.315562	0.0159696	0.0695334	0.0368574	0.0623145	0.14059	0.273672	0.637544	0.0308057	0.0360577	0.019469	0.0320366	0.0571429	0.0371429	0.234604	0.00361011	0.519685	0.0142857	0.00636943
ELOA	0.0467433	0.159825	0.0796345	0.0249554	0.0343378	0.0590778	0.01673	0.0667887	0.0300679	0.107814	0.0782313	0.0357968	0.0826446	0.0604265	0.0516827	0.0247788	0.020595	0.0371429	0.0457143	0.131965	0.0144404	0.0314961	0.00952381	0.0318471
PITHD1	0.0436782	0.0653647	0.0465622	0.0326797	0.0392432	0.0461095	0.01673	0.0677036	0.014549	0.0731949	0.0702948	0.0588915	0.0507674	0.0260664	0.0324519	0.0283186	0.0251716	0.0114286	0.0114286	0.0879765	0.0180505	0.0433071	0.0047619	0.0509554
GALE	0.00689655	0.0840972	0.0217581	0.00415924	0.00840925	0.00504323	0.00380228	0.0338518	0.00484966	0.0306627	0.031746	0.00692841	0.0153483	0.00473934	0.00480769	0.00353982	0.00457666	0	0.0114286	0.0615836	0.00722022	0.00393701	0	0.00636943
HMGCL	0.0260536	0.0554006	0.0469974	0.0297089	0.0147162	0.0324207	0.0136882	0.0548948	0.00678952	0.0593472	0.0351474	0.0254042	0.0330579	0.0248815	0.0252404	0.0265487	0.0228833	0.00571429	0.0342857	0.11437	0.0180505	0.00787402	0.0285714	0.0127389
FUCA1	0.0149425	0.0920686	0.0448216	0.0142602	0.01822	0.0273775	0.0129278	0.279048	0.013579	0.502473	0.0612245	0.0184758	0.0236128	0.0236967	0.0612981	0.0106195	0.0228833	0.02	0.0342857	0.40176	0.0252708	0.00787402	0.00952381	0.318471
CNR2	0.00306513	0.0011957	0.00174064	0.00356506	0.00140154	0.00216138	0	0.000914913	0.0465567	0	0	0	0.00118064	0.00118483	0.00120192	0	0.00457666	0.00285714	0	0.0058651	0	0.00393701	0.0047619	0.0573248
PNRC2	0.0819923	0.124352	0.0905135	0.0606061	0.0574632	0.0612392	0.0342205	0.0869167	0.0484966	0.0959446	0.106576	0.0773672	0.101535	0.0485782	0.0600962	0.0743363	0.0297483	0.0485714	0.0628571	0.208211	0.0252708	0.0472441	0.047619	0.0955414
SRSF10	0.0340996	0.0314866	0.0191471	0.0219846	0.0140154	0.0266571	0.0159696	0.0192132	0.014549	0.016815	0.0272109	0.0277136	0.0318772	0.014218	0.00721154	0.0123894	0.0160183	0.00857143	0.0228571	0.0205279	0.0144404	0.011811	0	0.0318471
IFNLR1	0.00344828	0.0151455	0.00174064	0.00415924	0	0.00144092	0.00228137	0	0.0155189	0.00593472	0.00453515	0.00115473	0.00236128	0.0248815	0	0.00176991	0.0114416	0.00857143	0	0.0733138	0	0	0.0047619	0.00636943
STPG1	0.00191571	0.00518135	0.000870322	0.000594177	0.00350385	0.00216138	0.00380228	0.00274474	0.00193986	0	0.0147392	0.00115473	0.00826446	0	0	0.00707965	0.0160183	0.00571429	0	0.0175953	0	0.015748	0	0
NIPAL3	0.0455939	0.0414508	0.0152306	0.036839	0.0329362	0.00864553	0.0174905	0.0146386	0.0184287	0.016815	0.047619	0.0138568	0.0247934	0.021327	0.0144231	0.0584071	0.00686499	0.00571429	0.02	0.0615836	0.0108303	0	0	0.0191083
RCAN3	0.0509579	0.0151455	0.0078329	0.0564468	0.0637701	0.00720461	0.0304183	0.0137237	0.0164888	0.0217606	0.031746	0.00461894	0.00826446	0.007109	0.00721154	0.0548673	0.00686499	0.0314286	0.00857143	0.0498534	0.0144404	0	0.0047619	0
SRRM1	0.0712644	0.102431	0.106614	0.0760547	0.0714786	0.0835735	0.0425856	0.0768527	0.0368574	0.0712166	0.103175	0.0969977	0.109799	0.0580569	0.0456731	0.079646	0.0160183	0.0285714	0.0542857	0.178886	0.0613718	0.0472441	0.0380952	0.127389
CLIC4	0.00306513	0.0633719	0.0670148	0.00415924	0.00560617	0.0756484	0.00456274	0.0484904	0.0193986	0.0830861	0.021542	0.0473441	0.127509	0.113744	0.0552885	0.00176991	0.020595	0.0571429	0.04	0.249267	0.0108303	0.0748031	0.0428571	0.044586
RUNX3	0.160536	0.00876843	0.0435161	0.250149	0.143658	0.00864553	0.0760456	0.0283623	0.0358875	0.049456	0.00340136	0.00461894	0.0141677	0.0260664	0.0348558	0.122124	0.0114416	0.0142857	0.0228571	0.0498534	0.0613718	0.00393701	0.00952381	0.133758
SYF2	0.0283525	0.0557991	0.0496084	0.0291147	0.0343378	0.0244957	0.0197719	0.0274474	0.0174588	0.0712166	0.0294785	0.00808314	0.038961	0.0402844	0.0480769	0.0318584	0.0160183	0.0228571	0.0685714	0.111437	0.0252708	0.015748	0.0428571	0.0509554
RSRP1	0.837165	0.510163	1.20191	0.632799	0.648914	0.564841	0.326996	1.03202	0.315228	0.364985	0.493197	0.430716	0.720189	0.35545	0.144231	0.495575	0.114416	0.151429	0.768571	1.17009	0.483755	0.401575	0.361905	0.802548
TMEM50A	0.128352	0.125548	0.196258	0.102198	0.106517	0.100865	0.0494297	0.191217	0.0271581	0.264095	0.131519	0.051963	0.116883	0.0758294	0.183894	0.0973451	0.02746	0.0657143	0.0942857	0.363636	0.0541516	0.0826772	0.0333333	0.101911
MACO1	0.0333333	0.0478278	0.035248	0.0338681	0.0301331	0.0288184	0.018251	0.0594694	0.0232784	0.0425321	0.053288	0.0230947	0.0519481	0.0592417	0.0192308	0.0318584	0.020595	0.0228571	0.0257143	0.0879765	0.0397112	0.011811	0.0047619	0.127389
LDLRAP1	0.0425287	0.0669589	0.0234987	0.0493167	0.0911002	0.0338617	0.0235741	0.0292772	0.013579	0.0197824	0.0464853	0.0531178	0.0531287	0.0805687	0.0180288	0.0442478	0.0114416	0.0114286	0.0257143	0.0527859	0.0180505	0.0393701	0.0047619	0.0191083
MAN1C1	0.0226054	0.00836987	0.01349	0.0184195	0.0553609	0.0410663	0.00836502	0.05215	0	0.0435213	0.00453515	0.0357968	0.0224321	0.00236967	0.00961538	0.0123894	0	0.00285714	0	0.0527859	0.0108303	0.015748	0.0047619	0.0191083
SELENON	0.0367816	0.108808	0.100957	0.0231729	0.0350385	0.0814121	0.01673	0.095151	0.00969932	0.114738	0.0702948	0.0623557	0.197166	0.014218	0.0721154	0.0318584	0.02746	0.02	0.0571429	0.395894	0.0252708	0.0826772	0.00952381	0.0318471
MTFR1L	0.0482759	0.0534077	0.0678851	0.0213904	0.0308339	0.0446686	0.0212928	0.0658737	0.0271581	0.049456	0.0600907	0.0508083	0.042503	0.0414692	0.0264423	0.0318584	0.0183066	0.0171429	0.04	0.117302	0.0577617	0.0275591	0.0047619	0.0955414
PAQR7	0.000383142	0.0135512	0.00261097	0.00237671	0.00140154	0.0360231	0.00228137	0.00914913	0.0029098	0.00296736	0.0328798	0.00923788	0.0118064	0.0106635	0.00360577	0	0.0114416	0.00285714	0.00285714	0.00879765	0.0252708	0.00393701	0.0047619	0.0382166
PAFAH2	0.0145594	0.0195297	0.0191471	0.0219846	0.00700771	0.00576369	0.00912548	0.0164684	0.00484966	0.0197824	0.0102041	0.00461894	0.0153483	0.007109	0.0132212	0.0141593	0.00457666	0.00571429	0.0114286	0.0762463	0.0144404	0	0.00952381	0
PDIK1L	0.0145594	0.015544	0.0208877	0.0136661	0.0112123	0.0122478	0.00760456	0.0201281	0.00581959	0.016815	0.00907029	0.00577367	0.00236128	0.0545024	0.00721154	0.0176991	0.0114416	0	0.00857143	0.0322581	0.0144404	0	0.0047619	0.00636943
FAM110D	0	0.00079713	0.00130548	0	0	0	0	0	0.000969932	0.00197824	0.00113379	0	0.05549	0.00236967	0.00360577	0.00176991	0.0114416	0.00285714	0	0	0	0	0	0
ZNF593	0.0149425	0.052212	0.00870322	0.00653595	0.0049054	0.0244957	0.00760456	0.0128088	0.00484966	0.0257171	0.031746	0.0103926	0.0200708	0.0379147	0.015625	0.00707965	0.0114416	0.0114286	0.00571429	0.0381232	0	0.011811	0.0047619	0
CNKSR1	0.0045977	0.108808	0.00217581	0.00297089	0.000700771	0.00936599	0.00152091	0.00182983	0.0029098	0.00197824	0.136054	0.00115473	0.012987	0.112559	0	0.00353982	0.00915332	0.00857143	0.00857143	0	0	0	0	0
CEP85	0.0394636	0.0239139	0.0530896	0.0261438	0.0252278	0.0136888	0.0228137	0.0384263	0.00872939	0.0178042	0.0272109	0.00692841	0.0094451	0.0414692	0.00841346	0.0247788	0.00457666	0.00571429	0.0114286	0.0645161	0.0288809	0.019685	0.00952381	0.0573248
SH3BGRL3	0.221839	0.0821044	0.289817	0.12656	0.141556	0.0857349	0.0707224	0.236048	0.0591659	0.49456	0.0453515	0.034642	0.107438	0.07109	0.421875	0.254867	0.0183066	0.165714	0.505714	1.31672	0.0974729	0.0275591	0.0952381	0.121019
UBXN11	0.0762452	0.0673575	0.278068	0.0409982	0.0637701	0.0597983	0.0235741	0.356816	0.0358875	0.122651	0.0963719	0.0300231	0.0330579	0.0225118	0.0408654	0.0353982	0.00915332	0.0171429	0.228571	0.612903	0.0433213	0.0354331	0.0142857	0.0254777
CD52	0.204215	0.0143483	0.0726719	0.103981	0.158374	0.00792507	0.0532319	0.0182983	0.0989331	0.143422	0.0102041	0.017321	0.0118064	0.0154028	0.0661058	0.19646	0.0160183	0.0628571	0.162857	1.55718	0.0613718	0.00787402	0.0333333	0.0764331
ZNF683	0.0172414	0.000398565	0	0.0475342	0.00840925	0.00216138	0.0136882	0.000914913	0	0.00098912	0.00113379	0.00230947	0.00236128	0.00118483	0	0.00707965	0.00457666	0	0	0	0.00361011	0.00393701	0.0047619	0
DHDDS	0.0252874	0.0267039	0.0461271	0.0154486	0.0266293	0.0259366	0.0129278	0.0494053	0.0174588	0.0375865	0.0283447	0.0207852	0.0141677	0.0367299	0.00600962	0.0159292	0	0.0114286	0.00571429	0.0791789	0.0288809	0.019685	0.0190476	0.00636943
ARID1A	0.0689655	0.0789159	0.0966057	0.067142	0.058164	0.0497118	0.0403042	0.094236	0.0349176	0.0702275	0.0646259	0.0334873	0.042503	0.042654	0.0360577	0.0654867	0.0183066	0.0257143	0.0657143	0.16129	0.0649819	0.0551181	0.0142857	0.159236
PIGV	0.00842912	0.0159426	0.0104439	0.0077243	0.00630694	0.00648415	0.00532319	0.0182983	0.00678952	0.0148368	0.00907029	0.00923788	0.0141677	0.00236967	0.00841346	0.00707965	0.00457666	0.0114286	0.0171429	0.0293255	0.00722022	0.00393701	0	0
ZDHHC18	0.123372	0.0298924	0.0848564	0.0612002	0.0911002	0.0338617	0.034981	0.0667887	0.0174588	0.0890208	0.0351474	0.0230947	0.0247934	0.0556872	0.0396635	0.0761062	0.01373	0.02	0.2	0.0733138	0.0180505	0.015748	0.119048	0.210191
SFN	0.00344828	0.129135	0.00522193	0.00118835	0.00350385	0.00288184	0.00380228	0.00274474	0	0.0049456	0.122449	0.00230947	0.0118064	0.007109	0.00120192	0	0.00228833	0.02	0.00285714	0.00879765	0.00361011	0	0.0238095	0.00636943
GPN2	0.016092	0.027501	0.0208877	0.0154486	0.0126139	0.0122478	0.00684411	0.0201281	0.00872939	0.0148368	0.015873	0.0103926	0.0141677	0.00829384	0.00721154	0.0123894	0.00915332	0.0114286	0.0142857	0.0351906	0.00361011	0	0	0
GPATCH3	0.0206897	0.0282981	0.0339426	0.016637	0.0203224	0.00864553	0.00760456	0.0411711	0.00678952	0.0336301	0.031746	0.0138568	0.0236128	0.00947867	0.0144231	0.0212389	0.00686499	0.0171429	0.0257143	0.085044	0	0.0275591	0.00952381	0.0318471
NUDC	0.0624521	0.170187	0.353786	0.04694	0.0420463	0.0965418	0.0296578	0.480329	0.0261882	0.217606	0.14059	0.0750577	0.12987	0.0722749	0.102163	0.0460177	0.0228833	0.0885714	0.0314286	0.390029	0.0361011	0.0748031	0.052381	0.127389
SLC9A1	0.0256705	0.0546034	0.0496084	0.0172311	0.0126139	0.0309798	0.00988593	0.0301921	0.00969932	0.0593472	0.0498866	0.0265589	0.0236128	0.0106635	0.0240385	0.0212389	0.0114416	0.00857143	0.0314286	0.140762	0.0361011	0.00787402	0.0380952	0.0127389
WDTC1	0.0712644	0.109207	0.0565709	0.0594177	0.0616678	0.0425072	0.0304183	0.0777676	0.0300679	0.0722057	0.0952381	0.0496536	0.068477	0.0604265	0.0348558	0.0654867	0.0251716	0.0342857	0.0628571	0.123167	0.0541516	0.0472441	0.00952381	0.0254777
SYTL1	0.319157	0.100438	0.035248	0.287582	0.330764	0.0266571	0.120913	0.0164684	0.151309	0.016815	0.117914	0.017321	0.0236128	0.407583	0.0228365	0.238938	0.0114416	0.0742857	0.0942857	0.0469208	0.0361011	0.011811	0.0142857	0.0700637
MAP3K6	0.0126437	0.0956556	0.0230635	0.00415924	0.00770848	0.045389	0.00380228	0.0146386	0.0029098	0.0148368	0.0793651	0.0508083	0.155844	0.0225118	0.00961538	0.00176991	0.00915332	0.00571429	0.02	0.0234604	0.00722022	0.0433071	0	0.0382166
FCN3	0.00268199	0.011957	0.00391645	0.000594177	0.00140154	0.00864553	0.00380228	0.00457457	0	0.00098912	0.00793651	0.0034642	0.423849	0.00829384	0.00600962	0.00530973	0.0183066	0.0171429	0.0142857	0.0058651	0.00361011	0.011811	0	0
WASF2	0.062069	0.0637704	0.154917	0.057041	0.0553609	0.0698847	0.0235741	0.177493	0.0504365	0.172107	0.085034	0.0323326	0.134593	0.0414692	0.0901442	0.0477876	0.020595	0.04	0.151429	0.325513	0.0397112	0.0472441	0.0666667	0.089172
AHDC1	0.0329502	0.0326823	0.0187119	0.0279263	0.0231254	0.0756484	0.00988593	0.0118939	0.0106693	0.0098912	0.0589569	0.0496536	0.0885478	0.00947867	0.00600962	0.019469	0.00686499	0.00571429	0.0142857	0.0146628	0	0.0629921	0.00952381	0.00636943
FGR	0.0111111	0.00956556	0.651001	0.077243	0.00840925	0.0201729	0.0144487	0.213175	0.0116392	0.343225	0.00793651	0.00808314	0.0448642	0.0165877	0.144231	0.0123894	0.0183066	0.0542857	1.25143	0.86217	0.0108303	0.00393701	0.42381	0.254777
IFI6	0.0808429	0.164607	0.360313	0.0677362	0.0525578	0.146254	0.026616	0.36688	0.0164888	0.771513	0.222222	0.056582	0.152302	0.0853081	0.383413	0.0690265	0.0297483	0.0942857	0.331429	1.29326	0.0469314	0.0866142	0.166667	0.0254777
FAM76A	0.0283525	0.0318852	0.0361184	0.0225787	0.0273301	0.0252161	0.0114068	0.0430009	0.0126091	0.0217606	0.0396825	0.0381062	0.0236128	0.00947867	0.00721154	0.0212389	0.00915332	0.0142857	0.0114286	0.0703812	0.0144404	0.015748	0.0047619	0.0127389
STX12	0.0383142	0.141491	0.126197	0.0255496	0.0217239	0.0677233	0.0190114	0.129003	0.0213385	0.154303	0.115646	0.0531178	0.14876	0.0390995	0.102163	0.0318584	0.00915332	0.0142857	0.0714286	0.434018	0.0252708	0.0551181	0.0571429	0.159236
PPP1R8	0.032567	0.048625	0.0348129	0.0332739	0.0329362	0.0389049	0.0174905	0.0411711	0.0203686	0.0454995	0.0442177	0.0311778	0.0448642	0.0296209	0.0276442	0.0318584	0.0160183	0.02	0.02	0.0997067	0.032491	0.015748	0.0142857	0.0700637
THEMIS2	0.0536398	0.0215225	1.06614	0.0606061	0.0532586	0.0590778	0.0304183	1.32479	0.0940834	0.570722	0.0147392	0.0184758	0.0377804	0.322275	0.230769	0.0584071	0.01373	0.0942857	0.802857	1.58065	0.0469314	0.0275591	0.233333	0.324841
RPA2	0.0111111	0.00757274	0.0139252	0.00831848	0.0112123	0.0108069	0.00532319	0.0155535	0.000969932	0.0118694	0.00680272	0.00230947	0.00236128	0.00592417	0.00961538	0.019469	0.00228833	0.00285714	0.00571429	0.0058651	0.00361011	0.00393701	0.00952381	0.0127389
SMPDL3B	0.00114943	0.0354723	0.00261097	0.00118835	0.00210231	0.000720461	0.00152091	0.00365965	0	0	0.021542	0.00115473	0.00236128	0.049763	0.00120192	0.00353982	0	0.00857143	0.0114286	0.00293255	0	0	0	0.0127389
XKR8	0.0103448	0.0167397	0.0361184	0.0160428	0.0119131	0.00864553	0.00836502	0.0567246	0.00872939	0.0286845	0.0124717	0.00577367	0.0118064	0.0331754	0.0132212	0.019469	0.00228833	0.00857143	0.0514286	0.0205279	0.00361011	0.00787402	0.0142857	0
EYA3	0.0731801	0.0717417	0.145779	0.0499109	0.0399439	0.045389	0.0387833	0.0969808	0.0184287	0.0504451	0.0521542	0.0323326	0.0755608	0.042654	0.0300481	0.0566372	0.00915332	0.0228571	0.0314286	0.155425	0.0288809	0.0511811	0.0619048	0.0636943
PTAFR	0.0126437	0.0079713	0.240209	0.00415924	0.0049054	0.0100865	0.00456274	0.26624	0.00581959	0.223541	0.00793651	0.00230947	0.0106257	0.0118483	0.114183	0.00707965	0.00915332	0.0171429	0.151429	0.369501	0.0180505	0	0.147619	0.0254777
DNAJC8	0.0590038	0.0677561	0.0635335	0.0433749	0.0441486	0.0461095	0.0273764	0.0695334	0.028128	0.0613254	0.0544218	0.0311778	0.0637544	0.0272512	0.0396635	0.040708	0.0251716	0.0285714	0.0257143	0.143695	0.0361011	0.0275591	0.0333333	0.0382166
ATP5IF1	0.0482759	0.102431	0.0400348	0.040404	0.0441486	0.0244957	0.0243346	0.0512351	0.013579	0.098912	0.0657596	0.0184758	0.0578512	0.0924171	0.0396635	0.0513274	0.01373	0.0457143	0.02	0.178886	0.00722022	0.019685	0.0047619	0.0382166
SESN2	0.0091954	0.0167397	0.0678851	0.010101	0.00840925	0.0151297	0.00456274	0.0448307	0.00387973	0.0158259	0.00793651	0.00808314	0.0118064	0.0236967	0.0108173	0.0159292	0.00228833	0.00571429	0.0114286	0.1261	0.00361011	0.015748	0.00952381	0.0382166
MED18	0.0137931	0.0191311	0.0234987	0.0136661	0.00911002	0.0129683	0.0106464	0.0155535	0.00872939	0.0267062	0.0136054	0.00808314	0.0141677	0.0154028	0.0168269	0.0159292	0.00686499	0.0114286	0.0228571	0.0791789	0.00361011	0.00787402	0	0.0127389
PHACTR4	0.0256705	0.0362694	0.0583116	0.0285205	0.0217239	0.0252161	0.00988593	0.073193	0.013579	0.0425321	0.0453515	0.0242494	0.0649351	0.0177725	0.015625	0.0247788	0.00915332	0.00285714	0.0314286	0.0645161	0.0469314	0.0275591	0.0047619	0.0636943
RCC1	0.0157088	0.0577919	0.0147955	0.010101	0.0119131	0.0165706	0.00228137	0.0182983	0.00872939	0.024728	0.0124717	0.0150115	0.0271547	0.0165877	0.00961538	0.00530973	0.00915332	0.0171429	0.0142857	0.0205279	0.00361011	0.00393701	0.00952381	0.0191083
TRNAU1AP	0.0505747	0.0510163	0.0691906	0.0481283	0.0413455	0.0511527	0.0250951	0.074108	0.0232784	0.0356083	0.0997732	0.0369515	0.0460449	0.0225118	0.0132212	0.0477876	0.00915332	0.02	0.0371429	0.0821114	0.0252708	0.0393701	0.0142857	0.0509554
TAF12	0.0291188	0.0534077	0.0317668	0.0219846	0.015417	0.0266571	0.00684411	0.0356816	0.00872939	0.0563798	0.031746	0.0207852	0.0295159	0.0462085	0.0444712	0.0230088	0.00686499	0.0314286	0.0685714	0.1261	0.00722022	0.015748	0.0333333	0.00636943
RAB42	0.00191571	0.0011957	0.00478677	0	0	0.00504323	0.00152091	0.0137237	0	0.105836	0.00226757	0.00115473	0	0.00236967	0.0132212	0.00353982	0.0114416	0.02	0	0.0703812	0	0	0.0047619	0.00636943
GMEB1	0.040613	0.0263053	0.0422106	0.0261438	0.0224247	0.0324207	0.0129278	0.0365965	0.028128	0.0267062	0.0260771	0.0150115	0.0318772	0.0201422	0.0168269	0.0265487	0.0114416	0.0171429	0.02	0.058651	0.0433213	0.0275591	0.0190476	0.0254777
YTHDF2	0.0547893	0.143085	0.0765883	0.0487225	0.0462509	0.0489914	0.0190114	0.0914913	0.0300679	0.0514342	0.0941043	0.0323326	0.0731995	0.0533175	0.0276442	0.0566372	0.00915332	0.0342857	0.0371429	0.184751	0.0361011	0.0590551	0.0142857	0.0764331
EPB41	0.0835249	0.142288	0.0439513	0.118835	0.130343	0.0230548	0.0524715	0.0512351	0.0620757	0.0306627	0.0952381	0.0184758	0.0590319	0.0651659	0.0264423	0.104425	0.0183066	0.0314286	0.04	0.0821114	0.0252708	0.011811	0.00952381	0.0509554
TMEM200B	0.00191571	0.00199283	0.000435161	0	0	0.0295389	0	0.00182983	0	0	0.00340136	0.0577367	0.0118064	0.00118483	0	0.00176991	0.00915332	0	0	0.00293255	0	0.0354331	0	0
SRSF4	0.158621	0.258669	0.212359	0.128936	0.114926	0.153458	0.0775665	0.200366	0.0523763	0.150346	0.197279	0.132794	0.31405	0.161137	0.106971	0.118584	0.0183066	0.0571429	0.131429	0.360704	0.0902527	0.122047	0.0428571	0.10828
MECR	0.00842912	0.0187326	0.0104439	0.00534759	0.00560617	0.0151297	0.00304183	0.0128088	0.00484966	0.0138477	0.0147392	0.0207852	0.0153483	0.00236967	0.00240385	0.00176991	0.00228833	0	0	0.0410557	0.00722022	0.011811	0	0
PTPRU	0.00306513	0.128338	0.00391645	0.000594177	0	0.074928	0.00228137	0.00548948	0	0.00593472	0.172336	0.0265589	0.0188902	0.00592417	0.00480769	0	0.020595	0	0	0	0.00361011	0.011811	0.00952381	0.0127389
LAPTM5	0.313793	0.0689518	1.09487	0.201426	0.222845	0.0914986	0.10038	1.74931	0.204656	2.37092	0.0419501	0.034642	0.0956316	0.0604265	0.786058	0.242478	0.0434783	0.24	0.857143	3.27566	0.274368	0.0314961	0.185714	0.350318
SDC3	0.0241379	0.0669589	0.404265	0.0178253	0.0266293	0.127522	0.0174905	2.5151	0.00872939	2.54698	0.0351474	0.0831409	0.112161	0.056872	0.270433	0.0230088	0.02746	0.137143	0.0742857	0.571848	0.0144404	0.0354331	0.0571429	0.0318471
PUM1	0.125287	0.139498	0.165796	0.0867499	0.102313	0.113833	0.0380228	0.20677	0.0601358	0.117705	0.154195	0.0704388	0.122786	0.0864929	0.0600962	0.109735	0.00915332	0.04	0.105714	0.211144	0.0541516	0.0590551	0.052381	0.140127
SNRNP40	0.0475096	0.0494221	0.0561358	0.0320856	0.0441486	0.0317003	0.0212928	0.042086	0.0223084	0.0316518	0.0442177	0.02194	0.0365998	0.0260664	0.0324519	0.0353982	0.0114416	0.0142857	0.00857143	0.1261	0.00722022	0.015748	0.0047619	0.0573248
ZCCHC17	0.0287356	0.0358709	0.0248042	0.0291147	0.0217239	0.0353026	0.0136882	0.021043	0.013579	0.0237389	0.0249433	0.0161663	0.0330579	0.0248815	0.0204327	0.0176991	0.0114416	0.0114286	0.0228571	0.111437	0.0216606	0.019685	0	0.0127389
FABP3	0.00114943	0.0011957	0.0126197	0.00178253	0.000700771	0.00576369	0	0.0192132	0.000969932	0.0731949	0.00226757	0	0.00236128	0.00118483	0.0180288	0	0.0160183	0	0	0.196481	0	0.00393701	0	0
SERINC2	0.000766284	0.033878	0.00739774	0.000594177	0	0.0151297	0.000760456	0.00365965	0.000969932	0.016815	0.0385488	0.0034642	0.00590319	0.00236967	0.00120192	0	0.00686499	0.00571429	0.00857143	0.085044	0.0108303	0.00787402	0.00952381	0
TINAGL1	0.00114943	0.0175369	0.00217581	0	0.000700771	0.00720461	0.000760456	0.00548948	0.00387973	0.00197824	0.0929705	0.0115473	0.225502	0.00118483	0.00240385	0.00176991	0.0160183	0.0114286	0.00571429	0.00293255	0.00722022	0.338583	0	0
PEF1	0.0283525	0.0884815	0.0300261	0.0285205	0.0238262	0.0288184	0.0136882	0.0402562	0.013579	0.0504451	0.085034	0.0196305	0.0342385	0.0260664	0.03125	0.0265487	0.01373	0.0342857	0.0371429	0.0791789	0.0288809	0.019685	0.0238095	0.0636943
COL16A1	0.00229885	0.0123555	0.00652742	0.000594177	0.00140154	0.74928	0.00380228	0.0073193	0.00193986	0.0049456	0.00453515	0.490762	0.0472255	0.00473934	0.00480769	0	0.02746	0.02	0	0.0058651	0.00361011	0.133858	0.0047619	0
ADGRB2	0.00229885	0.00159426	0	0.00118835	0.00210231	0.0158501	0.00380228	0.000914913	0.00484966	0	0	0.00808314	0.00708383	0.007109	0.00120192	0.00176991	0.0183066	0	0.00285714	0	0.00361011	0.00393701	0	0
SPOCD1	0.00153257	0.00239139	0.0078329	0.000594177	0.00210231	0.102305	0.00228137	0.00365965	0	0.00593472	0.00566893	0.0115473	0.0165289	0	0.00600962	0	0.00915332	0.00571429	0	0.316716	0.00361011	0.00393701	0	0.00636943
KHDRBS1	0.0498084	0.0386608	0.0465622	0.0332739	0.024527	0.037464	0.018251	0.0393413	0.00872939	0.041543	0.0340136	0.0254042	0.0543093	0.0189573	0.0252404	0.0265487	0	0.00857143	0.0285714	0.0733138	0.0288809	0.0393701	0.0047619	0.0127389
TMEM39B	0.0114943	0.0215225	0.0226284	0.0130719	0.00700771	0.0115274	0.00380228	0.0201281	0.00872939	0.0187933	0.0147392	0.0161663	0.0165289	0.0130332	0.00841346	0.0123894	0.00457666	0.00285714	0.0114286	0.0322581	0.0108303	0.00787402	0	0.00636943
KPNA6	0.0528736	0.0717417	0.0657093	0.0564468	0.0462509	0.037464	0.0365019	0.0667887	0.0252182	0.0553907	0.0680272	0.0404157	0.0672963	0.0462085	0.0228365	0.0353982	0.00457666	0.0314286	0.06	0.102639	0.0288809	0.0354331	0.0142857	0.0382166
TXLNA	0.0835249	0.121164	0.110966	0.0641711	0.0539594	0.092219	0.0212928	0.128088	0.0300679	0.113749	0.0975057	0.100462	0.136954	0.143365	0.0612981	0.0690265	0.0160183	0.0342857	0.0485714	0.249267	0.032491	0.0708661	0.0190476	0.101911
CCDC28B	0.00804598	0.00757274	0.0113142	0.00534759	0.00700771	0.0136888	0.00228137	0.00457457	0	0.00593472	0.00793651	0.00461894	0.00236128	0.00236967	0.00480769	0	0.00228833	0.00571429	0.00857143	0.00293255	0	0.00393701	0.0047619	0.0191083
DCDC2B	0.000383142	0.00079713	0.000870322	0	0.00140154	0.000720461	0	0	0.000969932	0	0.0113379	0	0.00118064	0.00118483	0	0	0.00915332	0.00571429	0	0	0.00361011	0.00393701	0	0
TMEM234	0.0402299	0.0454364	0.0596171	0.026738	0.0280308	0.04683	0.0243346	0.0457457	0.0232784	0.0267062	0.0770975	0.0404157	0.0413223	0.021327	0.0108173	0.0159292	0.0160183	0.00571429	0.0285714	0.0879765	0.0144404	0.0354331	0.0238095	0.0127389
EIF3I	0.00268199	0.00876843	0.00652742	0.00356506	0.00420463	0.00720461	0.000760456	0.00823422	0.00193986	0.0108803	0.00226757	0.00923788	0.0141677	0.00592417	0.00600962	0.00176991	0.00228833	0.00285714	0	0.00879765	0.0108303	0.011811	0.0047619	0.0127389
FAM167B	0.00344828	0.00438422	0.00130548	0.00653595	0.00420463	0.0129683	0.00456274	0.00274474	0.0029098	0.00395648	0.00793651	0.00577367	0.0661157	0.00236967	0.00240385	0.00707965	0.00686499	0.00857143	0.0142857	0.00293255	0	0.00393701	0.0047619	0
LCK	0.29387	0.00956556	0.00957354	0.20202	0.183602	0.0180115	0.0874525	0.00823422	0.0252182	0.0118694	0.00453515	0.00808314	0.0141677	0.0106635	0.00480769	0.300885	0.00457666	0.0285714	0.00571429	0	0	0.00393701	0.0142857	0.00636943
HDAC1	0.129119	0.0569948	0.0822454	0.0980392	0.0868956	0.0540346	0.0486692	0.0539799	0.0514064	0.0464886	0.0510204	0.0242494	0.105077	0.0556872	0.0552885	0.0938053	0.0160183	0.0314286	0.0685714	0.1261	0.032491	0.0433071	0.00952381	0.0636943
MARCKSL1	0.016092	0.0282981	0.0587467	0.0106952	0.0147162	0.0612392	0.0129278	0.0137237	0.0339476	0.0257171	0.133787	0.0277136	0.187721	0.0331754	0.0396635	0.0230088	0.0549199	0.04	0.0742857	0.0205279	0.0108303	0.0787402	0.047619	0.254777
FAM229A	0.00651341	0.011957	0.00304613	0.0077243	0.0112123	0.00360231	0.00380228	0.00365965	0	0.00395648	0.0102041	0.00461894	0.00708383	0.0035545	0.00360577	0.00176991	0.00915332	0.00285714	0.00285714	0.0117302	0	0.00393701	0.0047619	0.00636943
BSDC1	0.108046	0.15823	0.113577	0.106358	0.110722	0.10879	0.043346	0.135407	0.0620757	0.111771	0.156463	0.100462	0.142857	0.116114	0.0540865	0.0831858	0.0251716	0.0457143	0.0828571	0.234604	0.0722022	0.0944882	0.047619	0.0955414
ZBTB8A	0.000383142	0.0290953	0.00217581	0.000594177	0.000700771	0.0165706	0	0.00457457	0	0.00098912	0.0260771	0.0103926	0.025974	0.0118483	0	0.00176991	0.00457666	0.00285714	0.00285714	0.0146628	0	0.023622	0.00952381	0
SYNC	0.000766284	0.0163412	0.00870322	0	0.000700771	0.00936599	0	0.00182983	0	0.00890208	0.031746	0.0150115	0.0212515	0.00118483	0.00240385	0	0.00686499	0	0.00571429	0.0645161	0	0.023622	0	0
KIAA1522	0.00153257	0.233161	0.0182768	0.00356506	0.00140154	0.0108069	0.00152091	0.0146386	0.00387973	0.016815	0.206349	0.0138568	0.0519481	0.00947867	0.0168269	0.00176991	0.0160183	0.0114286	0	0.0615836	0.33213	0.00393701	0.0047619	0.0127389
YARS	0.0344828	0.0518135	0.0213229	0.030303	0.0175193	0.0180115	0.0121673	0.0118939	0.00678952	0.0187933	0.021542	0.0150115	0.0271547	0.0414692	0.0120192	0.0176991	0.0114416	0.00571429	0.0142857	0.0645161	0.0252708	0.015748	0	0.00636943
S100PBP	0.278161	0.151853	0.104439	0.229947	0.128942	0.0842939	0.0859316	0.151876	0.0737148	0.0791296	0.126984	0.0658199	0.0885478	0.100711	0.0300481	0.129204	0.0183066	0.0657143	0.0571429	0.131965	0.104693	0.0393701	0.0428571	0.0764331
TMEM54	0.00114943	0.0801116	0.00304613	0.00118835	0.000700771	0.0208934	0	0.00365965	0	0.00395648	0.0272109	0.00923788	0.0153483	0.00118483	0.00240385	0.00176991	0.00457666	0.00285714	0.00285714	0.0117302	0	0	0	0
RNF19B	0.0547893	0.181347	0.456919	0.0344623	0.0532586	0.206772	0.0220532	0.379689	0.0116392	0.220574	0.180272	0.0623557	0.131051	0.0260664	0.109375	0.0424779	0.00915332	0.0314286	0.257143	0.313783	0.032491	0.0866142	0.233333	0.121019
AZIN2	0.00689655	0.009167	0.0113142	0.0077243	0.0126139	0.04683	0.00532319	0.010064	0.00387973	0.00098912	0.00566893	0.0438799	0.0094451	0.00592417	0.00360577	0.00707965	0.0183066	0.00571429	0	0.00293255	0.00361011	0.011811	0.0047619	0.00636943
TRIM62	0.0164751	0.0079713	0.00609225	0.0124777	0.0175193	0.00360231	0.00608365	0.00640439	0.000969932	0.00692384	0.00793651	0.00577367	0.00236128	0.00947867	0.00240385	0.0212389	0.00457666	0.0114286	0.0114286	0.00879765	0.0108303	0.00393701	0.0047619	0.0191083
ZNF362	0.0226054	0.0414508	0.0317668	0.0190137	0.0210231	0.0259366	0.0129278	0.0375114	0.00872939	0.0336301	0.0408163	0.0207852	0.042503	0.0201422	0.00841346	0.0141593	0.00457666	0.0142857	0.0342857	0.0703812	0.00361011	0.023622	0.00952381	0.0382166
PHC2	0.0417625	0.134316	0.213229	0.026738	0.0315347	0.160663	0.0114068	0.213175	0.014549	0.210682	0.0748299	0.0831409	0.0838253	0.0189573	0.0829327	0.0230088	0.0251716	0.0457143	0.325714	0.199413	0.0180505	0.114173	0.0571429	0.0955414
ZSCAN20	0.00268199	0.00956556	0.0121845	0.00356506	0.00840925	0.0108069	0.00228137	0.010979	0.00387973	0.0098912	0.00793651	0.00808314	0.0106257	0.00947867	0.00600962	0.00530973	0.00915332	0.0142857	0	0.0205279	0.00361011	0.023622	0	0.0318471
CSMD2	0.000766284	0.00278996	0.000435161	0	0	0.0497118	0.00152091	0	0	0.00098912	0	0.0184758	0.00354191	0.00236967	0.00240385	0	0.0160183	0.00857143	0.00857143	0	0	0.00393701	0.0047619	0
SMIM12	0.0429119	0.0490235	0.0570061	0.0380273	0.0350385	0.0237752	0.0197719	0.063129	0.013579	0.0534125	0.0544218	0.0115473	0.0472255	0.0248815	0.0240385	0.0442478	0.020595	0.0114286	0.0514286	0.123167	0.0216606	0.0511811	0.0190476	0.101911
GJA4	0.00191571	0.00199283	0.00391645	0	0.00140154	0.0180115	0	0.000914913	0.000969932	0.00098912	0.00566893	0.0034642	0.0495868	0.00236967	0.00240385	0.00176991	0.00915332	0.00571429	0.00571429	0	0	0.224409	0	0
TMEM35B	0.0666667	0.0813073	0.0691906	0.0576352	0.0602663	0.074928	0.0304183	0.0850869	0.0252182	0.107814	0.0453515	0.039261	0.0566706	0.0225118	0.0528846	0.0619469	0.01373	0.0457143	0.0342857	0.190616	0.0397112	0.019685	0.00952381	0.0382166
ZMYM6	0.0421456	0.0406536	0.100522	0.0356506	0.0371409	0.0295389	0.0205323	0.105215	0.0261882	0.0375865	0.0498866	0.0265589	0.0354191	0.021327	0.0276442	0.0265487	0.01373	0.0314286	0.0457143	0.16129	0.0397112	0.00787402	0.0238095	0.0955414
ZMYM1	0.0180077	0.0167397	0.0304613	0.016637	0.0175193	0.0136888	0.00608365	0.0247027	0.0106693	0.0197824	0.0181406	0.017321	0.025974	0.00592417	0.00721154	0.0159292	0.00686499	0.00285714	0.00571429	0.0410557	0.0252708	0.00393701	0.0047619	0.0127389
SFPQ	0.094636	0.146672	0.118364	0.077243	0.082691	0.115994	0.0425856	0.10979	0.0407371	0.0474777	0.126984	0.112009	0.158205	0.0675355	0.0228365	0.079646	0.020595	0.0285714	0.0542857	0.214076	0.0722022	0.0984252	0.0428571	0.089172
ZMYM4	0.0291188	0.120367	0.0818103	0.0338681	0.0371409	0.0576369	0.0235741	0.107045	0.014549	0.0702275	0.0929705	0.051963	0.0873672	0.0367299	0.0192308	0.0300885	0.0320366	0.0314286	0.0428571	0.129032	0.0433213	0.0590551	0.0047619	0.0509554
KIAA0319L	0.168966	0.144679	0.0796345	0.0819964	0.114926	0.0706052	0.0494297	0.0988106	0.0242483	0.0830861	0.183673	0.0473441	0.0873672	0.0580569	0.0300481	0.0831858	0.0160183	0.0514286	0.0714286	0.13783	0.0361011	0.0433071	0.0333333	0.0636943
NCDN	0.125287	0.0410522	0.0191471	0.0493167	0.104415	0.0302594	0.0380228	0.0192132	0.014549	0.0148368	0.0340136	0.02194	0.0247934	0.0485782	0.00841346	0.0884956	0.00686499	0.04	0.0228571	0.0381232	0.00361011	0.0393701	0	0.0191083
TFAP2E	0.00996169	0.0115584	0.0078329	0.0077243	0.00981079	0.00288184	0.00304183	0.0073193	0.00581959	0.00593472	0.00226757	0.00230947	0	0.00592417	0.00240385	0.00176991	0.00457666	0.00285714	0.0142857	0.0058651	0	0	0	0
PSMB2	0.0168582	0.0318852	0.0300261	0.0130719	0.00770848	0.0180115	0.00380228	0.0338518	0.00484966	0.0454995	0.0294785	0.00808314	0.0106257	0.0201422	0.0240385	0.0159292	0.00457666	0.0142857	0.0257143	0.0733138	0.00361011	0	0	0.0127389
C1orf216	0.0233716	0.00557991	0.0200174	0.0196078	0.0231254	0.0108069	0.0121673	0.0247027	0.000969932	0.0207715	0.0113379	0.00808314	0.0177096	0.014218	0.00480769	0.019469	0.00915332	0.00285714	0.00571429	0.0439883	0.0108303	0.0314961	0.0142857	0.0127389
CLSPN	0.0187739	0.00478278	0.00565709	0.00356506	0.00210231	0.00288184	0.00152091	0.00457457	0.00484966	0	0	0.00115473	0.00118064	0.00473934	0	0.00530973	0.00686499	0	0	0.0146628	0.00361011	0.00787402	0.0047619	0.00636943
AGO4	0.0398467	0.0637704	0.111401	0.0505051	0.0658725	0.0338617	0.0197719	0.131747	0.00872939	0.0633037	0.0804989	0.0438799	0.081464	0.0130332	0.0276442	0.0442478	0.00686499	0.0142857	0.122857	0.123167	0.0361011	0.0314961	0.0190476	0.0382166
AGO1	0.0463602	0.0589876	0.106179	0.0338681	0.0420463	0.0381844	0.018251	0.0832571	0.0271581	0.0771513	0.0498866	0.0357968	0.0625738	0.028436	0.0492788	0.0353982	0.00915332	0.0142857	0.0542857	0.170088	0.0613718	0.015748	0.0142857	0.0764331
AGO3	0.0724138	0.0932642	0.116188	0.0600119	0.0609671	0.073487	0.0365019	0.110704	0.0329777	0.0712166	0.0941043	0.0623557	0.0791027	0.0521327	0.0180288	0.0460177	0.0320366	0.0457143	0.0714286	0.193548	0.101083	0.0590551	0.0285714	0.133758
TEKT2	0	0.00717417	0.00130548	0.000594177	0	0.00216138	0.000760456	0	0.00193986	0	0.053288	0	0.00472255	0.00236967	0	0	0.00457666	0	0.00285714	0.00293255	0	0	0	0
ADPRHL2	0.0272031	0.0737346	0.0644038	0.0291147	0.0231254	0.0367435	0.0106464	0.0805124	0.0223084	0.0870425	0.165533	0.02194	0.038961	0.0236967	0.0336538	0.0442478	0.00915332	0.0114286	0.06	0.143695	0.0216606	0.0275591	0.0285714	0.0573248
COL8A2	0.000766284	0.00438422	0.0478677	0.00178253	0.000700771	0.0497118	0.000760456	0.00823422	0.00193986	0.0633037	0.00113379	0.00577367	0.00472255	0.0035545	0.0372596	0.00176991	0.0183066	0.00285714	0.00571429	0.193548	0	0.00787402	0	0.0318471
TRAPPC3	0.0616858	0.117577	0.104874	0.0582294	0.0420463	0.0727666	0.0190114	0.125343	0.0232784	0.155292	0.0839002	0.0369515	0.0791027	0.0947867	0.0733173	0.0389381	0.01373	0.0628571	0.0685714	0.269795	0.00722022	0.0511811	0.0714286	0.0700637
MAP7D1	0.109579	0.098047	0.187554	0.0790255	0.0868956	0.135447	0.0372624	0.232388	0.0261882	0.320475	0.190476	0.0762125	0.141677	0.0663507	0.153846	0.099115	0.0160183	0.0628571	0.165714	0.692082	0.0469314	0.0905512	0.0619048	0.210191
THRAP3	0.130268	0.149063	0.150566	0.0855615	0.082691	0.105908	0.0524715	0.136322	0.0581959	0.103858	0.109977	0.0819861	0.127509	0.0959716	0.0480769	0.107965	0.0183066	0.0371429	0.0914286	0.269795	0.0613718	0.106299	0.047619	0.11465
SH3D21	0.0272031	0.0478278	0.0691906	0.00713012	0.00630694	0.0396254	0.00456274	0.0365965	0	0.0563798	0.0827664	0.00923788	0.0236128	0.007109	0.00600962	0.00176991	0.00915332	0.0142857	0.00285714	0.0351906	0	0.011811	0.0952381	0.0191083
EVA1B	0.00996169	0.0139498	0.0361184	0.00415924	0.0112123	0.0634006	0.00304183	0.0567246	0.000969932	0.118694	0.0102041	0.0288684	0.0507674	0.0248815	0.0516827	0.0176991	0.0160183	0.0114286	0.0314286	0.0498534	0.00722022	0.0590551	0.0142857	0.0318471
STK40	0.0536398	0.0872858	0.0822454	0.0314914	0.0385424	0.0360231	0.0174905	0.113449	0.0223084	0.144411	0.0657596	0.034642	0.0602125	0.0936019	0.0540865	0.0336283	0.00915332	0.0314286	0.0885714	0.255132	0.0288809	0.019685	0.0428571	0.0636943
LSM10	0.0172414	0.0251096	0.04047	0.016637	0.01822	0.018732	0.0106464	0.0503202	0.0271581	0.0682493	0.0102041	0.0103926	0.0177096	0.0580569	0.0480769	0.0123894	0.0183066	0.0257143	0.0485714	0.134897	0.0216606	0	0.00952381	0.0254777
OSCP1	0.00114943	0.0203268	0.00174064	0.000594177	0.000700771	0.00792507	0	0.00457457	0.000969932	0.00296736	0.0226757	0.00692841	0.0141677	0	0.00120192	0	0.00457666	0	0.00285714	0.0146628	0	0.00393701	0	0
CSF3R	0.0103448	0.61379	0.234987	0.00950683	0.00280308	0.0172911	0.00456274	0.299177	0.00775946	0.18002	0.0555556	0.0115473	0.0318772	0.0130332	0.0528846	0.00707965	0.0160183	0.0371429	1.61143	0.214076	0	0.00393701	0.885714	0.0636943
ZC3H12A	0.137548	0.203268	0.768059	0.0855615	0.0707779	0.270173	0.0463878	0.405306	0.042677	0.15727	0.151927	0.162818	0.0956316	0.0758294	0.0865385	0.0707965	0.0228833	0.0542857	0.0885714	0.231672	0.0469314	0.0748031	0.228571	0.11465
MEAF6	0.0590038	0.0645676	0.048738	0.0528818	0.0392432	0.0302594	0.0220532	0.0484904	0.0271581	0.0563798	0.119048	0.0334873	0.0484061	0.0414692	0.0384615	0.0353982	0.01373	0.0114286	0.0228571	0.108504	0.0288809	0.019685	0.00952381	0.044586
SNIP1	0.0214559	0.024711	0.0348129	0.0196078	0.0161177	0.0180115	0.0114068	0.0393413	0.0116392	0.0197824	0.0283447	0.00923788	0.0200708	0.021327	0.00360577	0.019469	0.00915332	0.00857143	0.02	0.0469208	0.0144404	0.015748	0.00952381	0.0127389
DNALI1	0.00191571	0.0833001	0.00130548	0.00118835	0.000700771	0.028098	0.000760456	0	0.00193986	0.00395648	0.104308	0.02194	0.0306966	0.00236967	0.00360577	0.00353982	0.01373	0.0228571	0	0.0293255	0.00361011	0.0275591	0.0047619	0.00636943
GNL2	0.0394636	0.100837	0.0835509	0.0338681	0.0266293	0.0778098	0.0220532	0.095151	0.0164888	0.0949555	0.0804989	0.0600462	0.0625738	0.0699052	0.0360577	0.0123894	0.00915332	0.04	0.02	0.208211	0.0469314	0.0314961	0.00952381	0.0191083
C1orf109	0.00766284	0.0203268	0.0100087	0.00475342	0.00700771	0.0165706	0.00380228	0.0137237	0.00678952	0.00296736	0.015873	0.0034642	0.0212515	0.021327	0.00120192	0.0106195	0.00686499	0.00571429	0.00285714	0.0351906	0.00361011	0.019685	0	0.0127389
MANEAL	0.00613027	0.0334795	0.00478677	0.00950683	0.00630694	0.000720461	0.00608365	0.00640439	0.00387973	0.0049456	0.0124717	0.00230947	0.0106257	0.0154028	0.00841346	0.00884956	0.00686499	0.00285714	0.00571429	0.0175953	0	0	0	0
YRDC	0.0191571	0.0290953	0.0239339	0.0118835	0.0161177	0.0172911	0.0106464	0.0228728	0.0116392	0.0237389	0.021542	0.00923788	0.0283353	0.0225118	0.015625	0.00176991	0.00686499	0.00857143	0.00285714	0.0469208	0.00361011	0.015748	0.0047619	0.0254777
C1orf122	0.0199234	0.0912714	0.0852916	0.0130719	0.0189208	0.0360231	0.0106464	0.0329369	0.0106693	0.0712166	0.0453515	0.02194	0.0342385	0.0450237	0.0408654	0.019469	0.01373	0.0314286	0.0257143	0.11437	0.00361011	0.0354331	0.0190476	0.0254777
MTF1	0.0214559	0.0255082	0.0966057	0.0136661	0.0119131	0.0216138	0.00988593	0.063129	0.00969932	0.0593472	0.0328798	0.0150115	0.0377804	0.00947867	0.0300481	0.0106195	0.0183066	0.00857143	0.0771429	0.0938416	0.0108303	0.00787402	0.0904762	0.00636943
INPP5B	0.056705	0.166202	0.164056	0.0564468	0.0504555	0.0972622	0.026616	0.207685	0.0785645	0.0890208	0.141723	0.0969977	0.0838253	0.0853081	0.03125	0.0371681	0.0297483	0.06	0.0542857	0.199413	0.0469314	0.106299	0.0142857	0.146497
SF3A3	0.0172414	0.024711	0.0435161	0.0178253	0.0105116	0.028098	0.0106464	0.0265325	0.0106693	0.00791296	0.0170068	0.0184758	0.0436836	0.00947867	0.0108173	0.0212389	0.0228833	0.0171429	0.0114286	0.0439883	0.032491	0.023622	0	0.0318471
FHL3	0.00957854	0.0151455	0.0791993	0.00831848	0.00840925	0.082853	0.00228137	0.0457457	0.00484966	0.0356083	0.0102041	0.034642	0.0731995	0.00947867	0.0216346	0.0176991	0.0160183	0.00857143	0.08	0.058651	0.0469314	0.0551181	0.0333333	0.0509554
UTP11	0.00996169	0.0239139	0.0195822	0.00891266	0.00420463	0.0252161	0.00532319	0.0256176	0.00193986	0.0207715	0.0181406	0.0254042	0.0318772	0.0177725	0.00961538	0.00707965	0.00686499	0.00857143	0.00857143	0.0557185	0.00722022	0.019685	0	0
RRAGC	0.0164751	0.0231168	0.0313316	0.0130719	0.0126139	0.0108069	0.00988593	0.031107	0.00775946	0.0791296	0.0294785	0.0103926	0.0224321	0.0177725	0.0228365	0.0176991	0.00915332	0.0171429	0.0285714	0.111437	0.00722022	0.011811	0.0428571	0.0509554
MYCBP	0.0126437	0.0191311	0.0121845	0.0112894	0.0126139	0.00648415	0.00456274	0.00914913	0.00678952	0.0108803	0.0124717	0.00923788	0.012987	0.00829384	0.00961538	0.00353982	0.00686499	0.00857143	0.0371429	0.0410557	0	0.011811	0.00952381	0.0127389
AKIRIN1	0.056705	0.0653647	0.0543951	0.0475342	0.0595655	0.0432277	0.0174905	0.0640439	0.0106693	0.0227498	0.0578231	0.0438799	0.0436836	0.0319905	0.015625	0.0513274	0.0183066	0.0228571	0.0371429	0.120235	0.0252708	0.019685	0.0142857	0.0509554
NDUFS5	0.0348659	0.0422479	0.0343777	0.0237671	0.0203224	0.0331412	0.0121673	0.032022	0.0126091	0.0722057	0.021542	0.0415704	0.0283353	0.049763	0.0384615	0.0265487	0.00915332	0.0257143	0.02	0.175953	0.00361011	0.0314961	0.0047619	0.044586
MACF1	0.477011	0.511758	0.431245	0.379679	0.316748	0.427233	0.208365	0.542543	0.115422	0.269041	0.438776	1.58545	0.772137	0.114929	0.11899	0.375221	0.0869565	0.0942857	0.197143	0.390029	0.180505	0.405512	0.0952381	0.261146
PABPC4	0.0203065	0.0474293	0.0630983	0.00831848	0.00981079	0.0309798	0.00988593	0.063129	0.00775946	0.0504451	0.0362812	0.02194	0.025974	0.0402844	0.0192308	0.0123894	0.00228833	0.0257143	0.00571429	0.0997067	0.0108303	0.015748	0.0047619	0.0764331
HEYL	0	0.00358709	0.000870322	0.000594177	0.00210231	0.0273775	0.000760456	0.00274474	0	0.00197824	0.00113379	0.0415704	0.00708383	0.00118483	0	0	0.00915332	0.00285714	0.00285714	0.00293255	0.00361011	0.216535	0.0047619	0
PPIE	0.0371648	0.0450379	0.0461271	0.0374332	0.0399439	0.0273775	0.0174905	0.0594694	0.0184287	0.0385757	0.0306122	0.0207852	0.0354191	0.0331754	0.0300481	0.0336283	0.01373	0.0257143	0.02	0.0909091	0.0180505	0.015748	0.0047619	0.0318471
BMP8B	0.000766284	0.00278996	0.000870322	0	0.000700771	0	0	0.00182983	0.00193986	0	0.00453515	0	0.00118064	0.021327	0.00240385	0	0	0.00285714	0	0	0	0.00393701	0	0
TRIT1	0.0157088	0.024711	0.0287206	0.0112894	0.0175193	0.0295389	0.00684411	0.0237877	0.00872939	0.0128586	0.037415	0.02194	0.0200708	0.007109	0.00120192	0.00884956	0.0114416	0.00857143	0.02	0.0322581	0.00722022	0.011811	0	0.0636943
MYCL	0.00191571	0.00876843	0.0261097	0	0.000700771	0.00216138	0.000760456	0.0173833	0	0.0148368	0.0136054	0	0.00472255	0.00473934	0.0228365	0	0.01373	0.00857143	0.0514286	0.00293255	0	0	0.0142857	0.178344
MFSD2A	0.00613027	0.436429	0.0387293	0.000594177	0.00630694	0.00576369	0.00380228	0.0338518	0.0029098	0.0316518	0.0192744	0.00577367	0.0224321	0.00829384	0.0108173	0.00353982	0.00228833	0.0142857	0.02	0.0322581	0.00722022	0	0.00952381	0.044586
CAP1	0.0237548	0.0151455	0.0252393	0.0136661	0.0119131	0.0158501	0.00760456	0.0237877	0.0106693	0.0484669	0.0238095	0.00808314	0.0212515	0.0106635	0.03125	0.0123894	0.00457666	0.0142857	0.04	0.1261	0.0108303	0.011811	0.0142857	0.0382166
PPT1	0.0436782	0.061379	0.170583	0.0261438	0.0315347	0.0504323	0.0190114	0.308326	0.0213385	0.5727	0.053288	0.0288684	0.0318772	0.0343602	0.198317	0.0283186	0.0251716	0.0371429	0.142857	0.868035	0.0541516	0.015748	0.0428571	0.414013
RLF	0.0586207	0.039458	0.0696258	0.0362448	0.0350385	0.0518732	0.0114068	0.0539799	0.0203686	0.0326409	0.037415	0.0277136	0.0342385	0.028436	0.00841346	0.0371681	0.01373	0.0114286	0.0342857	0.0527859	0.0469314	0.015748	0.114286	0.044586
ZMPSTE24	0.0363985	0.0629733	0.0644038	0.0344623	0.0301331	0.04683	0.0159696	0.10979	0.0106693	0.127596	0.0442177	0.0334873	0.0413223	0.0308057	0.0432692	0.0212389	0.0228833	0.0228571	0.0342857	0.290323	0.0361011	0.023622	0.0047619	0.0764331
COL9A2	0.0195402	0.0243125	0.0761532	0.000594177	0.00770848	0.00576369	0.00532319	0.032022	0.0116392	0.0148368	0.00566893	0.00461894	0.00118064	0.0130332	0.0204327	0.0176991	0.0160183	0.00285714	0.00285714	0.120235	0.0613718	0.023622	0.0047619	0.0318471
SMAP2	0.27433	0.0653647	0.697998	0.138443	0.269096	0.0597983	0.104943	0.669716	0.166828	0.437191	0.0487528	0.0161663	0.0484061	0.241706	0.227163	0.258407	0.0183066	0.1	0.702857	0.454545	0.0541516	0.0472441	0.0904762	0.22293
ZFP69B	0.00689655	0.00318852	0.0100087	0.00237671	0.00560617	0.00288184	0.00228137	0.0192132	0.0029098	0.0049456	0.00113379	0.00461894	0.00472255	0.0106635	0.00120192	0	0.00228833	0	0.00571429	0.00879765	0.00722022	0	0.00952381	0.0191083
ZFP69	0.00344828	0.0011957	0.0104439	0.00475342	0.00210231	0.00288184	0.00228137	0.010064	0.00581959	0.00890208	0.00566893	0.00115473	0.00472255	0.0035545	0.00480769	0.00353982	0.00686499	0.00571429	0.00857143	0.0146628	0	0	0	0.00636943
EXO5	0.0149425	0.00956556	0.0187119	0.016637	0.0147162	0.00720461	0.00304183	0.0173833	0.0106693	0.016815	0.00793651	0.00577367	0.0118064	0.00829384	0.0108173	0.0159292	0.00457666	0.00285714	0.00571429	0.0234604	0.0144404	0.011811	0.00952381	0.0254777
ZNF684	0.00727969	0.00398565	0.00913838	0.00831848	0.00630694	0.00576369	0.00228137	0.010064	0.00193986	0.0108803	0.00340136	0.00692841	0.0118064	0.00473934	0.00120192	0	0.00915332	0.00285714	0.0114286	0.026393	0.00361011	0.015748	0.0047619	0
NFYC	0.0532567	0.0502192	0.0644038	0.0261438	0.0266293	0.0259366	0.018251	0.053065	0.0329777	0.0553907	0.0419501	0.0103926	0.0413223	0.0296209	0.0360577	0.0300885	0	0.0285714	0.0742857	0.117302	0.0180505	0.0314961	0.0238095	0.089172
CITED4	0.00383142	0.0131527	0.00435161	0.00118835	0.00210231	0.00720461	0.000760456	0.000914913	0	0.0108803	0.0136054	0.0254042	0.0295159	0.0035545	0.00480769	0.00353982	0.00457666	0	0.00285714	0.0146628	0.00361011	0.015748	0	0
CTPS1	0.0429119	0.070546	0.0278503	0.0231729	0.0189208	0.0295389	0.0212928	0.0219579	0.0155189	0.0197824	0.0204082	0.0207852	0.0247934	0.014218	0.00961538	0.0176991	0.0114416	0.0142857	0.02	0.0351906	0	0.0393701	0	0.0764331
SCMH1	0.0229885	0.0442407	0.00565709	0.0172311	0.0252278	0.0425072	0.0144487	0.00365965	0.0116392	0.00791296	0.0510204	0.0300231	0.0354191	0.0308057	0.00841346	0.0141593	0.0160183	0.00857143	0.00857143	0.0410557	0.0216606	0.019685	0	0.00636943
HIVEP3	0.0628352	0.0454364	0.0905135	0.0231729	0.0252278	0.0288184	0.0159696	0.074108	0.0203686	0.0454995	0.047619	0.0334873	0.0271547	0.00829384	0.0144231	0.0283186	0.0114416	0.0142857	0.02	0.0557185	0.00361011	0.019685	0.0047619	0.0382166
FOXJ3	0.0249042	0.024711	0.024369	0.0207962	0.0231254	0.0216138	0.0129278	0.0274474	0.0116392	0.00593472	0.0555556	0.017321	0.0188902	0.0106635	0.0120192	0.0230088	0.0160183	0.00571429	0.00857143	0.0469208	0.0144404	0.00393701	0.00952381	0.0254777
PPCS	0.043295	0.0546034	0.062228	0.0320856	0.0385424	0.0237752	0.0250951	0.0603843	0.0320078	0.0563798	0.0260771	0.0196305	0.0413223	0.028436	0.0348558	0.0424779	0.0251716	0.0371429	0.0314286	0.143695	0.0288809	0.00393701	0.0190476	0.0254777
CCDC30	0.00613027	0.0255082	0.0143603	0.00891266	0.00630694	0.00576369	0.00456274	0.0137237	0.00387973	0.00791296	0.0600907	0.00808314	0.00826446	0.00947867	0.00721154	0.00530973	0.0160183	0.00285714	0.00571429	0.00879765	0.0108303	0.019685	0	0.0127389
PPIH	0.0275862	0.0223196	0.0365535	0.016637	0.0224247	0.0165706	0.00532319	0.0173833	0.0126091	0.0336301	0.0249433	0.017321	0.0212515	0.0189573	0.00841346	0.0141593	0.01373	0.00857143	0	0.0557185	0.0108303	0.011811	0.00952381	0.0127389
YBX1	0.0754789	0.139498	0.199739	0.057041	0.0602663	0.0612392	0.0296578	0.187557	0.0358875	0.504451	0.0827664	0.0484988	0.107438	0.119668	0.288462	0.0725664	0.0297483	0.134286	0.174286	1.05572	0.0577617	0.0629921	0.0619048	0.184713
P3H1	0.032567	0.0135512	0.0456919	0.0196078	0.0259285	0.0626801	0.0152091	0.0301921	0.00387973	0.0178042	0.015873	0.0369515	0.0354191	0.0201422	0.0144231	0.0123894	0	0.0114286	0.0114286	0.0527859	0.0144404	0.015748	0	0.0191083
SVBP	0.0126437	0.0195297	0.0165361	0.00534759	0.00560617	0.0122478	0.00684411	0.0155535	0.00678952	0.0286845	0.0136054	0.00577367	0.0141677	0.0154028	0.015625	0.0106195	0.00915332	0.00857143	0.0257143	0.0703812	0.00361011	0.011811	0.0047619	0.0382166
ERMAP	0.00996169	0.0418493	0.0374238	0.00534759	0.0112123	0.0180115	0.00304183	0.0585544	0.00872939	0.0356083	0.0419501	0.0161663	0.012987	0.00829384	0.0120192	0.0106195	0.02746	0.00571429	0.0428571	0.111437	0.0216606	0.00787402	0.0047619	0.044586
ZNF691	0.016092	0.0227182	0.0261097	0.016637	0.0133146	0.0122478	0.00760456	0.0301921	0.0126091	0.0257171	0.0192744	0.0127021	0.0177096	0.014218	0.00721154	0.019469	0.00228833	0.00571429	0.0142857	0.0381232	0	0.011811	0	0.0254777
SLC2A1	0.122989	0.0187326	0.165361	0.0724896	0.0595655	0.224784	0.0372624	0.0137237	0.0785645	0.0306627	0.0385488	0.0196305	0.0295159	0.0308057	0.177885	0.0973451	0.0343249	0.0514286	0.00857143	0.0234604	0.0252708	0.0354331	0.0190476	0.197452
EBNA1BP2	0.0279693	0.0821044	0.0256745	0.0207962	0.0147162	0.0439481	0.0114068	0.0237877	0.0155189	0.0375865	0.0600907	0.0242494	0.0613932	0.0379147	0.0396635	0.0283186	0.0114416	0.0314286	0.02	0.117302	0.0180505	0.015748	0	0.0700637
TMEM125	0.00498084	0.756078	0.00826806	0.00475342	0.00560617	0.0100865	0.00304183	0.00182983	0.00387973	0.0197824	0.439909	0.0184758	0.068477	0.014218	0.0168269	0.00530973	0.0160183	0.02	0.00571429	0.0058651	0.00361011	0.00393701	0	0
C1orf210	0.00114943	0.045835	0.00217581	0.00118835	0.000700771	0.00144092	0.000760456	0.000914913	0	0.00296736	0.021542	0	0.00708383	0	0.00120192	0	0.00228833	0	0	0.0058651	0	0	0.0047619	0
TIE1	0.000383142	0.00438422	0.00174064	0.00237671	0	0.00432277	0	0.00274474	0.000969932	0.00197824	0.00340136	0.00461894	0.289256	0	0.00120192	0.00353982	0.01373	0	0.00571429	0.00293255	0.0397112	0.011811	0.0047619	0
ELOVL1	0.0716475	0.116381	0.0935596	0.0534759	0.0476524	0.037464	0.0304183	0.0960659	0.0223084	0.107814	0.109977	0.0277136	0.0755608	0.0177725	0.0564904	0.0672566	0.0183066	0.0142857	0.0571429	0.228739	0.0180505	0.0354331	0.0142857	0.140127
MED8	0.0337165	0.0844958	0.0778938	0.026738	0.0259285	0.0389049	0.0114068	0.0594694	0.0193986	0.0801187	0.053288	0.039261	0.0495868	0.0900474	0.0516827	0.0247788	0.0114416	0.0371429	0.0485714	0.190616	0.0252708	0.0275591	0.0047619	0.0127389
SZT2	0.0471264	0.0593862	0.0765883	0.0362448	0.0539594	0.0576369	0.0197719	0.10613	0.0339476	0.0395648	0.0510204	0.051963	0.0625738	0.0592417	0.0180288	0.0513274	0.00686499	0.0171429	0.0428571	0.0938416	0.0469314	0.0314961	0.0047619	0.0636943
HYI	0.0233716	0.194101	0.0217581	0.00653595	0.0210231	0.0345821	0.00684411	0.0448307	0.00387973	0.0217606	0.0702948	0.0450346	0.0460449	0.0687204	0.0108173	0.0176991	0.01373	0.0142857	0.00857143	0.0527859	0.0685921	0.0433071	0.0047619	0.0127389
PTPRF	0.00114943	0.368274	0.0469974	0.00415924	0.00280308	0.0554755	0.00228137	0.0192132	0.000969932	0.0217606	0.465986	0.039261	0.0566706	0.00829384	0.015625	0.00353982	0.0251716	0.00857143	0.0114286	0.0175953	0.0144404	0.0393701	0.0142857	0.00636943
KDM4A	0.0708812	0.10004	0.0726719	0.0552585	0.0476524	0.054755	0.026616	0.0795974	0.0164888	0.0692384	0.085034	0.0508083	0.0625738	0.0556872	0.015625	0.0495575	0.00915332	0.0257143	0.0628571	0.0938416	0.0433213	0.0354331	0.0047619	0.101911
ST3GAL3	0.0287356	0.027501	0.0300261	0.0255496	0.033637	0.0317003	0.0174905	0.0201281	0.0174588	0.0138477	0.021542	0.0369515	0.0354191	0.0154028	0.0108173	0.0336283	0.020595	0.0114286	0.00857143	0.0205279	0.111913	0.023622	0	0.0191083
IPO13	0.0264368	0.0398565	0.0448216	0.0207962	0.0224247	0.028098	0.00836502	0.0585544	0.0116392	0.0405539	0.0238095	0.0196305	0.0543093	0.0379147	0.0228365	0.019469	0.0114416	0.0228571	0.0114286	0.0909091	0.0144404	0.023622	0	0.0191083
DPH2	0.0187739	0.0259067	0.0395997	0.0124777	0.0189208	0.0208934	0.00988593	0.0228728	0.0271581	0.0187933	0.0294785	0.0103926	0.0236128	0.0296209	0.00841346	0.019469	0.00915332	0.0142857	0.0142857	0.0410557	0.00722022	0.0354331	0.0047619	0.044586
ATP6V0B	0.0455939	0.0844958	0.248912	0.040404	0.024527	0.056196	0.01673	0.31107	0.0252182	0.406528	0.0714286	0.0415704	0.0472255	0.116114	0.168269	0.0283186	0.0114416	0.0457143	0.171429	0.627566	0.0577617	0.0354331	0.0714286	0.133758
B4GALT2	0.00498084	0.0322838	0.00652742	0.000594177	0.00420463	0.0237752	0.00228137	0.00640439	0.00193986	0.0049456	0.0124717	0.00923788	0.0118064	0.0402844	0.00120192	0.00176991	0.00457666	0.00285714	0.00571429	0.0293255	0.00361011	0.015748	0	0.0127389
CCDC24	0.00268199	0.0346752	0.01349	0.00178253	0.00210231	0.00864553	0.00304183	0.0182983	0.00484966	0.0108803	0.0578231	0.00923788	0.0118064	0.00473934	0.00480769	0.00176991	0.00686499	0	0.00571429	0.026393	0.00722022	0	0.0047619	0.0254777
SLC6A9	0.00114943	0.0278996	0.000870322	0	0.000700771	0.0108069	0.000760456	0	0	0.00197824	0.0181406	0.00692841	0.00708383	0.014218	0.00240385	0	0.00457666	0.00285714	0.00285714	0	0	0.0314961	0	0
DMAP1	0.0440613	0.036668	0.0456919	0.040404	0.0406447	0.0309798	0.0235741	0.0503202	0.013579	0.0276954	0.0498866	0.0381062	0.0413223	0.0248815	0.015625	0.0300885	0.0183066	0.0142857	0.02	0.0469208	0.0180505	0.0590551	0.00952381	0.0191083
ERI3	0.032567	0.0693503	0.0552654	0.0249554	0.0308339	0.0540346	0.0197719	0.0503202	0.014549	0.0385757	0.0555556	0.0404157	0.0507674	0.0236967	0.0180288	0.019469	0.0114416	0	0.0114286	0.0762463	0.0252708	0.0314961	0.0047619	0.0318471
RNF220	0.0452107	0.0669589	0.0626632	0.0481283	0.0532586	0.0309798	0.0205323	0.0539799	0.0261882	0.0524233	0.0328798	0.0207852	0.0495868	0.063981	0.03125	0.0247788	0.0114416	0.0371429	0.0457143	0.146628	0	0.0275591	0.0142857	0.0382166
TMEM53	0.00574713	0.0362694	0.0117493	0.00653595	0.00280308	0.0100865	0.00152091	0.0201281	0.00387973	0.0197824	0.0238095	0.0127021	0.0106257	0.00236967	0.00480769	0.00707965	0.01373	0.0142857	0.0114286	0.0967742	0.00361011	0	0.0047619	0
PLK3	0.160536	0.201674	0.520888	0.0374332	0.0791871	0.384726	0.0570342	0.279963	0.0329777	0.145401	0.168934	0.32679	0.283353	0.0236967	0.0817308	0.0831858	0.0297483	0.0342857	0.131429	0.416422	0.241877	0.114173	0.3	0.197452
BTBD19	0.0287356	0.0402551	0.102698	0.00237671	0.0119131	0.120317	0.00760456	0.0695334	0.00387973	0.024728	0.031746	0.116628	0.0802834	0.0106635	0.00961538	0.0123894	0.02746	0.00285714	0.0142857	0.0909091	0.0361011	0.023622	0.0428571	0.0509554
EIF2B3	0.0229885	0.0546034	0.0409051	0.0130719	0.024527	0.0338617	0.0152091	0.0640439	0.0116392	0.0375865	0.0340136	0.0207852	0.025974	0.042654	0.0108173	0.0265487	0.00915332	0.0142857	0.0114286	0.120235	0.0180505	0.0433071	0.00952381	0.0509554
HECTD3	0.0455939	0.0589876	0.075718	0.0409982	0.0469516	0.0446686	0.0205323	0.0814273	0.0164888	0.0979228	0.0385488	0.0288684	0.0330579	0.0627962	0.0360577	0.0460177	0.0160183	0.0171429	0.0314286	0.234604	0.0361011	0.023622	0.0190476	0.0382166
UROD	0.0203065	0.0390594	0.0491732	0.0118835	0.0252278	0.0345821	0.00684411	0.053065	0.00775946	0.0801187	0.0294785	0.0300231	0.0436836	0.0308057	0.0372596	0.019469	0.00686499	0.0171429	0.0257143	0.146628	0.00722022	0.015748	0.0142857	0.0636943
MUTYH	0.00996169	0.00438422	0.00609225	0.00297089	0.00770848	0.00648415	0.00304183	0.00914913	0.00872939	0.00197824	0.00566893	0.0034642	0.0118064	0.0035545	0.00240385	0.00176991	0.00228833	0.00285714	0	0.0117302	0.00722022	0.00393701	0	0
TOE1	0.0130268	0.0187326	0.01349	0.0136661	0.00981079	0.0122478	0.0114068	0.0155535	0.00193986	0.00692384	0.0102041	0.00808314	0.0141677	0.0118483	0.00961538	0.00884956	0.00915332	0.00285714	0.0142857	0.026393	0.0180505	0.00787402	0	0
TESK2	0.00842912	0.00757274	0.0274151	0.00653595	0.00840925	0.0144092	0.00608365	0.021043	0.0106693	0.0148368	0.00680272	0.00808314	0.0153483	0.0154028	0.00480769	0.00884956	0	0.00285714	0.0114286	0.0175953	0.0144404	0	0.0238095	0.0254777
CCDC163	0.00689655	0.00637704	0.00565709	0.0077243	0.0119131	0.00360231	0.00304183	0.00457457	0.0029098	0.00197824	0.00453515	0.0034642	0.00236128	0.0248815	0.00120192	0.00530973	0	0.00285714	0.00571429	0.0058651	0	0	0.0047619	0
PRDX1	0.016092	0.0490235	0.0713664	0.0124777	0.0119131	0.0331412	0.00304183	0.117109	0.0029098	0.254204	0.0362812	0.0161663	0.0236128	0.0402844	0.123798	0.0123894	0.00457666	0.04	0.0457143	0.246334	0.0180505	0.015748	0.0047619	0.00636943
AKR1A1	0.0750958	0.146273	0.410357	0.0427807	0.0539594	0.10951	0.0425856	0.632205	0.0465567	0.656775	0.111111	0.0450346	0.0637544	0.264218	0.211538	0.0371681	0.0228833	0.1	0.122857	0.756598	0.0541516	0.0393701	0.0571429	0.152866
NASP	0.00651341	0.00557991	0.00739774	0.00653595	0.00560617	0.00432277	0.00152091	0.0137237	0.00193986	0.00395648	0.00566893	0.0103926	0.0118064	0.00473934	0.00120192	0.00707965	0	0.00285714	0.00285714	0.0058651	0.00361011	0.00393701	0.0047619	0.00636943
CCDC17	0.00651341	0.00876843	0.00957354	0.00475342	0.00911002	0.00360231	0.000760456	0.0118939	0.0029098	0.00296736	0.0408163	0.00577367	0.00472255	0.0035545	0.00240385	0	0.0114416	0	0.02	0.0234604	0.0108303	0.00393701	0.00952381	0.0191083
GPBP1L1	0.0862069	0.110403	0.112272	0.0814023	0.0721794	0.0605187	0.0395437	0.095151	0.0446169	0.0860534	0.103175	0.0357968	0.0826446	0.0699052	0.0516827	0.0831858	0.0183066	0.0314286	0.0942857	0.249267	0.0469314	0.0511811	0.0190476	0.0764331
TMEM69	0.00996169	0.0123555	0.0195822	0.0106952	0.00630694	0.00648415	0.00304183	0.0173833	0.00581959	0.0187933	0.00680272	0.00577367	0.00590319	0.00592417	0.0108173	0.0141593	0.00686499	0.00285714	0.0114286	0.0146628	0.00361011	0.00393701	0.0047619	0.0382166
IPP	0.0295019	0.0426465	0.0121845	0.0308972	0.0189208	0.0288184	0.00912548	0.00457457	0.013579	0.00791296	0.0340136	0.0127021	0.0188902	0.0154028	0.00961538	0.0265487	0.0160183	0.00571429	0.0142857	0.0293255	0.00722022	0.019685	0.0047619	0.0318471
MAST2	0.0206897	0.0386608	0.0300261	0.0106952	0.0112123	0.114553	0.0114068	0.0182983	0.00193986	0.0197824	0.0498866	0.115473	0.0543093	0.0118483	0.0132212	0.00884956	0.01373	0.0171429	0.00571429	0.0703812	0.0108303	0.0590551	0	0.0127389
PIK3R3	0.0168582	0.0514149	0.01349	0.0124777	0.00630694	0.147695	0.00988593	0.0457457	0.00387973	0.0207715	0.0226757	0.039261	0.429752	0.0177725	0.0180288	0.0159292	0.020595	0.00571429	0.0114286	0.0557185	0.0108303	0.0275591	0.00952381	0.0127389
TSPAN1	0.00191571	0.0354723	0.000435161	0.000594177	0	0.000720461	0.00228137	0.000914913	0.000969932	0.00296736	0.0884354	0.00230947	0.0118064	0.00473934	0.00240385	0	0.00457666	0.00571429	0	0	0	0	0.00952381	0
POMGNT1	0.0478927	0.10562	0.0452567	0.0314914	0.0329362	0.0497118	0.0220532	0.0430009	0.0193986	0.0326409	0.0657596	0.0404157	0.0590319	0.0343602	0.0192308	0.0283186	0.0160183	0.0171429	0.00857143	0.0879765	0.0180505	0.0314961	0.0047619	0.0318471
LURAP1	0.000383142	0.00438422	0.00174064	0.000594177	0	0.0172911	0	0.0182983	0	0.00791296	0.00226757	0.0115473	0.0306966	0.00118483	0.00120192	0	0.00686499	0	0	0.00879765	0.00361011	0.019685	0	0
LRRC41	0.0249042	0.0964528	0.0565709	0.0243613	0.0252278	0.0684438	0.0114068	0.0612992	0.00193986	0.0593472	0.0612245	0.039261	0.0436836	0.056872	0.0192308	0.0318584	0.00686499	0.0228571	0.0257143	0.0879765	0.032491	0.0354331	0	0.0191083
UQCRH	0.0137931	0.018334	0.0191471	0.0118835	0.0119131	0.0115274	0.00456274	0.0192132	0.00581959	0.0306627	0.0113379	0.0161663	0.012987	0.0225118	0.0276442	0.00884956	0.00457666	0.0171429	0.0142857	0.085044	0	0	0	0.0382166
NSUN4	0.0218391	0.045835	0.0630983	0.0219846	0.0294324	0.0360231	0.0136882	0.0695334	0.0155189	0.0257171	0.031746	0.0461894	0.0495868	0.0248815	0.0144231	0.0336283	0.01373	0.00571429	0.02	0.0762463	0.0649819	0.0275591	0.0190476	0.0191083
FAAH	0.00651341	0.0948585	0.0152306	0.00297089	0.0105116	0.0151297	0.00380228	0.0137237	0.00678952	0.00692384	0.111111	0.0207852	0.0165289	0.0177725	0.00240385	0.00353982	0.00686499	0.00857143	0.02	0.0205279	0.0108303	0.011811	0	0.0509554
MKNK1	0.0942529	0.0414508	0.183638	0.0487225	0.0497547	0.0439481	0.0326996	0.354071	0.0242483	0.106825	0.0589569	0.0461894	0.0436836	0.0248815	0.0324519	0.0548673	0.01373	0.0114286	0.154286	0.442815	0.0288809	0.0472441	0.0952381	0.0318471
MOB3C	0.0482759	0.0478278	0.102698	0.0255496	0.0287316	0.0504323	0.0197719	0.20677	0.0213385	0.0593472	0.0464853	0.0542725	0.0720189	0.0402844	0.0288462	0.0283186	0.0160183	0.0314286	0.0571429	0.331378	0.0288809	0.0511811	0.052381	0.044586
ATPAF1	0.0229885	0.0466321	0.0165361	0.0207962	0.0210231	0.0158501	0.0144487	0.0182983	0.00872939	0.0286845	0.0260771	0.0127021	0.0212515	0.0236967	0.0108173	0.0212389	0.00228833	0.02	0.0114286	0.0733138	0.0288809	0.0354331	0	0.0127389
EFCAB14	0.083908	0.121961	0.0844212	0.0707071	0.0770848	0.0389049	0.0357414	0.0832571	0.042677	0.110781	0.0839002	0.0438799	0.0991736	0.056872	0.0552885	0.0867257	0.00915332	0.0457143	0.0828571	0.269795	0.0758123	0.0354331	0.0238095	0.0955414
CYP4B1	0.00957854	0.597051	0.0130548	0.0077243	0.00700771	0.0302594	0.0121673	0.0137237	0.0029098	0.0138477	2.69728	0.0669746	0.133412	0.007109	0.0240385	0.00176991	0.00457666	0.0171429	0.00571429	0.0205279	0.0144404	0.015748	0.0142857	0.0254777
CYP4X1	0.000383142	0.064169	0.000435161	0	0.000700771	0.00360231	0	0.00182983	0.00193986	0.00395648	0.166667	0.00577367	0.0141677	0.00118483	0.00240385	0	0.020595	0	0	0.00293255	0	0.019685	0.0047619	0
PDZK1IP1	0.00268199	0.20008	0.00174064	0.00118835	0.00210231	0.00432277	0.00228137	0.00182983	0.000969932	0.00296736	0.134921	0.00692841	0.0200708	0.00473934	0.00240385	0	0.00915332	0.00857143	0.00285714	0.00879765	0	0	0	0
STIL	0.0187739	0.00518135	0.00652742	0.00475342	0.00140154	0.00648415	0.00380228	0.0073193	0.00387973	0.00593472	0.00226757	0.00230947	0.00236128	0.00236967	0.00360577	0.0106195	0.00686499	0	0.00285714	0.0234604	0.00722022	0.00787402	0	0.0254777
CMPK1	0.0597701	0.142288	0.064839	0.0528818	0.0728802	0.0742075	0.0258555	0.0558097	0.0397672	0.119683	0.0612245	0.0277136	0.0696576	0.0841232	0.0625	0.0619469	0.0320366	0.0685714	0.0371429	0.31085	0.0433213	0.0551181	0.00952381	0.044586
SLC5A9	0.00153257	0.0207254	0.000870322	0	0	0.00216138	0.00152091	0	0	0.00098912	0.123583	0	0.00236128	0	0.00120192	0	0.00686499	0.00285714	0	0	0	0	0	0
SPATA6	0.00114943	0.0342766	0.0126197	0.00237671	0.00140154	0.0360231	0.00228137	0.0155535	0.0029098	0.00296736	0.0351474	0.0704388	0.0188902	0.00236967	0.00120192	0	0.00915332	0	0.00857143	0.0527859	0.0144404	0.023622	0.0047619	0.00636943
AGBL4	0	0.00956556	0.000435161	0	0	0.00144092	0	0.000914913	0.00193986	0	0.00907029	0	0.00118064	0.00118483	0	0	0.00915332	0.00285714	0	0.00293255	0	0	0.0047619	0
FAF1	0.043295	0.0777202	0.0430809	0.0314914	0.0252278	0.0410663	0.0197719	0.0402562	0.0252182	0.0316518	0.069161	0.034642	0.0519481	0.0402844	0.0372596	0.0389381	0.00686499	0.0257143	0.0257143	0.0938416	0.032491	0.015748	0	0.0382166
CDKN2C	0.0145594	0.00757274	0.00348129	0.00950683	0.0049054	0.0100865	0.00532319	0.00457457	0	0.00593472	0.00680272	0.00808314	0.00826446	0.0521327	0.00240385	0.0123894	0.00915332	0.02	0	0.0175953	0	0.011811	0.00952381	0.0318471
RNF11	0.0252874	0.070546	0.0295909	0.020202	0.0273301	0.0338617	0.00836502	0.0283623	0.00581959	0.0385757	0.0408163	0.0230947	0.0436836	0.021327	0.0228365	0.0106195	0.01373	0.0114286	0.0371429	0.108504	0.00722022	0.0354331	0.0047619	0.044586
TTC39A	0.00114943	0.137904	0.00435161	0.00297089	0.00350385	0.000720461	0.000760456	0.00457457	0.0029098	0.00197824	0.0362812	0.0034642	0.012987	0	0.00600962	0	0.0228833	0	0	0.00293255	0	0	0.00952381	0.0127389
EPS15	0.150575	0.11678	0.144473	0.14795	0.138753	0.0893372	0.0752852	0.244282	0.0766246	0.156281	0.150794	0.0727483	0.152302	0.100711	0.0733173	0.148673	0.020595	0.0657143	0.122857	0.272727	0.0758123	0.102362	0.052381	0.133758
OSBPL9	0.0367816	0.105221	0.0818103	0.0273321	0.0350385	0.092219	0.0144487	0.0924062	0.0242483	0.0692384	0.159864	0.116628	0.0991736	0.0912322	0.0492788	0.0300885	0.0297483	0.0342857	0.0571429	0.117302	0.0722022	0.0708661	0	0.0955414
NRDC	0.150192	0.144679	0.228895	0.102793	0.114226	0.10879	0.0486692	0.222324	0.0543162	0.152324	0.12585	0.0900693	0.133412	0.222749	0.0769231	0.127434	0.0389016	0.0571429	0.188571	0.378299	0.0613718	0.0944882	0.0952381	0.229299
TXNDC12	0.0701149	0.102431	0.125762	0.0606061	0.0623686	0.0662824	0.0288973	0.148216	0.0232784	0.221563	0.0668934	0.0357968	0.0767414	0.0781991	0.108173	0.060177	0.0228833	0.08	0.12	0.42522	0.032491	0.0393701	0.0666667	0.0700637
KTI12	0.0176245	0.0127541	0.0174064	0.010101	0.0112123	0.0158501	0.00532319	0.0265325	0.00387973	0.016815	0.0136054	0.00461894	0.0236128	0.0177725	0.00961538	0.00176991	0.0251716	0.0142857	0.0171429	0.0469208	0.00361011	0.011811	0	0.0254777
BTF3L4	0.0448276	0.110004	0.118799	0.0362448	0.0371409	0.0785303	0.018251	0.0768527	0.0203686	0.0583581	0.128118	0.0831409	0.121606	0.0272512	0.0492788	0.040708	0.0457666	0.04	0.0571429	0.143695	0.0397112	0.0629921	0.0428571	0.0509554
ZFYVE9	0.00306513	0.0809087	0.00348129	0.0106952	0.0189208	0.0713256	0.00988593	0	0.00484966	0.00296736	0.204082	0.0508083	0.0755608	0.00947867	0.00480769	0.00530973	0.00915332	0.00571429	0.00285714	0.0117302	0.0144404	0.0354331	0	0
CC2D1B	0.0609195	0.0629733	0.0644038	0.0475342	0.0455501	0.0295389	0.0273764	0.0649588	0.0242483	0.0464886	0.0759637	0.0242494	0.0531287	0.0343602	0.0216346	0.060177	0.0183066	0.0142857	0.0371429	0.111437	0.0577617	0.0393701	0.0142857	0.044586
PRPF38A	0.0747126	0.0936628	0.0678851	0.0606061	0.0546601	0.0533141	0.0403042	0.0768527	0.0436469	0.0464886	0.0510204	0.0404157	0.0720189	0.0521327	0.0240385	0.0477876	0.0228833	0.0314286	0.0428571	0.129032	0.0541516	0.0472441	0.0285714	0.0318471
TUT4	0.131801	0.0964528	0.0478677	0.1224	0.140855	0.0821326	0.0676806	0.0814273	0.0960233	0.0336301	0.0884354	0.0981524	0.0885478	0.0853081	0.015625	0.125664	0.0114416	0.00857143	0.0314286	0.120235	0.0830325	0.0354331	0.0142857	0.0573248
GPX7	0.0233716	0.0294938	0.00435161	0.0237671	0.0217239	0.054755	0.018251	0.00457457	0.0155189	0.00197824	0.0124717	0.0207852	0.00826446	0.0521327	0.00360577	0.0283186	0.00686499	0.0142857	0.00571429	0.0146628	0.0108303	0.011811	0.0047619	0.0127389
SHISAL2A	0.0256705	0.000398565	0.000435161	0.0213904	0.0217239	0.00216138	0.0121673	0.000914913	0.0320078	0	0.00113379	0.00115473	0.00236128	0.00118483	0.00240385	0.0212389	0	0.00285714	0	0.00293255	0	0	0.00952381	0.00636943
COA7	0.00498084	0.0111598	0.00826806	0.00118835	0.00140154	0.00576369	0.000760456	0.00548948	0.00193986	0.0138477	0.00566893	0.00115473	0.00708383	0.00829384	0.00600962	0.00353982	0.00457666	0.00285714	0.00571429	0.026393	0	0.00393701	0.0047619	0.0191083
ZYG11B	0.0191571	0.0852929	0.0713664	0.0148544	0.0266293	0.0475504	0.0106464	0.0997255	0.013579	0.0712166	0.0782313	0.0311778	0.0448642	0.0343602	0.0288462	0.0247788	0	0.0257143	0.0457143	0.187683	0.0144404	0.0275591	0.00952381	0.0509554
ECHDC2	0.0977011	0.276206	0.0626632	0.0641711	0.113525	0.14049	0.0585551	0.0795974	0.0329777	0.0375865	0.207483	0.248268	0.0826446	0.0367299	0.0372596	0.100885	0.020595	0.0114286	0.0114286	0.266862	0.126354	0.0944882	0.0047619	0.0509554
SCP2	0.0521073	0.182543	0.120975	0.0540701	0.0560617	0.0778098	0.0220532	0.138152	0.0203686	0.227498	0.100907	0.0727483	0.0767414	0.0331754	0.0949519	0.0743363	0.0343249	0.0514286	0.06	0.686217	0.032491	0.0314961	0.0047619	0.0318471
PODN	0.00306513	0.0179354	0.00478677	0.00475342	0.00210231	0.330692	0.00304183	0.00548948	0.00193986	0.00692384	0.00566893	0.299076	0.0318772	0.00592417	0.0120192	0	0.0160183	0.0171429	0.00571429	0.00293255	0	0.0748031	0.00952381	0
CPT2	0.0111111	0.0422479	0.0339426	0.0106952	0.0133146	0.0201729	0.0106464	0.042086	0.00484966	0.0375865	0.0226757	0.0184758	0.0094451	0.0225118	0.0216346	0.019469	0.00915332	0.00857143	0.0142857	0.1261	0.0144404	0.011811	0	0.0636943
CZIB	0.0306513	0.0442407	0.0356832	0.0231729	0.0385424	0.0432277	0.0136882	0.031107	0.0116392	0.0276954	0.0283447	0.0496536	0.0354191	0.0165877	0.0192308	0.0230088	0.00686499	0.0142857	0.0114286	0.0909091	0.0252708	0.015748	0	0.0382166
MAGOH	0.0157088	0.027501	0.0182768	0.0184195	0.0112123	0.0122478	0.00532319	0.0237877	0.00775946	0.0227498	0.015873	0.0034642	0.0177096	0.0189573	0.015625	0.0106195	0.00457666	0.00857143	0.0342857	0.0674487	0.0108303	0.00787402	0.0142857	0.044586
LRP8	0.062069	0.0322838	0.0261097	0.0314914	0.0266293	0.00792507	0.0159696	0.010064	0.0174588	0.00296736	0.00113379	0.0034642	0.00826446	0.0319905	0.015625	0.0336283	0.00686499	0.00571429	0.00285714	0.0234604	0.0108303	0.00393701	0	0.121019
NDC1	0.0275862	0.018334	0.0230635	0.0118835	0.0210231	0.0100865	0.0136882	0.0256176	0.013579	0.0148368	0.015873	0.0127021	0.0177096	0.0165877	0.0216346	0.0159292	0.0160183	0.00285714	0.0142857	0.0645161	0.00722022	0.00787402	0.0047619	0.0318471
YIPF1	0.0226054	0.018334	0.0365535	0.0124777	0.00981079	0.0151297	0.00608365	0.0274474	0.00193986	0.0326409	0.0204082	0.00577367	0.00826446	0.0236967	0.00480769	0.0141593	0.00457666	0.0228571	0.0257143	0.026393	0.0180505	0.00787402	0.0047619	0.0191083
HSPB11	0.0651341	0.0243125	0.0391645	0.0516934	0.0252278	0.018732	0.0144487	0.042086	0.0116392	0.0217606	0.0340136	0.017321	0.0295159	0.035545	0.0108173	0.0442478	0.0183066	0.0171429	0.00285714	0.0439883	0.0397112	0.00787402	0	0.0191083
LRRC42	0.0191571	0.0278996	0.0156658	0.0118835	0.00700771	0.0244957	0.000760456	0.0146386	0.00581959	0.024728	0.0408163	0.0150115	0.00708383	0.00829384	0.00961538	0.019469	0.00686499	0.0142857	0.00857143	0.0469208	0.00722022	0.0275591	0.00952381	0.0127389
TMEM59	0.0490421	0.110801	0.0709312	0.0344623	0.0406447	0.0569164	0.0174905	0.095151	0.0252182	0.133531	0.0986395	0.0254042	0.0625738	0.14455	0.0709135	0.0584071	0.01373	0.0371429	0.0457143	0.284457	0.0397112	0.0275591	0.0238095	0.0318471
TCEANC2	0.00574713	0.00836987	0.0104439	0.00534759	0.0049054	0.00432277	0.00228137	0.00823422	0.00678952	0.00593472	0.00113379	0.00230947	0.0106257	0.0035545	0.00240385	0.00530973	0.00457666	0	0	0.0058651	0.00722022	0.00393701	0	0
CYB5RL	0.0118774	0.024711	0.0204526	0.0118835	0.00981079	0.0129683	0.00912548	0.0247027	0.00969932	0.0049456	0.015873	0.0127021	0.0224321	0.00947867	0.00240385	0.0106195	0.0183066	0	0	0.0293255	0.0216606	0	0	0.0191083
SSBP3	0.0103448	0.0219211	0.00826806	0.00831848	0.00700771	0.0180115	0.00760456	0.00823422	0.00678952	0.0049456	0.0102041	0.0127021	0.0271547	0.0189573	0.00841346	0.0141593	0.0297483	0.0114286	0.0171429	0.0117302	0.0180505	0.011811	0	0.0254777
ACOT11	0.00153257	0.0450379	0.0996519	0.00237671	0.00210231	0.0244957	0.00380228	0.0704483	0.00193986	0.0346192	0.0238095	0.0369515	0.00590319	0.00236967	0.0108173	0.00884956	0.00915332	0.00571429	0.00571429	0.0322581	0.122744	0.011811	0.0047619	0.00636943
MROH7	0.000766284	0.0199283	0.0500435	0.00118835	0.00140154	0.0122478	0	0.042086	0.0029098	0.0158259	0.00680272	0.0242494	0.00708383	0.00236967	0.00240385	0	0.00686499	0.00285714	0.00571429	0.0351906	0.0866426	0.011811	0.0047619	0.00636943
TTC4	0.0114943	0.0215225	0.0278503	0.0160428	0.0105116	0.0165706	0.00456274	0.0228728	0.014549	0.0138477	0.015873	0.0230947	0.0153483	0.00592417	0.00721154	0.00884956	0.0114416	0.00571429	0.00571429	0.0351906	0.0180505	0.023622	0.0047619	0.0191083
PARS2	0.00229885	0.00478278	0.00609225	0.00297089	0.00350385	0.00648415	0.000760456	0.00274474	0.00193986	0.00197824	0.00453515	0.00461894	0.00354191	0.00473934	0	0.00353982	0.01373	0.00571429	0.00285714	0.0117302	0	0	0.00952381	0
TTC22	0.0260536	0.0227182	0.000870322	0.0273321	0.0210231	0.00144092	0.0114068	0.00182983	0.00581959	0.00197824	0.0362812	0.00115473	0.00354191	0.0236967	0.00240385	0.0283186	0.00457666	0.00571429	0.00285714	0.0058651	0.00361011	0	0.0047619	0
DHCR24	0.0639847	1.89518	0.0809399	0.0225787	0.0238262	0.0597983	0.0205323	0.0850869	0.00969932	0.166172	0.665533	0.0404157	0.132231	0.0319905	0.0985577	0.0424779	0.0183066	0.0828571	0.0228571	0.225806	0.0361011	0.023622	0.00952381	0.0382166
USP24	0.0712644	0.11399	0.167102	0.105169	0.076384	0.0489914	0.0441065	0.245197	0.0892338	0.0999011	0.0918367	0.0623557	0.0885478	0.0462085	0.0276442	0.0672566	0.00915332	0.0342857	0.0571429	0.211144	0.0722022	0.106299	0.0333333	0.11465
PLPP3	0.00613027	0.204862	0.175805	0.0077243	0.0049054	0.361671	0.0106464	0.147301	0.00872939	0.350148	0.162132	0.41224	0.455726	0.0165877	0.0925481	0	0.0457666	0.0457143	0.0228571	0.258065	0.00722022	0.145669	0.152381	0.210191
OMA1	0.0475096	0.0462336	0.0430809	0.0392157	0.0434478	0.0288184	0.0228137	0.0594694	0.0213385	0.0286845	0.0385488	0.0311778	0.0342385	0.0402844	0.0168269	0.040708	0.0114416	0.0114286	0.0228571	0.058651	0.0288809	0.00393701	0.0285714	0.0254777
TACSTD2	0.00574713	0.54723	0.00826806	0.00475342	0.00560617	0.0266571	0.00760456	0.00823422	0.00484966	0.0098912	1.36961	0.0150115	0.105077	0.0118483	0.0180288	0.0123894	0.0114416	0.0514286	0.0142857	0.0234604	0.0180505	0.00787402	0.0285714	0.140127
MYSM1	0.0900383	0.0741331	0.0987815	0.0689245	0.0707779	0.054755	0.0342205	0.10247	0.0329777	0.0346192	0.0918367	0.0542725	0.0696576	0.0462085	0.00721154	0.0477876	0.0160183	0.0342857	0.0285714	0.0967742	0.0288809	0.0472441	0.0333333	0.0509554
JUN	0.260536	1.23794	0.273716	0.169935	0.275403	1.4366	0.111027	0.293687	0.057226	0.326409	1.38549	1.3776	1.15939	0.787915	0.200721	0.210619	0.0800915	0.26	0.211429	1.60704	0.241877	0.377953	0.180952	0.140127
FGGY	0.00613027	0.0506178	0.0104439	0.00415924	0.00210231	0.00792507	0.00228137	0.010979	0.0029098	0.00692384	0.00680272	0.0138568	0.00590319	0.00592417	0.00721154	0.00707965	0.01373	0	0.00571429	0.0205279	0	0	0.0142857	0.00636943
HOOK1	0.0045977	0.0876843	0.00174064	0.00415924	0.0126139	0.00144092	0.00456274	0.00365965	0.00484966	0.00296736	0.0510204	0.00115473	0.00708383	0.056872	0.00240385	0.00530973	0.00915332	0.00857143	0.00285714	0	0.00722022	0	0	0
CYP2J2	0	0.00358709	0.000435161	0	0	0	0	0.000914913	0	0.00098912	0.00907029	0	0	0.00236967	0.00120192	0	0.00915332	0.00571429	0	0	0	0	0	0
NFIA	0.00114943	0.0546034	0.00696258	0.00178253	0.00350385	0.0180115	0.00304183	0.0128088	0	0.00395648	0.0181406	0.0207852	0.0377804	0.00473934	0.00240385	0.00176991	0.00915332	0.00285714	0.00571429	0.0146628	0.00722022	0.0511811	0.0047619	0
TM2D1	0.048659	0.0474293	0.0522193	0.0356506	0.0434478	0.0396254	0.018251	0.0658737	0.0174588	0.0445104	0.0294785	0.0265589	0.0413223	0.0177725	0.0168269	0.0265487	0.0160183	0.02	0.0314286	0.0439883	0.0288809	0.011811	0.0142857	0.0318471
PATJ	0.162069	0.489837	0.0169713	0.124183	0.225648	0.0439481	0.0874525	0.0201281	0.0504365	0.0187933	0.947846	0.0542725	0.068477	0.0651659	0.0252404	0.148673	0.0320366	0.0342857	0.00571429	0.0351906	0.0144404	0.0748031	0.0047619	0.0636943
USP1	0.0528736	0.0538063	0.02698	0.0386215	0.0392432	0.0230548	0.0228137	0.0338518	0.0310378	0.0267062	0.047619	0.017321	0.0318772	0.028436	0.0132212	0.0584071	0.0114416	0.0142857	0.0342857	0.0733138	0.0216606	0.023622	0.0142857	0.0700637
DOCK7	0.0122605	0.0597848	0.12054	0.0196078	0.0203224	0.0835735	0.0152091	0.163769	0.0193986	0.0801187	0.069161	0.0496536	0.0448642	0.0165877	0.0192308	0.0141593	0.0114416	0.00857143	0.0342857	0.196481	0.0541516	0.0354331	0.0047619	0.089172
ATG4C	0.00957854	0.0227182	0.0448216	0.00950683	0.0126139	0.0194524	0.00608365	0.0585544	0.0193986	0.0296736	0.0170068	0.0150115	0.0212515	0.049763	0.0132212	0.0159292	0.0114416	0.0142857	0.0171429	0.0381232	0.0144404	0.019685	0.0142857	0.0127389
ALG6	0.0482759	0.0199283	0.0252393	0.0356506	0.0371409	0.0151297	0.0250951	0.0265325	0.0106693	0.0118694	0.0124717	0.0127021	0.0247934	0.00473934	0.00841346	0.0265487	0.0114416	0.00571429	0.0171429	0.0234604	0	0.00787402	0.00952381	0.0509554
ITGB3BP	0.0214559	0.0103627	0.0156658	0.0142602	0.0105116	0.00792507	0.00532319	0.0137237	0.00678952	0.00296736	0.0102041	0.00692841	0.0106257	0.0118483	0.00480769	0.00530973	0.020595	0.0114286	0.00285714	0.0175953	0.0108303	0.00787402	0.0142857	0
EFCAB7	0.0122605	0.0179354	0.00826806	0.00831848	0.00700771	0.0165706	0.00532319	0.00914913	0.00775946	0.00593472	0.0238095	0.0115473	0.0177096	0.007109	0.00120192	0.00884956	0.00686499	0	0	0.0058651	0.00722022	0.00787402	0.0142857	0
PGM1	0.0252874	0.179354	0.016101	0.0172311	0.0217239	0.0569164	0.0106464	0.0192132	0.00775946	0.041543	0.166667	0.02194	0.0318772	0.0462085	0.0348558	0.0230088	0.0114416	0.0342857	0.0285714	0.196481	0.0144404	0.019685	0.0190476	0.0191083
ROR1	0.000383142	0.0271024	0.00174064	0	0.00140154	0.0345821	0.00152091	0.00182983	0.000969932	0.00098912	0.108844	0.0184758	0.00590319	0.00118483	0.00120192	0	0.0114416	0.00285714	0.00285714	0.00293255	0	0.0314961	0	0.044586
CACHD1	0.00114943	0.24153	0.00174064	0.000594177	0.000700771	0.0129683	0.00152091	0.00365965	0	0.0049456	0.0464853	0.0323326	0.0625738	0.0035545	0.00480769	0	0.0183066	0	0.00857143	0.0117302	0	0.00787402	0	0
RAVER2	0.00268199	0.0259067	0.00261097	0.00950683	0.00560617	0.00504323	0.00456274	0.00274474	0.000969932	0.00593472	0.0113379	0.0277136	0.0413223	0.014218	0.00360577	0	0.01373	0.00571429	0.00285714	0.00293255	0	0.00787402	0	0.044586
JAK1	0.131801	0.115185	0.147084	0.129531	0.133847	0.0821326	0.0524715	0.140897	0.0523763	0.141444	0.0646259	0.0404157	0.112161	0.0793839	0.100962	0.127434	0.01373	0.04	0.12	0.205279	0.032491	0.0866142	0.0428571	0.0828025
AK4	0.01341	0.021124	0.0718016	0.0077243	0.0049054	0.0403458	0.0136882	0.0164684	0.00484966	0.00890208	0.0170068	0.0161663	0.0224321	0.0154028	0.0540865	0.0318584	0.020595	0.0142857	0.00857143	0.026393	0	0.011811	0.0333333	0.0127389
LEPROT	0.0183908	0.048625	0.0722367	0.0112894	0.0168185	0.0489914	0.00456274	0.063129	0.00969932	0.0791296	0.0578231	0.0127021	0.0531287	0.0248815	0.0372596	0.0230088	0.01373	0.0171429	0.0228571	0.190616	0.0144404	0.023622	0.00952381	0.0318471
LEPR	0.00574713	0.00836987	0.0130548	0.00356506	0.00350385	0.0201729	0.00380228	0.0073193	0.0029098	0.00296736	0.0102041	0.0381062	0.0850059	0.00473934	0.00480769	0.0123894	0.00686499	0.00857143	0.00857143	0.0058651	0.0108303	0.00787402	0	0.00636943
PDE4B	0.17931	0.00876843	0.521323	0.121212	0.130343	0.0533141	0.0730038	0.483074	0.0611057	0.141444	0.0238095	0.0438799	0.0306966	0.162322	0.0649038	0.134513	0.01373	0.06	0.145714	0.181818	0.0144404	0.00393701	0.380952	0.127389
SGIP1	0.000383142	0.00079713	0.000870322	0.000594177	0	0.0360231	0	0	0	0.00395648	0.00113379	0.0450346	0.0401417	0	0	0.00176991	0.0183066	0.00285714	0	0.00293255	0.0216606	0.0511811	0	0
WDR78	0.00114943	0.00876843	0.00174064	0.000594177	0.00140154	0.00288184	0	0	0	0.00197824	0.0102041	0.00577367	0.0106257	0.00236967	0	0	0.00457666	0	0	0	0	0.00393701	0	0
MIER1	0.159387	0.0932642	0.141862	0.0920974	0.119131	0.082853	0.0524715	0.139982	0.0407371	0.098912	0.0770975	0.0692841	0.102715	0.0521327	0.0492788	0.120354	0.0183066	0.0314286	0.0857143	0.228739	0.0830325	0.0511811	0.0714286	0.121019
SLC35D1	0.045977	0.0231168	0.0187119	0.0380273	0.0322355	0.0345821	0.0144487	0.0182983	0.00872939	0.0227498	0.0204082	0.0334873	0.0165289	0.028436	0.00600962	0.0477876	0.00228833	0.00285714	0.00857143	0.0439883	0.0469314	0.0275591	0	0.0318471
IL12RB2	0.360536	0.00677561	0.00826806	0.103981	0.12754	0.0100865	0.0562738	0.00640439	0.00387973	0.0128586	0	0.00230947	0.00236128	0.0035545	0.00961538	0.187611	0.01373	0.0257143	0.0114286	0.0058651	0.0108303	0	0	0
SERBP1	0.0482759	0.0605819	0.0365535	0.0380273	0.033637	0.018732	0.018251	0.0356816	0.0184287	0.0504451	0.0351474	0.0242494	0.0342385	0.0331754	0.0384615	0.0247788	0.01373	0.0228571	0.04	0.105572	0.0216606	0	0.00952381	0.044586
GADD45A	0.0287356	0.0143483	0.0117493	0.00415924	0.0140154	0.082853	0.00760456	0.00640439	0.00193986	0.0138477	0.0204082	0.105081	0.0271547	0.0521327	0.00721154	0.0389381	0.00686499	0.00571429	0.0314286	0.0234604	0.00722022	0.019685	0.0190476	0.0254777
GNG12	0.00114943	0.0402551	0.00130548	0.00118835	0.00140154	0.0259366	0.000760456	0.00365965	0.00193986	0.0049456	0.0362812	0.02194	0.0342385	0.0035545	0.00240385	0.00176991	0.0114416	0.00571429	0	0.0498534	0	0.015748	0	0
WLS	0.00229885	0.133121	0.0152306	0.00178253	0.00280308	0.0900576	0.00228137	0.0649588	0.0029098	0.0217606	0.0986395	0.0900693	0.094451	0.00592417	0.00600962	0.00353982	0.0297483	0.00857143	0.02	0.0733138	0.00361011	0.0748031	0.0047619	0.00636943
LRRC40	0.0490421	0.0557991	0.0626632	0.0451575	0.0322355	0.0461095	0.0288973	0.0649588	0.0310378	0.0356083	0.0544218	0.0508083	0.0625738	0.0308057	0.0144231	0.0389381	0.01373	0.02	0.0257143	0.0821114	0.0288809	0.0393701	0.00952381	0.089172
SRSF11	0.0701149	0.0765245	0.0909487	0.0534759	0.0553609	0.064121	0.0334601	0.0686185	0.0339476	0.0326409	0.0657596	0.0588915	0.0708383	0.0343602	0.0144231	0.0460177	0.00686499	0.0228571	0.0228571	0.085044	0.0505415	0.0511811	0.00952381	0.101911
ANKRD13C	0.0517241	0.0530092	0.0443864	0.0409982	0.0406447	0.0244957	0.0228137	0.0402562	0.013579	0.0286845	0.0226757	0.039261	0.0365998	0.0319905	0.015625	0.0336283	0.00686499	0.0257143	0.0142857	0.0674487	0.0144404	0.023622	0	0.0828025
HHLA3	0.00536398	0.0147469	0.010879	0.00534759	0.00700771	0.00648415	0.00152091	0.0128088	0.00387973	0.0049456	0.00566893	0.00808314	0.00708383	0.014218	0.00841346	0.00530973	0.00686499	0.00571429	0.00857143	0.0175953	0.00722022	0.00787402	0	0
CTH	0	0.030291	0.000870322	0	0.00210231	0.0165706	0	0.00182983	0.0029098	0.00395648	0.00680272	0.0369515	0.00590319	0.0485782	0.00360577	0.00353982	0.0160183	0.0114286	0	0.0058651	0	0	0.0047619	0
ZRANB2	0.190038	0.320446	0.131854	0.142602	0.161177	0.157061	0.0935361	0.149131	0.0843841	0.0504451	0.217687	0.163972	0.187721	0.170616	0.0276442	0.116814	0.0434783	0.0571429	0.0714286	0.155425	0.104693	0.141732	0.0761905	0.178344
FPGT	0.00804598	0.0203268	0.0326371	0.00594177	0.0126139	0.0252161	0.00532319	0.0402562	0.00775946	0.0237389	0.0238095	0.0184758	0.0224321	0.00592417	0.00360577	0.00884956	0.00915332	0.02	0.0114286	0.0791789	0.0252708	0.011811	0.0047619	0.0254777
CRYZ	0.0172414	0.0557991	0.010879	0.0207962	0.0140154	0.0165706	0.0106464	0.0164684	0.0126091	0.0227498	0.0702948	0.0150115	0.0247934	0.00947867	0.00841346	0.00884956	0.01373	0.0142857	0.00285714	0.0322581	0.0216606	0.023622	0.0047619	0.00636943
TYW3	0.0233716	0.0462336	0.0226284	0.0213904	0.0224247	0.0208934	0.00760456	0.0301921	0.0174588	0.0187933	0.0260771	0.017321	0.0200708	0.0225118	0.0168269	0.0123894	0.00915332	0.0114286	0.0171429	0.0498534	0.0180505	0.011811	0.0047619	0.0254777
SLC44A5	0.00114943	0.00478278	0	0.00178253	0.000700771	0.000720461	0.000760456	0	0.000969932	0.00197824	0.00566893	0	0.00590319	0.0035545	0	0.00176991	0.00228833	0.00285714	0.00285714	0.00293255	0	0	0.0047619	0
ACADM	0.0256705	0.0761259	0.0322019	0.0243613	0.0175193	0.0223343	0.0114068	0.0402562	0.0155189	0.0445104	0.037415	0.0230947	0.0342385	0.0793839	0.0372596	0.0318584	0.00228833	0.0342857	0.0228571	0.123167	0.00722022	0.011811	0	0.0127389
RABGGTB	0.0670498	0.0952571	0.136205	0.0623886	0.0700771	0.0662824	0.0288973	0.129918	0.0436469	0.0692384	0.0736961	0.0588915	0.0802834	0.0663507	0.0300481	0.0637168	0.020595	0.0142857	0.0542857	0.237537	0.0577617	0.0472441	0.0142857	0.133758
ST6GALNAC3	0.00574713	0.00278996	0.00217581	0.010101	0.00700771	0.00216138	0.00456274	0.00182983	0.0116392	0.00098912	0.0170068	0.00115473	0.0696576	0.00118483	0	0.00353982	0.00915332	0	0.00857143	0.00879765	0	0	0.0142857	0
ST6GALNAC5	0	0.00478278	0.000870322	0.000594177	0.000700771	0.0360231	0	0.00365965	0	0	0.139456	0.051963	0.0094451	0	0.00120192	0.00176991	0.00915332	0.00857143	0	0	0	0	0.0047619	0
PIGK	0.016092	0.0251096	0.0174064	0.0118835	0.0112123	0.0151297	0.00532319	0.0237877	0.00581959	0.0197824	0.0136054	0.0184758	0.0212515	0.0331754	0.015625	0.0176991	0.0114416	0.00857143	0.00285714	0.0381232	0.0108303	0.011811	0	0.00636943
AC118549.1	0.0249042	0.0526106	0.0326371	0.0243613	0.024527	0.0273775	0.0144487	0.0375114	0.00969932	0.0524233	0.0351474	0.0196305	0.0365998	0.0248815	0.00600962	0.0212389	0.00686499	0.00857143	0.00857143	0.0938416	0.032491	0.0314961	0.0047619	0.0254777
USP33	0.089272	0.0817059	0.129243	0.097445	0.0889979	0.074928	0.0471483	0.127173	0.042677	0.0771513	0.104308	0.0692841	0.0968123	0.0390995	0.0300481	0.0867257	0.0183066	0.02	0.0828571	0.246334	0.0685921	0.0433071	0.0142857	0.0509554
MIGA1	0.0544061	0.0561977	0.0483029	0.0534759	0.0511563	0.0381844	0.0273764	0.042086	0.0261882	0.0425321	0.0612245	0.034642	0.0543093	0.0308057	0.0240385	0.0495575	0.0160183	0.0114286	0.00571429	0.0645161	0.0469314	0.019685	0.00952381	0.0254777
NEXN	0.00153257	0.00677561	0.00261097	0.00237671	0.00280308	0.0648415	0.000760456	0.00365965	0	0.00395648	0.0351474	0.0981524	0.0177096	0	0.00600962	0.00176991	0.0114416	0.00285714	0	0.00293255	0	0.0826772	0.0047619	0
FUBP1	0.2341	0.221602	0.175805	0.176471	0.159776	0.146974	0.0912548	0.182068	0.123181	0.0929773	0.164399	0.0935335	0.177096	0.122038	0.0432692	0.20177	0.0228833	0.0428571	0.1	0.217009	0.0974729	0.0944882	0.0571429	0.203822
DNAJB4	0.0176245	0.0414508	0.0256745	0.0118835	0.0133146	0.0972622	0.0106464	0.0329369	0.00775946	0.0336301	0.0770975	0.0900693	0.161747	0.0177725	0.00961538	0.0141593	0.0160183	0.00285714	0.00285714	0.0469208	0.0216606	0.0748031	0.0285714	0.0127389
PTGFR	0.00114943	0.0621762	0.000435161	0.00178253	0	0.0389049	0	0.000914913	0.000969932	0.00395648	0.00340136	0.0150115	0.00472255	0	0.00600962	0	0.01373	0.00857143	0.00285714	0.0058651	0	0	0.00952381	0
IFI44L	0.00842912	0.0306895	0.0726719	0.00950683	0.01822	0.0511527	0.0114068	0.177493	0.0349176	0.0603363	0.0634921	0.0277136	0.105077	0.00829384	0.0180288	0.00353982	0.0297483	0.0171429	0.0542857	0.134897	0	0.011811	0.0619048	0
IFI44	0.0264368	0.0498206	0.103568	0.0380273	0.0847933	0.0914986	0.0334601	0.178408	0.0310378	0.0850643	0.0657596	0.0508083	0.16647	0.0106635	0.0168269	0.0477876	0.0366133	0.0171429	0.122857	0.155425	0.0252708	0.0433071	0.0571429	0.0127389
ADGRL4	0.000766284	0.00278996	0.00130548	0.00118835	0	0.0100865	0.00228137	0.00182983	0.00193986	0.00197824	0.00226757	0.00230947	0.273908	0.0035545	0.00480769	0	0.00915332	0.00857143	0.0142857	0.00293255	0.00361011	0.00787402	0.0047619	0
ADGRL2	0.00153257	0.0255082	0.000870322	0.00118835	0.00350385	0.0605187	0.00380228	0.00457457	0.00193986	0.00395648	0.0385488	0.0635104	0.396694	0.0035545	0.00841346	0	0.01373	0.00285714	0	0.0117302	0.00361011	0.122047	0	0.00636943
TTLL7	0	0.00518135	0.000870322	0.00178253	0.00140154	0.0115274	0	0.000914913	0.000969932	0	0.12585	0.0196305	0.0177096	0.00947867	0.00360577	0.00353982	0.00228833	0	0	0.00293255	0.032491	0.0866142	0	0.0127389
PRKACB	0.0444444	0.00677561	0.0178416	0.0635769	0.0504555	0.0151297	0.0235741	0.042086	0.0252182	0.049456	0.0170068	0.00461894	0.00590319	0.0236967	0.0192308	0.0371681	0.00457666	0.0142857	0.00571429	0.0733138	0.0469314	0.011811	0.0047619	0.0127389
RPF1	0.0249042	0.0259067	0.0217581	0.0148544	0.0280308	0.0136888	0.0144487	0.0301921	0.0126091	0.0237389	0.0283447	0.0115473	0.0212515	0.0201422	0.0132212	0.0212389	0.00457666	0.0142857	0.00571429	0.0879765	0.0252708	0.00787402	0.00952381	0.0318471
CTBS	0.0544061	0.0478278	0.12054	0.0320856	0.0448493	0.0461095	0.0197719	0.128088	0.0155189	0.145401	0.0306122	0.017321	0.0519481	0.0663507	0.0540865	0.0389381	0.01373	0.0314286	0.105714	0.252199	0.0216606	0.0275591	0.0428571	0.0318471
MCOLN2	0.08659	0.00358709	0.103568	0.110517	0.0455501	0.0237752	0.0319392	0.0393413	0.0533463	0.0375865	0.00226757	0.0508083	0.00708383	0.0035545	0.0204327	0.0389381	0.00915332	0.0228571	0	0.0205279	0	0	0.00952381	0.496815
MCOLN3	0.000383142	0.00717417	0.0169713	0.000594177	0.00280308	0.0180115	0.00380228	0.00640439	0	0.00791296	0.0283447	0.0635104	0.00708383	0	0.00240385	0.00530973	0.00686499	0.00285714	0.00571429	0.0381232	0	0.00393701	0	0
SYDE2	0.00114943	0.0605819	0.00174064	0.00178253	0.0112123	0.0108069	0.000760456	0.00274474	0.00387973	0.00296736	0.114512	0.02194	0.0118064	0.00118483	0.00240385	0.00353982	0.020595	0.00285714	0	0.00293255	0.00722022	0.00787402	0.0190476	0.00636943
C1orf52	0.051341	0.0573934	0.0774587	0.0433749	0.0385424	0.0554755	0.0304183	0.0695334	0.0261882	0.0286845	0.0623583	0.0450346	0.068477	0.042654	0.0204327	0.0265487	0.0183066	0.0171429	0.0257143	0.0997067	0.0252708	0.023622	0.0238095	0.0573248
BCL10	0.0214559	0.0362694	0.0535248	0.0213904	0.0119131	0.0259366	0.00988593	0.042086	0.0174588	0.0524233	0.0340136	0.0184758	0.05549	0.0225118	0.0336538	0.0176991	0.020595	0.00857143	0.0428571	0.129032	0.032491	0.015748	0.0333333	0.044586
DDAH1	0.00229885	0.146273	0.00304613	0	0.00140154	0.0410663	0.00228137	0.00365965	0.000969932	0.00593472	0.0952381	0.0265589	0.0236128	0.00236967	0.00360577	0.00176991	0.0160183	0.0171429	0.00857143	0.00293255	0	0.011811	0	0
CCN1	0.016092	0.325628	0.0361184	0.0178253	0.0126139	2.05187	0.0144487	0.031107	0.00969932	0.0642928	0.984127	2.57968	1.10153	0.0331754	0.0480769	0.0106195	0.0594966	0.0657143	0.04	0.0527859	0.032491	0.641732	0.0333333	0.00636943
ZNHIT6	0.0888889	0.0968513	0.0813751	0.0808081	0.067274	0.100144	0.0555133	0.0869167	0.0562561	0.0425321	0.0827664	0.0692841	0.0956316	0.042654	0.0192308	0.0637168	0.0160183	0.0314286	0.04	0.190616	0.0758123	0.0393701	0.0190476	0.11465
COL24A1	0.000766284	0.00079713	0.00348129	0	0.00140154	0.0158501	0	0.000914913	0.00581959	0.00098912	0.00113379	0.0161663	0.00354191	0.0722749	0.00240385	0.00176991	0.0160183	0.0142857	0.00571429	0	0	0.00393701	0.00952381	0
SH3GLB1	0.0528736	0.0741331	0.0752829	0.0332739	0.0392432	0.0634006	0.0174905	0.0933211	0.014549	0.10089	0.0702948	0.0438799	0.0791027	0.0687204	0.0480769	0.0318584	0.0343249	0.0228571	0.137143	0.225806	0.0180505	0.0511811	0.052381	0.0191083
SELENOF	0.122222	0.255879	0.177981	0.10814	0.0840925	0.166427	0.0539924	0.193962	0.0746848	0.300692	0.165533	0.0762125	0.123967	0.165877	0.15625	0.127434	0.0297483	0.111429	0.122857	0.612903	0.0758123	0.106299	0.0761905	0.159236
HS2ST1	0.0191571	0.0422479	0.024369	0.0154486	0.015417	0.045389	0.0114068	0.0256176	0.0106693	0.0484669	0.0396825	0.0230947	0.0247934	0.0248815	0.0240385	0.0212389	0.0251716	0.0257143	0.02	0.0938416	0.0469314	0.023622	0.0238095	0.0318471
LMO4	0.0371648	0.0259067	0.0543951	0.0243613	0.0329362	0.054755	0.0136882	0.0347667	0.028128	0.0296736	0.0385488	0.0311778	0.0153483	0.0770142	0.0444712	0.019469	0.0160183	0.0257143	0.0342857	0.108504	0.270758	0.0393701	0.0047619	0.0700637
PKN2	0.0563218	0.0781188	0.103568	0.0487225	0.0553609	0.0482709	0.0296578	0.134492	0.0261882	0.0514342	0.0736961	0.0808314	0.0519481	0.0367299	0.0300481	0.0371681	0.00686499	0.0314286	0.0828571	0.325513	0.0361011	0.0629921	0.0047619	0.10828
GTF2B	0.0505747	0.0454364	0.0761532	0.0392157	0.033637	0.0576369	0.0174905	0.1043	0.0155189	0.0850643	0.0260771	0.0658199	0.0531287	0.049763	0.0300481	0.0424779	0.0114416	0.0257143	0.0485714	0.184751	0.032491	0.019685	0.0285714	0.0509554
KYAT3	0.0260536	0.0330809	0.024369	0.0291147	0.0273301	0.028098	0.00836502	0.0356816	0.0106693	0.016815	0.0113379	0.0138568	0.0271547	0.0165877	0.00841346	0.0247788	0.00915332	0.0114286	0.0171429	0.0791789	0.0108303	0.015748	0.0142857	0.0382166
RBMXL1	0.0272031	0.0414508	0.0317668	0.0291147	0.0231254	0.0324207	0.01673	0.0365965	0.0116392	0.024728	0.0260771	0.0184758	0.0295159	0.0106635	0.0108173	0.0283186	0.00686499	0.0142857	0.0114286	0.0557185	0.00722022	0.0275591	0.0142857	0.0254777
GBP3	0.0524904	0.043045	0.0561358	0.0374332	0.0343378	0.054755	0.0235741	0.063129	0.00969932	0.0672601	0.0521542	0.0230947	0.0365998	0.0331754	0.0528846	0.0442478	0.01373	0.0142857	0.0371429	0.173021	0.0108303	0.019685	0.138095	0.00636943
GBP1	0.1341	0.232762	1.91036	0.103981	0.0988087	0.699568	0.0608365	1.24886	0.0358875	1.33136	0.375283	0.312933	0.538371	0.0438389	0.84375	0.120354	0.0366133	0.194286	0.6	0.73607	0.032491	0.165354	1.17619	0.140127
GBP2	0.263602	0.117577	0.511314	0.181818	0.142957	0.213256	0.0859316	0.429094	0.0523763	0.332344	0.0997732	0.095843	0.22314	0.0248815	0.183894	0.279646	0.0411899	0.0771429	0.585714	0.557185	0.0758123	0.0787402	0.27619	0.133758
GBP4	0.0727969	0.024711	0.278068	0.0623886	0.0483532	0.0691643	0.0319392	0.25892	0.0446169	0.285856	0.0555556	0.0242494	0.115702	0.0154028	0.125	0.0566372	0.00915332	0.0714286	0.154286	0.123167	0.0361011	0.0354331	0.152381	0.0191083
GBP5	0.562835	0.0498206	2.01088	0.418301	0.342677	0.131124	0.209125	1.4172	0.0475267	1.12463	0.0759637	0.0473441	0.0920897	0.101896	0.645433	0.426549	0.0251716	0.194286	0.962857	0.483871	0.0288809	0.0314961	1.29048	0.0636943
LRRC8B	0.0295019	0.0554006	0.0287206	0.010101	0.0119131	0.0216138	0.0106464	0.0329369	0.0126091	0.0306627	0.021542	0.00577367	0.0188902	0.028436	0.0108173	0.0247788	0.01373	0.00285714	0.00857143	0.0733138	0.0216606	0.023622	0	0.0382166
LRRC8C	0.0390805	0.00876843	0.0591819	0.0499109	0.0511563	0.00360231	0.0258555	0.0814273	0.0106693	0.0454995	0.0170068	0.00808314	0.0495868	0.0272512	0.0276442	0.0513274	0.0114416	0.0114286	0.0371429	0.131965	0.00722022	0.011811	0.00952381	0.0700637
LRRC8D	0.0279693	0.0203268	0.0456919	0.016637	0.0189208	0.0136888	0.0106464	0.0567246	0.0242483	0.0524233	0.0170068	0.00230947	0.0118064	0.0154028	0.00841346	0.019469	0.00457666	0.0142857	0.0314286	0.190616	0.0144404	0	0.0047619	0.044586
ZNF326	0.0367816	0.0896772	0.0722367	0.0279263	0.0280308	0.056196	0.0144487	0.0704483	0.0193986	0.0484669	0.0680272	0.0357968	0.0448642	0.0260664	0.0192308	0.0247788	0.0160183	0.00857143	0.0314286	0.0879765	0.0469314	0.0511811	0.0047619	0.0573248
ZNF644	0.191188	0.18892	0.192776	0.169935	0.162579	0.136888	0.0942966	0.188472	0.121242	0.120673	0.222222	0.100462	0.199528	0.10782	0.0516827	0.176991	0.0572082	0.0628571	0.0742857	0.302053	0.108303	0.161417	0.00952381	0.159236
CDC7	0.0291188	0.0143483	0.010879	0.0207962	0.0196216	0.00936599	0.0144487	0.00457457	0.00581959	0.00395648	0.00907029	0.0127021	0.0236128	0.0177725	0.00360577	0.0247788	0.00686499	0	0.00571429	0.0117302	0.00361011	0.0393701	0	0
TGFBR3	0.0191571	0.00597848	0.000435161	0.0261438	0.0189208	0.0108069	0.00836502	0.00365965	0	0.00296736	0.0113379	0.0381062	0.0649351	0	0.00240385	0.0123894	0.0114416	0.00285714	0	0.00293255	0	0.011811	0	0
BTBD8	0.00651341	0.0314866	0.0234987	0.00475342	0.0119131	0.0194524	0.00380228	0.0201281	0.0029098	0.0138477	0.0419501	0.034642	0.0212515	0.00118483	0.00480769	0.00884956	0.01373	0.00285714	0	0.0175953	0.00361011	0.019685	0	0.0127389
GLMN	0.0681992	0.0215225	0.0204526	0.0540701	0.0420463	0.0266571	0.0205323	0.0283623	0.0184287	0.0128586	0.0249433	0.0254042	0.0295159	0.0189573	0.00600962	0.0353982	0.02746	0.02	0.0228571	0.0381232	0.0216606	0	0.0047619	0.00636943
RPAP2	0.0402299	0.0294938	0.0313316	0.0380273	0.0273301	0.0338617	0.0136882	0.0329369	0.00872939	0.0207715	0.0328798	0.0277136	0.0295159	0.0236967	0.00120192	0.0247788	0.00228833	0.0228571	0.0142857	0.0322581	0.00722022	0.00787402	0	0.0191083
GFI1	0.128352	0.00478278	0.00261097	0.0891266	0.0798879	0.00648415	0.0463878	0.00640439	0.00581959	0.00791296	0.00453515	0.00230947	0.00472255	0.0343602	0.00360577	0.0761062	0.00686499	0.02	0.00571429	0.0117302	0.00722022	0	0	0.00636943
EVI5	0.00421456	0.0709446	0.0718016	0.00415924	0.00210231	0.0720461	0.00304183	0.0997255	0.0116392	0.0544016	0.12585	0.056582	0.0531287	0.0687204	0.00721154	0.00353982	0.01373	0.0314286	0.0485714	0.240469	0.0252708	0.0629921	0	0.0191083
DIPK1A	0.00996169	0.0079713	0.00609225	0.010101	0.0140154	0.0237752	0.00836502	0.00823422	0.0126091	0.00692384	0.00340136	0.0103926	0.00354191	0.0746445	0.00600962	0.00707965	0.0183066	0.0114286	0.00285714	0.0146628	0	0.00787402	0	0.0382166
MTF2	0.0754789	0.0609805	0.0839861	0.0612002	0.0511563	0.0482709	0.0334601	0.0750229	0.0329777	0.0573689	0.0566893	0.0265589	0.0743802	0.0236967	0.0288462	0.0584071	0.00686499	0.0228571	0.0371429	0.134897	0.0541516	0.023622	0.0047619	0.101911
TMED5	0.0559387	0.0924671	0.0809399	0.0505051	0.0574632	0.0612392	0.026616	0.116194	0.0232784	0.159248	0.0442177	0.0254042	0.0342385	0.0936019	0.046875	0.0637168	0.00457666	0.0285714	0.0371429	0.390029	0.0144404	0.015748	0.0142857	0.0700637
CCDC18	0.0157088	0.0107613	0.0221932	0.0148544	0.00700771	0.0115274	0.00456274	0.0347667	0.00581959	0.00692384	0.0102041	0.00692841	0.0118064	0.0035545	0.0108173	0.0159292	0.00915332	0.00571429	0.00571429	0.0967742	0.00722022	0.00787402	0.0047619	0.044586
DR1	0.0616858	0.0466321	0.0496084	0.0522876	0.0483532	0.0331412	0.0357414	0.0548948	0.0174588	0.0425321	0.0453515	0.0138568	0.0413223	0.0189573	0.0240385	0.0460177	0.0297483	0.0342857	0.04	0.184751	0.0541516	0.0314961	0.00952381	0.0573248
FNBP1L	0.00114943	0.120367	0.00522193	0	0.00420463	0.0194524	0.00380228	0.00548948	0.00872939	0.0049456	0.193878	0.0150115	0.0991736	0.00829384	0.00120192	0	0.0114416	0.00857143	0.00285714	0.0058651	0.0361011	0	0.0047619	0.0254777
BCAR3	0.00114943	0.0079713	0.00478677	0.00178253	0.00210231	0.0194524	0.00152091	0.00823422	0.00193986	0.00791296	0.0181406	0.0230947	0.0236128	0.0177725	0.00841346	0	0.0114416	0.00285714	0	0.0674487	0	0.011811	0.00952381	0.0127389
DNTTIP2	0.0524904	0.0653647	0.0870322	0.0463458	0.0560617	0.0389049	0.0258555	0.1043	0.0300679	0.0623145	0.0589569	0.0323326	0.0720189	0.0343602	0.0336538	0.060177	0.0160183	0.0228571	0.0514286	0.155425	0.0613718	0.023622	0.0238095	0.0573248
GCLM	0.0145594	0.018334	0.0200174	0.0154486	0.0189208	0.0144092	0.00684411	0.0146386	0.000969932	0.00593472	0.0260771	0.0103926	0.00708383	0.00947867	0.0108173	0.0265487	0.0114416	0.0142857	0.02	0.0205279	0	0	0.0047619	0
ARHGAP29	0.00191571	0.0378637	0.000870322	0	0.00210231	0.00864553	0.00228137	0.00365965	0.000969932	0.00395648	0.0782313	0.0230947	0.263282	0.0035545	0.00841346	0.00353982	0.0183066	0.0114286	0.00285714	0.00293255	0.0216606	0.0748031	0.00952381	0
ABCD3	0.0187739	0.127142	0.0295909	0.0154486	0.0126139	0.0201729	0.00684411	0.0228728	0.00581959	0.0227498	0.0759637	0.0277136	0.0271547	0.0225118	0.00961538	0.0123894	0.00915332	0.00285714	0.0171429	0.0527859	0.0541516	0	0.00952381	0.0382166
F3	0.00306513	0.867278	0.132289	0.00415924	0.00840925	0.376081	0.00836502	0.0137237	0.00678952	0.016815	0.39229	0.1097	0.0625738	0.0189573	0.0576923	0.00353982	0.01373	0.0142857	0.00285714	0.0439883	0.0108303	0.0708661	0.0142857	0.044586
SLC44A3	0	0.0386608	0.000870322	0	0.000700771	0.00792507	0.000760456	0.000914913	0.0029098	0.00197824	0.0521542	0.00577367	0.00590319	0	0	0.00176991	0.01373	0	0	0.00293255	0	0.00393701	0	0
CNN3	0.00421456	0.315664	0.0113142	0.00534759	0.00630694	0.286744	0.00684411	0.0118939	0.00872939	0.024728	0.314059	0.232102	0.304604	0.021327	0.0264423	0.00530973	0.0411899	0.0485714	0.00857143	0.0058651	0.0108303	0.291339	0.00952381	0
ALG14	0.00498084	0.0203268	0.00565709	0.000594177	0.00350385	0.0100865	0.00228137	0.00914913	0.00387973	0.0158259	0.00680272	0.0115473	0.0094451	0.0177725	0.00961538	0	0.00915332	0.00285714	0.0142857	0.026393	0	0.00393701	0.0047619	0
RWDD3	0.0183908	0.0239139	0.0261097	0.0190137	0.0210231	0.0208934	0.0121673	0.0301921	0.014549	0.0108803	0.0147392	0.0230947	0.0436836	0.0189573	0.00721154	0.0247788	0.00915332	0.00571429	0.00857143	0.0439883	0.00722022	0.00787402	0.0047619	0.0318471
PTBP2	0.0210728	0.0179354	0.0195822	0.0219846	0.00981079	0.0223343	0.00988593	0.0182983	0.00484966	0.00692384	0.0272109	0.0242494	0.0295159	0.00592417	0.00360577	0.0123894	0.00686499	0	0.0171429	0.0293255	0.0144404	0.015748	0.0142857	0.00636943
DPYD	0.178544	0.623356	1.25631	0.152704	0.194114	0.350144	0.0920152	1.27722	0.0223084	0.491592	0.227891	0.192841	0.193625	0.0734597	0.186298	0.141593	0.0434783	0.0971429	0.688571	0.727273	0.108303	0.114173	0.261905	0.121019
PALMD	0.00191571	0.00398565	0.000870322	0.000594177	0	0.00792507	0.00304183	0	0.000969932	0	0.0124717	0.00808314	0.161747	0	0.00360577	0.00176991	0.0114416	0.00571429	0	0.00293255	0	0	0.0047619	0
FRRS1	0	0.0139498	0.0234987	0.00118835	0.00140154	0.0237752	0.00152091	0.0484904	0.00387973	0.0257171	0.00793651	0.0207852	0.0118064	0.00592417	0.0120192	0	0.00228833	0.00571429	0.00285714	0.0498534	0.0144404	0.00787402	0	0.00636943
AGL	0.0164751	0.0390594	0.0174064	0.0231729	0.0196216	0.0223343	0.0152091	0.0146386	0.013579	0.0108803	0.0283447	0.0127021	0.012987	0.0177725	0.0120192	0.0176991	0.0160183	0.0142857	0.00857143	0.0439883	0.0288809	0.00787402	0	0.0191083
SLC35A3	0.0314176	0.030291	0.0356832	0.0350564	0.0168185	0.0252161	0.0159696	0.0402562	0.00969932	0.0237389	0.0793651	0.0207852	0.0436836	0.0177725	0.00600962	0.0230088	0.00457666	0.0142857	0.0142857	0.0733138	0.00722022	0.015748	0.0047619	0.0254777
MFSD14A	0.0643678	0.0960542	0.0848564	0.0617944	0.0525578	0.0554755	0.0372624	0.116194	0.0320078	0.0771513	0.0702948	0.0415704	0.0850059	0.0722749	0.0348558	0.0584071	0.0114416	0.0371429	0.0714286	0.120235	0.0505415	0.0314961	0.047619	0.0700637
SASS6	0.0191571	0.00318852	0.0117493	0.010101	0.00840925	0.0122478	0.00912548	0.0192132	0.00775946	0.00791296	0.00907029	0.00692841	0.0165289	0.00473934	0.00120192	0.00707965	0.00686499	0.0171429	0.00571429	0.0117302	0	0.00787402	0.00952381	0.0191083
TRMT13	0.0532567	0.0573934	0.0500435	0.0516934	0.0441486	0.0417867	0.0304183	0.053065	0.0397672	0.0296736	0.0306122	0.0381062	0.0472255	0.0272512	0.00961538	0.0460177	0.0160183	0.02	0.0171429	0.0527859	0.0361011	0.0472441	0.0047619	0.0254777
LRRC39	0.00114943	0.00478278	0.00261097	0.00118835	0	0.00576369	0.000760456	0.00457457	0.00387973	0.00395648	0.00453515	0.0034642	0.00236128	0.00592417	0	0.00176991	0.00686499	0.00571429	0.00285714	0	0.00361011	0.00393701	0.0047619	0
DBT	0.00957854	0.030291	0.0204526	0.00950683	0.0105116	0.0108069	0.00988593	0.0128088	0.00775946	0.0138477	0.0170068	0.0127021	0.0165289	0.0118483	0.00600962	0.00707965	0.00457666	0.00285714	0.0142857	0.0146628	0.0180505	0.019685	0	0.00636943
RTCA	0.101533	0.0490235	0.0835509	0.0808081	0.0833917	0.0461095	0.0456274	0.0969808	0.028128	0.066271	0.0680272	0.0254042	0.0354191	0.0592417	0.0420673	0.0495575	0.0343249	0.0314286	0.0542857	0.0733138	0.0288809	0.023622	0.0333333	0.0573248
CDC14A	0.064751	0.00956556	0.0178416	0.0398099	0.105116	0.018732	0.0357414	0.0182983	0.0213385	0.016815	0.0351474	0.017321	0.05549	0.00592417	0.00961538	0.0495575	0.00915332	0.00857143	0.0171429	0.026393	0.0469314	0.015748	0.0047619	0.0828025
VCAM1	0.00498084	0.0079713	0.0617929	0.0172311	0.00420463	0.345821	0.00456274	0.194876	0.00484966	0.194857	0.0408163	0.0496536	0.20425	0.0118483	0.0540865	0	0.0594966	0.0142857	0.0114286	0.0205279	0.00361011	0.114173	0.0238095	0.140127
EXTL2	0.00191571	0.0135512	0.00913838	0.00594177	0.00350385	0.018732	0.00228137	0.00365965	0.00193986	0.0118694	0.0226757	0.0138568	0.0188902	0.0035545	0.00240385	0	0	0.00285714	0.00285714	0.0557185	0.00722022	0.015748	0	0
SLC30A7	0.0739464	0.0697489	0.123151	0.0594177	0.0714786	0.0670029	0.0372624	0.112534	0.0329777	0.106825	0.0408163	0.039261	0.0956316	0.0971564	0.03125	0.0442478	0.00915332	0.0342857	0.0314286	0.196481	0.0469314	0.0433071	0.0619048	0.0636943
DPH5	0.0118774	0.024711	0.0117493	0.00713012	0.015417	0.0100865	0.00684411	0.00823422	0.00581959	0.0128586	0.0113379	0.0150115	0.0224321	0.0118483	0.00480769	0.019469	0.00686499	0.00285714	0.0114286	0.0351906	0.0144404	0.00393701	0.0047619	0
S1PR1	0.0191571	0.00358709	0.000435161	0.0184195	0.0441486	0.00720461	0.0159696	0.00823422	0.0193986	0.00395648	0.00453515	0.017321	0.276269	0.0035545	0.00360577	0.0106195	0.0228833	0.00571429	0.00285714	0	0.0252708	0.019685	0	0.0573248
COL11A1	0.00114943	0.00159426	0.000870322	0	0	0.136888	0.00152091	0.000914913	0	0	0.00226757	0.00692841	0.00118064	0	0.00120192	0	0.00915332	0	0	0	0	0	0	0
RNPC3	0.0521073	0.114388	0.106179	0.0558526	0.0539594	0.0489914	0.0342205	0.107045	0.0358875	0.0237389	0.0793651	0.0704388	0.0802834	0.0260664	0.0108173	0.0548673	0.01373	0.00857143	0.0457143	0.0938416	0.0469314	0.023622	0.0142857	0.0828025
PRMT6	0.016092	0.0175369	0.010879	0.0160428	0.0133146	0.0165706	0.00684411	0.0192132	0.0174588	0.0207715	0.00793651	0.00692841	0.012987	0.0106635	0.0120192	0.0159292	0.0160183	0.0114286	0	0.0674487	0.0144404	0.00393701	0	0.0127389
VAV3	0.0214559	0.00239139	0.0435161	0.0237671	0.00770848	0.00792507	0.0220532	0.0695334	0.0164888	0.0385757	0.00113379	0.0034642	0.0401417	0.00473934	0.0144231	0.019469	0.0160183	0	0.0257143	0.0557185	0.0433213	0	0.0047619	0.261146
SLC25A24	0.0452107	0.0928657	0.113142	0.0386215	0.0266293	0.0475504	0.018251	0.133577	0.028128	0.148368	0.178005	0.0438799	0.0779221	0.014218	0.0745192	0.019469	0.0297483	0.0257143	0.0742857	0.57478	0.0180505	0.0511811	0	0.159236
FAM102B	0.0229885	0.0139498	0.0831158	0.0160428	0.0203224	0.0295389	0.0205323	0.0960659	0.00969932	0.0623145	0.0136054	0.0184758	0.0106257	0.00473934	0.0324519	0.0283186	0	0.0114286	0.0228571	0.231672	0.0180505	0.015748	0.0142857	0.0636943
HENMT1	0.0191571	0.00358709	0.0121845	0.0291147	0.0168185	0.00144092	0.0121673	0.0192132	0.0029098	0.0098912	0.00453515	0.00577367	0.00472255	0.00236967	0.00841346	0.0247788	0.0160183	0.0142857	0.0114286	0.0351906	0	0	0	0
PRPF38B	0.184291	0.128737	0.169713	0.204991	0.175193	0.0835735	0.095057	0.220494	0.0756547	0.0919881	0.0975057	0.0808314	0.113341	0.0746445	0.0348558	0.162832	0.0251716	0.0314286	0.1	0.28739	0.0685921	0.0866142	0.0238095	0.184713
STXBP3	0.0544061	0.0581905	0.0839861	0.0439691	0.0455501	0.0381844	0.0250951	0.0612992	0.0184287	0.0633037	0.053288	0.0381062	0.0507674	0.035545	0.0180288	0.0371681	0.0228833	0.00857143	0.0857143	0.170088	0.0288809	0.0748031	0.0047619	0.089172
GPSM2	0.00881226	0.00717417	0.00522193	0.00356506	0.00350385	0.0158501	0.00304183	0.00457457	0.00581959	0.00692384	0.0113379	0.0127021	0.00590319	0	0.00600962	0.00530973	0.00457666	0	0.00571429	0.0058651	0	0.023622	0	0.0191083
CLCC1	0.0551724	0.121164	0.0844212	0.0516934	0.0525578	0.0684438	0.0273764	0.0969808	0.0484966	0.0583581	0.0963719	0.0762125	0.0956316	0.140995	0.0264423	0.0548673	0.0251716	0.0428571	0.0314286	0.16129	0.0722022	0.0354331	0.0142857	0.089172
WDR47	0.0145594	0.0147469	0.0217581	0.0142602	0.0147162	0.0172911	0.00836502	0.0283623	0.00872939	0.0108803	0.021542	0.0150115	0.0165289	0.0118483	0.00721154	0.0123894	0.0160183	0.00571429	0.0171429	0.0703812	0.0108303	0	0.00952381	0.0318471
TAF13	0.0210728	0.0386608	0.048738	0.0178253	0.0175193	0.0367435	0.00456274	0.053065	0.00193986	0.0553907	0.0249433	0.0150115	0.0543093	0.0308057	0.0456731	0.0176991	0.00228833	0.0371429	0.0171429	0.11437	0.00722022	0.0314961	0.0333333	0.0254777
TMEM167B	0.0218391	0.0358709	0.0469974	0.0190137	0.0161177	0.0180115	0.0106464	0.0411711	0.00678952	0.0613254	0.0272109	0.017321	0.0354191	0.0367299	0.0288462	0.0212389	0.00686499	0.00571429	0.0571429	0.108504	0.0180505	0.011811	0.0428571	0.0509554
KIAA1324	0.0126437	0.0438422	0.00130548	0.00831848	0.0112123	0.00360231	0.00380228	0.00182983	0.000969932	0.00197824	0.0294785	0	0.00236128	0	0.00120192	0.00884956	0.00457666	0.00571429	0.00285714	0.00293255	0.00361011	0	0	0
SARS	0.0114943	0.0294938	0.016101	0.010101	0.00840925	0.0136888	0.00380228	0.0137237	0.0029098	0.0207715	0.0192744	0.0115473	0.0247934	0.021327	0.0120192	0.0106195	0.00686499	0.00571429	0.0142857	0.0439883	0.0144404	0	0	0.00636943
SORT1	0.00229885	0.125149	0.0770235	0.00297089	0.00280308	0.0115274	0.00456274	0.0539799	0.0029098	0.119683	0.0736961	0.0242494	0.0543093	0.00473934	0.0528846	0.00353982	0.00915332	0.00857143	0.0857143	0.557185	0.0433213	0.0629921	0.0285714	0.00636943
PSMA5	0.0329502	0.0310881	0.0339426	0.0273321	0.0231254	0.0180115	0.0114068	0.0365965	0.014549	0.0474777	0.015873	0.00577367	0.0224321	0.0390995	0.0264423	0.0176991	0.00915332	0.0142857	0.0257143	0.0791789	0.0180505	0.023622	0.0142857	0.0318471
CYB561D1	0.0394636	0.0139498	0.0217581	0.0178253	0.0329362	0.0108069	0.0159696	0.0228728	0.00969932	0.0148368	0.0102041	0.00461894	0.0141677	0.014218	0.00240385	0.0283186	0.0160183	0.0114286	0.02	0.0351906	0.0108303	0.00787402	0.0047619	0.0509554
AMIGO1	0.00536398	0.0199283	0.000870322	0.00891266	0.015417	0.000720461	0.00988593	0.00274474	0	0.00296736	0.0136054	0.00115473	0.00590319	0.00236967	0.00120192	0.0106195	0.01373	0.00285714	0	0.0058651	0.00361011	0.00393701	0	0
GNAI3	0.0869732	0.108011	0.217581	0.0814023	0.0742817	0.103746	0.043346	0.389753	0.0368574	0.200791	0.115646	0.0658199	0.162928	0.0616114	0.0853365	0.0548673	0.0343249	0.0771429	0.205714	0.416422	0.0758123	0.102362	0.133333	0.101911
AMPD2	0.0509579	0.0518135	0.187554	0.036839	0.058164	0.0583573	0.0212928	0.196706	0.0213385	0.0642928	0.0249433	0.0288684	0.0354191	0.0521327	0.0360577	0.0336283	0.0114416	0.02	0.16	0.187683	0.0252708	0.015748	0.0571429	0.044586
CSF1	0.100766	0.137505	0.0966057	0.0790255	0.0343378	0.280259	0.0235741	0.031107	0.00484966	0.0524233	0.0521542	0.0889145	0.138135	0.00473934	0.0685096	0.0920354	0.0251716	0.0285714	0.0314286	0.205279	0.981949	0.125984	0.109524	0.0127389
AHCYL1	0.037931	0.173376	0.0870322	0.0314914	0.0322355	0.0987032	0.0212928	0.0576395	0.0223084	0.0890208	0.11678	0.073903	0.0731995	0.0592417	0.0540865	0.0247788	0.01373	0.0171429	0.0628571	0.225806	0.0252708	0.0748031	0.0142857	0.089172
STRIP1	0.043295	0.0450379	0.0557006	0.0380273	0.042747	0.0425072	0.0152091	0.0594694	0.0174588	0.0454995	0.0487528	0.0207852	0.0531287	0.0331754	0.0252404	0.0283186	0.00686499	0.02	0.0485714	0.0909091	0.0216606	0.0275591	0.0190476	0.00636943
KCNC4	0.0283525	0.009167	0.0139252	0.0172311	0.0287316	0.0172911	0.0205323	0.0182983	0.0106693	0.0098912	0.00793651	0.0184758	0.0649351	0.0035545	0.00600962	0.0123894	0.02746	0.00285714	0.00285714	0.0410557	0.00722022	0.0551181	0.0047619	0
RBM15	0.21341	0.129534	0.116623	0.134284	0.115627	0.074928	0.0539924	0.105215	0.0756547	0.0603363	0.0929705	0.0288684	0.0968123	0.0864929	0.0276442	0.129204	0.0114416	0.0428571	0.0657143	0.14956	0.0541516	0.0433071	0.0666667	0.11465
SLC16A4	0.00229885	0.0609805	0.00130548	0.00178253	0	0.00720461	0	0.00365965	0.0029098	0.00098912	0.0408163	0.0103926	0.0094451	0	0	0.00353982	0.020595	0.00857143	0	0	0	0.00393701	0.0047619	0
LAMTOR5	0.0122605	0.0350737	0.0204526	0.00713012	0.00630694	0.0122478	0.00380228	0.0219579	0.00387973	0.0267062	0.0170068	0.00230947	0.012987	0.0106635	0.0144231	0.00707965	0.00457666	0.0114286	0.0171429	0.0439883	0.0108303	0.00393701	0	0.0127389
KCNA2	0.0306513	0.000398565	0	0.00594177	0.00700771	0.00144092	0.00456274	0	0.00193986	0.00197824	0.00113379	0.00230947	0	0.0545024	0.00120192	0.0176991	0.00686499	0.00285714	0.00285714	0	0	0	0.0047619	0
KCNA3	0.167433	0.018334	0.00870322	0.114082	0.167484	0.0158501	0.0623574	0.00823422	0.0155189	0.0108803	0.00340136	0.00923788	0.00472255	0.21327	0.00961538	0.123894	0.0114416	0.0171429	0.0142857	0.510264	0	0.011811	0.00952381	0.0254777
CD53	0.343678	0.0326823	0.469974	0.282234	0.257884	0.0381844	0.145247	0.560842	0.177498	0.726014	0.0192744	0.017321	0.0413223	0.0580569	0.329327	0.292035	0.0228833	0.0942857	0.465714	0.897361	0.122744	0.0354331	0.295238	0.133758
LRIF1	0.0183908	0.0163412	0.0213229	0.0112894	0.0224247	0.00936599	0.0114068	0.021043	0.014549	0.0138477	0.0124717	0.0127021	0.012987	0.0236967	0.0144231	0.0141593	0.0114416	0.00857143	0.00857143	0.0410557	0.0180505	0.00787402	0.0285714	0.0191083
DRAM2	0.0463602	0.045835	0.160574	0.036839	0.0455501	0.0511527	0.0205323	0.239707	0.108632	0.181998	0.0566893	0.0473441	0.042503	0.0509479	0.0673077	0.0424779	0.02746	0.0628571	0.102857	0.260997	0.032491	0.019685	0.0380952	0.044586
CEPT1	0.0655172	0.0709446	0.157528	0.0564468	0.0420463	0.0497118	0.0342205	0.232388	0.086324	0.144411	0.106576	0.0508083	0.0625738	0.0402844	0.0288462	0.040708	0.0160183	0.02	0.111429	0.246334	0.0361011	0.011811	0.0190476	0.140127
DENND2D	0.157088	0.133121	0.0635335	0.171123	0.179397	0.0266571	0.0608365	0.105215	0.0397672	0.147379	0.0770975	0.0207852	0.0354191	0.0308057	0.0336538	0.161062	0.01373	0.0285714	0.0514286	0.28739	0.0433213	0.00393701	0.0238095	0.0509554
CHI3L2	0.00766284	0.129135	0.00391645	0.00594177	0.0049054	0.0432277	0.00228137	0	0.00775946	0.00395648	0.00226757	0.0127021	0.0118064	0.007109	0.00360577	0.00707965	0	0.00285714	0.00571429	0.0175953	0.00722022	0.015748	0.0047619	0
CHIA	0.000383142	0.0709446	0.000870322	0	0	0.000720461	0.000760456	0.000914913	0.000969932	0.00098912	0.00226757	0.0034642	0.00236128	0	0.00120192	0	0.01373	0.00285714	0	0	0	0	0.0142857	0
PIFO	0	0.0318852	0.000870322	0	0.000700771	0.00216138	0	0.00182983	0	0	0.0226757	0.00230947	0.00354191	0	0	0	0.00915332	0	0	0	0.00361011	0	0	0
OVGP1	0.00344828	0.00398565	0.00391645	0.00415924	0.00420463	0.00720461	0.00228137	0.00182983	0.00581959	0.00098912	0	0.00230947	0.0094451	0.00947867	0	0.00353982	0.00228833	0	0.00285714	0.00293255	0.0144404	0.011811	0	0
WDR77	0.0203065	0.0414508	0.0395997	0.0231729	0.0259285	0.0244957	0.0136882	0.053065	0.028128	0.0267062	0.0442177	0.00923788	0.0413223	0.0177725	0.0180288	0.0159292	0.020595	0.0142857	0.0171429	0.0821114	0.0180505	0.00393701	0.0047619	0.0318471
ATP5PB	0.0130268	0.0298924	0.0261097	0.00475342	0.015417	0.0115274	0.00152091	0.0237877	0.00775946	0.0395648	0.0170068	0.00461894	0.0165289	0.0130332	0.0228365	0.0106195	0.020595	0.00857143	0.0314286	0.0527859	0.00361011	0.00393701	0	0.0254777
C1orf162	0.0145594	0.00836987	0.146214	0.0077243	0.0126139	0.0136888	0.0129278	0.26624	0.014549	0.289812	0.0102041	0.00692841	0.0106257	0.00947867	0.0829327	0.0123894	0.0114416	0.0571429	0.188571	0.545455	0.0361011	0.019685	0.00952381	0.242038
RAP1A	0.17433	0.120765	0.135335	0.115865	0.10932	0.0533141	0.060076	0.148216	0.0523763	0.181009	0.0782313	0.0334873	0.102715	0.07109	0.104567	0.127434	0.0366133	0.0628571	0.191429	0.454545	0.0541516	0.0393701	0.052381	0.133758
INKA2	0.00727969	0.0111598	0.0217581	0.000594177	0.00350385	0.00504323	0.00304183	0.0192132	0.00387973	0.0286845	0.00793651	0.0034642	0.0436836	0.0130332	0.00360577	0.00530973	0.00915332	0.0114286	0.137143	0.108504	0.0288809	0.110236	0.0190476	0.0127389
DDX20	0.0122605	0.0163412	0.0165361	0.00950683	0.0140154	0.0144092	0.00456274	0.021043	0.0116392	0.0257171	0.0147392	0.00692841	0.0177096	0.00473934	0.00841346	0.00884956	0.00915332	0.0114286	0.0142857	0.0293255	0.0252708	0.019685	0	0.0191083
CTTNBP2NL	0.00268199	0.0350737	0.0665796	0.00356506	0.00140154	0.0410663	0.00532319	0.0978957	0.000969932	0.0534125	0.053288	0.034642	0.127509	0.007109	0.0228365	0.00884956	0.00915332	0.00571429	0.00857143	0.0909091	0.0180505	0.019685	0	0.0700637
WNT2B	0	0.00637704	0.0113142	0	0.00280308	0.0122478	0.00152091	0.010979	0.00193986	0.00197824	0.00907029	0.00808314	0.0224321	0	0	0	0.00915332	0.0114286	0.00285714	0.00293255	0.00722022	0.011811	0.0047619	0.00636943
ST7L	0.016092	0.0251096	0.0208877	0.00713012	0.0168185	0.0288184	0.00684411	0.0201281	0.00581959	0.00890208	0.0226757	0.0254042	0.0212515	0.0177725	0.00360577	0.0176991	0.0114416	0.00857143	0.00857143	0.0234604	0.00361011	0.00787402	0.0047619	0.00636943
CAPZA1	0.0298851	0.0251096	0.0369887	0.0291147	0.0252278	0.0115274	0.0121673	0.0503202	0.0126091	0.0385757	0.0192744	0.0150115	0.0188902	0.0201422	0.00841346	0.0265487	0.00686499	0.0114286	0.0342857	0.0821114	0.0144404	0.0275591	0.0190476	0.0318471
MOV10	0.0911877	0.0852929	0.124021	0.0825906	0.0658725	0.0785303	0.0273764	0.131747	0.00872939	0.0791296	0.069161	0.0542725	0.103896	0.0201422	0.0252404	0.0584071	0.0114416	0.0257143	0.0714286	0.14956	0.0397112	0.0984252	0.1	0.0509554
RHOC	0.0501916	0.0681546	0.0439513	0.0463458	0.0322355	0.114553	0.0129278	0.0484904	0.0155189	0.0731949	0.0668934	0.056582	0.238489	0.00947867	0.0504808	0.0513274	0.020595	0.02	0.0285714	0.0410557	0.0361011	0.153543	0.0238095	0.0573248
SLC16A1	0.0252874	0.00836987	0.0152306	0.0142602	0.00700771	0.0936599	0.00760456	0.0283623	0.00678952	0.024728	0.00340136	0.0207852	0.0141677	0.0296209	0.0144231	0.0353982	0.0114416	0.00857143	0.0228571	0.0293255	0.00361011	0.015748	0	0.0254777
LRIG2	0.043295	0.0462336	0.0500435	0.0552585	0.0462509	0.0338617	0.0326996	0.0503202	0.0310378	0.0207715	0.0419501	0.0265589	0.0507674	0.0189573	0.00841346	0.0353982	0.01373	0.0171429	0.0257143	0.0909091	0.0541516	0.019685	0	0.0254777
MAGI3	0.000766284	0.0940614	0.00174064	0.00118835	0.00420463	0.00720461	0.00152091	0.00365965	0.000969932	0.0049456	0.122449	0.00923788	0.025974	0.0154028	0.00240385	0	0.00457666	0.00857143	0.00285714	0.00293255	0.00361011	0.00787402	0.0047619	0.0127389
PHTF1	0.0536398	0.0362694	0.0609225	0.040404	0.0371409	0.037464	0.0144487	0.0603843	0.0126091	0.0395648	0.037415	0.02194	0.0365998	0.0390995	0.0144231	0.0389381	0.00915332	0.0114286	0.0571429	0.140762	0.0288809	0.011811	0.0333333	0.0700637
RSBN1	0.048659	0.0422479	0.0304613	0.0421866	0.0476524	0.0208934	0.0243346	0.0393413	0.0164888	0.0207715	0.0351474	0.0138568	0.038961	0.0319905	0.0120192	0.0672566	0.00915332	0.0114286	0.0485714	0.0762463	0.032491	0.015748	0.0142857	0.0382166
PTPN22	0.249425	0.00757274	0.0796345	0.24183	0.15487	0.0144092	0.0980989	0.116194	0.0261882	0.0781405	0.00453515	0.00692841	0.00236128	0.00947867	0.0192308	0.141593	0.00915332	0.02	0.0257143	0.13783	0.0505415	0.00787402	0.0047619	0.0636943
AP4B1	0.102682	0.048625	0.086597	0.114676	0.085494	0.0576369	0.0456274	0.0860018	0.0514064	0.0534125	0.0385488	0.0715935	0.0519481	0.0331754	0.0132212	0.0637168	0.02746	0.0171429	0.0428571	0.0762463	0.032491	0.019685	0.0047619	0.044586
HIPK1	0.216475	0.129932	0.147084	0.174094	0.15487	0.0792507	0.0730038	0.168344	0.0349176	0.148368	0.103175	0.120092	0.107438	0.0473934	0.0745192	0.155752	0.0251716	0.0485714	0.16	0.410557	0.122744	0.0511811	0.0333333	0.171975
OLFML3	0.00383142	0.0163412	0.0126197	0.00178253	0.00350385	0.110231	0.00228137	0.0823422	0.0029098	0.0672601	0.00453515	0.0796767	0.0318772	0.00236967	0.00841346	0	0.00228833	0.00285714	0.00571429	0.0117302	0	0.011811	0.0142857	0
TRIM33	0.0582375	0.070546	0.0939948	0.0552585	0.0567624	0.0396254	0.0357414	0.0850869	0.029098	0.0722057	0.0623583	0.0277136	0.0531287	0.0402844	0.0276442	0.0530973	0.0297483	0.0171429	0.0857143	0.184751	0.0613718	0.0472441	0.0285714	0.0700637
BCAS2	0.0111111	0.0187326	0.0117493	0.00950683	0.00981079	0.0108069	0.00456274	0.0219579	0.0029098	0.0158259	0.0102041	0.0127021	0.00590319	0.0225118	0.0108173	0.0176991	0.00228833	0.0114286	0.0228571	0.026393	0.00722022	0.011811	0.00952381	0.0127389
DENND2C	0.00114943	0.00836987	0.00304613	0.00118835	0	0.00720461	0.000760456	0	0	0.00098912	0.0170068	0.00808314	0.00826446	0.0130332	0.00240385	0	0.00457666	0	0	0.0058651	0	0.00393701	0	0
AMPD1	0	0.0011957	0	0.000594177	0	0	0	0	0	0	0	0.00230947	0	0.0604265	0	0	0.0114416	0.0142857	0	0	0	0	0	0.00636943
NRAS	0.0375479	0.0462336	0.0483029	0.0255496	0.0238262	0.028098	0.0121673	0.0558097	0.0106693	0.0781405	0.047619	0.0196305	0.05549	0.049763	0.046875	0.0283186	0.00915332	0.0228571	0.02	0.140762	0.00361011	0.011811	0.0142857	0.0382166
CSDE1	0.0544061	0.147071	0.0805048	0.040404	0.0385424	0.0554755	0.0159696	0.0869167	0.0184287	0.15727	0.0657596	0.0438799	0.081464	0.0876777	0.105769	0.0389381	0.0114416	0.0542857	0.0942857	0.302053	0.0397112	0.0393701	0.0238095	0.0700637
SIKE1	0.0390805	0.0334795	0.0365535	0.0415924	0.049054	0.028098	0.0190114	0.0375114	0.0271581	0.0316518	0.0453515	0.02194	0.0236128	0.0367299	0.0168269	0.0336283	0.0160183	0.0142857	0.0171429	0.0733138	0.0180505	0.015748	0.0238095	0.044586
TSPAN2	0.016092	0.000398565	0.000870322	0.0118835	0.0112123	0.0201729	0.00532319	0.00274474	0.00193986	0.00296736	0.00113379	0.00692841	0.038961	0.00236967	0	0.00707965	0	0.00285714	0.0114286	0.0058651	0.00361011	0.019685	0.0047619	0.0254777
VANGL1	0.0122605	0.0127541	0.00652742	0.0124777	0.00210231	0.0115274	0.00304183	0.00640439	0.00193986	0.0158259	0.00907029	0.0161663	0.0177096	0.0035545	0.00600962	0.019469	0.0183066	0.00285714	0	0.0175953	0.00722022	0.015748	0	0.00636943
SLC22A15	0.00344828	0.0988442	0.115318	0.00713012	0.00770848	0.0302594	0.00228137	0.101555	0.0164888	0.0672601	0.0204082	0.0150115	0.012987	0.00829384	0.0288462	0.00176991	0.00915332	0.00857143	0.1	0.134897	0.0108303	0	0.0285714	0.0318471
ATP1A1	0.0333333	0.283778	0.0448216	0.0231729	0.0308339	0.0389049	0.0144487	0.0393413	0.0106693	0.0435213	0.15873	0.0311778	0.0590319	0.0165877	0.0408654	0.0460177	0.0183066	0.0142857	0.0428571	0.111437	0.032491	0.019685	0.0285714	0.089172
CD58	0.127586	0.0294938	0.167102	0.0903149	0.0742817	0.0194524	0.0418251	0.094236	0.0329777	0.0445104	0.0294785	0.0265589	0.038961	0.007109	0.0348558	0.0902655	0.0160183	0.0114286	0.0857143	0.252199	0.0433213	0.011811	0.0857143	0.140127
IGSF3	0.00114943	0.09167	0.000870322	0	0.000700771	0.00432277	0	0.000914913	0.000969932	0.00395648	0.0839002	0.0034642	0.00236128	0	0.00600962	0.00176991	0.00457666	0.00571429	0	0.00879765	0.00361011	0	0.00952381	0
CD2	0.792337	0.0215225	0.0152306	0.435532	0.475123	0.0259366	0.184791	0.0146386	0.0126091	0.0267062	0.00680272	0.0103926	0.0200708	0.0118483	0.0144231	0.59823	0.0183066	0.0514286	0.0314286	0.0175953	0.0144404	0.00787402	0.0142857	0.0254777
PTGFRN	0.0141762	0.0518135	0.00913838	0.00178253	0.00630694	0.082853	0.00304183	0.0073193	0	0.0257171	0.0362812	0.0496536	0.0106257	0.00236967	0.0108173	0.00530973	0.0160183	0.00857143	0.00857143	0.0909091	0	0.00393701	0.0142857	0.0191083
CD101	0.0203065	0.00159426	0.0113142	0.0499109	0.0266293	0.00360231	0.0106464	0.00365965	0.000969932	0.00791296	0	0.00230947	0	0.00236967	0.00600962	0.019469	0.00686499	0.00571429	0.0171429	0.225806	0	0.00393701	0	0.00636943
TTF2	0.0632184	0.0187326	0.0465622	0.0374332	0.0189208	0.0115274	0.0288973	0.0539799	0.0155189	0.0237389	0.021542	0.0184758	0.0224321	0.0236967	0.0144231	0.0371681	0.0114416	0.00571429	0.02	0.0674487	0.0288809	0.015748	0.00952381	0.171975
TRIM45	0.00229885	0.0103627	0.00261097	0.00118835	0.000700771	0.00792507	0.00380228	0.00548948	0.0029098	0.00098912	0.00113379	0.0300231	0.0224321	0.00473934	0	0.00176991	0.00915332	0	0	0.0146628	0.00361011	0.00787402	0	0
MAN1A2	0.0360153	0.0370666	0.0234987	0.0332739	0.0266293	0.018732	0.0197719	0.032022	0.00678952	0.0356083	0.0260771	0.0230947	0.025974	0.0758294	0.00841346	0.040708	0.00915332	0.0171429	0.00857143	0.0322581	0.00361011	0.011811	0.0047619	0.044586
TENT5C	0.153257	0.0833001	0.0126197	0.200832	0.192011	0.0252161	0.0752852	0.0128088	0.0368574	0.0286845	0.0283447	0.0196305	0.0200708	1.75829	0.0192308	0.171681	0.01373	0.128571	0.00571429	0.0234604	0.0144404	0.015748	0.0285714	0.044586
GDAP2	0.032567	0.0585891	0.0722367	0.0255496	0.0294324	0.0360231	0.0174905	0.0795974	0.0203686	0.049456	0.047619	0.0323326	0.0472255	0.0225118	0.0168269	0.0424779	0.0114416	0.0257143	0.0828571	0.140762	0.0288809	0.0314961	0.0238095	0.0254777
WDR3	0.0164751	0.0294938	0.0113142	0.0106952	0.015417	0.0208934	0.00456274	0.010064	0.0116392	0.0128586	0.0124717	0.00808314	0.0177096	0.00947867	0.00841346	0.00530973	0.01373	0.00857143	0.00571429	0.0205279	0.00361011	0.00393701	0	0.0191083
WARS2	0.00651341	0.0127541	0.0078329	0.00713012	0.00770848	0.0115274	0.00228137	0.00457457	0.0029098	0.00197824	0.0136054	0.0161663	0.00826446	0.00592417	0.00120192	0.00353982	0	0.00571429	0.00857143	0.00879765	0.00361011	0.00393701	0	0.0127389
ZNF697	0.000383142	0.0151455	0.0522193	0.000594177	0	0.0461095	0	0.010064	0.000969932	0.0098912	0.0181406	0.0508083	0.0448642	0.021327	0.00961538	0.00353982	0.00686499	0.00571429	0.00857143	0.0205279	0.00361011	0.0590551	0	0
PHGDH	0.01341	0.0617776	0.00130548	0.00534759	0.00140154	0.0259366	0.00152091	0.000914913	0.00387973	0.00692384	0.00566893	0.0150115	0.0106257	0.131517	0.00600962	0	0.00457666	0.0314286	0.00285714	0.0117302	0	0.00393701	0.00952381	0.0254777
NOTCH2	0.0555556	0.0777202	0.247171	0.0451575	0.0623686	0.126801	0.0296578	0.243367	0.0455868	0.161227	0.111111	0.091224	0.0283353	0.035545	0.0612981	0.0300885	0.0160183	0.0171429	0.208571	0.181818	0.0469314	0.0629921	0.104762	0.146497
SEC22B	0.0559387	0.156636	0.127937	0.0528818	0.0483532	0.139769	0.0288973	0.151876	0.028128	0.163205	0.0929705	0.103926	0.0850059	0.177725	0.0757212	0.0566372	0.0251716	0.0542857	0.0971429	0.258065	0.0433213	0.0433071	0.119048	0.0318471
FCGR1B	0.00268199	0.00398565	0.13577	0.00237671	0.00140154	0.00648415	0.00152091	0.247941	0.00193986	0.139466	0.00226757	0.00230947	0.00354191	0.00592417	0.0540865	0	0.00457666	0.0114286	0.137143	0.164223	0	0	0.133333	0
NBPF20	0.0149425	0.0271024	0.0369887	0.0142602	0.0175193	0.0216138	0.0129278	0.0384263	0.013579	0.016815	0.0249433	0.017321	0.0212515	0.00829384	0.0108173	0.0123894	0.0343249	0.02	0.0228571	0.0498534	0.0252708	0.00787402	0.0190476	0.044586
RNF115	0.0992337	0.0900757	0.138816	0.097445	0.0693763	0.0720461	0.0501901	0.137237	0.0397672	0.0801187	0.103175	0.0623557	0.0791027	0.0592417	0.0288462	0.0424779	0.01373	0.0314286	0.04	0.131965	0.0758123	0.0354331	0.0285714	0.0955414
POLR3C	0.0287356	0.0438422	0.0596171	0.0279263	0.0301331	0.0309798	0.0129278	0.05215	0.0213385	0.0395648	0.0204082	0.0161663	0.0330579	0.021327	0.0228365	0.0300885	0.00915332	0.00857143	0.0371429	0.0879765	0.0144404	0.023622	0.0047619	0.0318471
NUDT17	0.00689655	0.0131527	0.0130548	0.00534759	0.00560617	0.00288184	0.00380228	0.00548948	0.00387973	0.00197824	0.00566893	0.0034642	0.00826446	0.007109	0.00240385	0	0.00686499	0.00285714	0.00285714	0.0117302	0.0144404	0.011811	0	0.0573248
PIAS3	0.0252874	0.0518135	0.0248042	0.020202	0.0161177	0.0504323	0.00912548	0.0228728	0.00969932	0.016815	0.0464853	0.0323326	0.0637544	0.0201422	0.00961538	0.00707965	0.02746	0	0.00857143	0.0146628	0.0144404	0.023622	0	0.0509554
ITGA10	0.00996169	0.0167397	0.0121845	0.00831848	0.00981079	0.00288184	0.00608365	0.0164684	0.0029098	0.00197824	0.00566893	0.00577367	0.0484061	0.00236967	0.00360577	0.00530973	0.00915332	0	0.00571429	0	0.00361011	0.00393701	0	0
PEX11B	0.0191571	0.0310881	0.0191471	0.0136661	0.0217239	0.0172911	0.00836502	0.0329369	0.0155189	0.0286845	0.0238095	0.0196305	0.0165289	0.0165877	0.0120192	0.0123894	0.00228833	0.00857143	0.00857143	0.058651	0.0216606	0.023622	0	0.0127389
RBM8A	0.0149425	0.0167397	0.0100087	0.00713012	0.0119131	0.00792507	0.00228137	0.0137237	0.00678952	0.0148368	0.0102041	0.00808314	0.0118064	0.0201422	0.0144231	0.0141593	0.0114416	0.0171429	0.0171429	0.0469208	0.0108303	0	0.0047619	0.0127389
LIX1L	0.0804598	0.0334795	0.0630983	0.0920974	0.0946041	0.0792507	0.051711	0.0704483	0.057226	0.0811078	0.00453515	0.0692841	0.118064	0.056872	0.0396635	0.138053	0.02746	0.0371429	0.0371429	0.184751	0.0613718	0.0905512	0.00952381	0.0573248
ANKRD34A	0.0045977	0.00239139	0	0.00713012	0.00350385	0.00288184	0.00152091	0.00182983	0.00484966	0.00098912	0.00226757	0	0.00236128	0.0035545	0	0.00353982	0.0114416	0.00285714	0	0	0	0.00787402	0	0
POLR3GL	0.0632184	0.0585891	0.0530896	0.0606061	0.0749825	0.028098	0.0311787	0.0576395	0.029098	0.0929773	0.0272109	0.0254042	0.068477	0.063981	0.0504808	0.0548673	0.00457666	0.02	0.0457143	0.205279	0.0397112	0.0314961	0	0.0127389
TXNIP	0.308812	0.328019	0.83725	0.494355	0.966363	0.180836	0.313308	0.697164	0.392823	0.723046	0.210884	0.10739	0.347107	0.896919	0.477163	0.449558	0.0503432	0.26	1.37714	2.85044	0.263538	0.137795	0.161905	0.184713
PRKAB2	0.0195402	0.0135512	0.0152306	0.0196078	0.0161177	0.0252161	0.0114068	0.021043	0.00678952	0.00692384	0.0226757	0.0138568	0.0200708	0.0154028	0.0120192	0.00530973	0.00228833	0.00857143	0.00571429	0.0175953	0.00361011	0.0393701	0	0.00636943
FMO5	0.000383142	0.256277	0.00696258	0.00237671	0.00420463	0.00504323	0	0.0073193	0.00484966	0.0118694	0.0147392	0.0115473	0.0247934	0.00118483	0.0132212	0.00176991	0.00686499	0	0.0171429	0.0175953	0.0180505	0	0.00952381	0.0127389
ACP6	0.0214559	0.0482264	0.01349	0.0160428	0.0224247	0.0136888	0.00988593	0.00823422	0.00775946	0.0049456	0.0328798	0.017321	0.0165289	0.007109	0.00721154	0.0141593	0.00915332	0.00857143	0.00571429	0.0175953	0.00361011	0.015748	0	0.0191083
GJA5	0	0.00318852	0.00217581	0.00118835	0.00140154	0.0648415	0.000760456	0.00182983	0	0.00098912	0.00113379	0.0438799	0.14758	0.0035545	0.00360577	0.00176991	0.00915332	0	0.00285714	0	0	0.00787402	0	0
GPR89B	0.0318008	0.027501	0.0230635	0.0344623	0.0259285	0.0172911	0.018251	0.0182983	0.014549	0.0187933	0.021542	0.0127021	0.025974	0.0331754	0.00360577	0.0353982	0.00686499	0.00857143	0.0114286	0.0293255	0.0108303	0.011811	0.0047619	0.0509554
NBPF11	0.00766284	0.0127541	0.0191471	0.00653595	0.00840925	0.0144092	0.00456274	0.0256176	0.00969932	0.00593472	0.0124717	0.0115473	0.0106257	0.00829384	0.00120192	0.0159292	0.00457666	0.00571429	0.00857143	0.026393	0.0144404	0.00787402	0	0.0191083
PPIAL4G	0.0130268	0.00239139	0.00261097	0.0249554	0.0210231	0.00144092	0.0121673	0.00182983	0.00484966	0.00098912	0.00340136	0.00230947	0.00236128	0.00118483	0.00120192	0.0123894	0.0389016	0.02	0	0	0.00722022	0.00393701	0.0238095	0
FCGR1A	0.00114943	0.00637704	0.0826806	0.00118835	0.00210231	0.00504323	0.00608365	0.151876	0.000969932	0.174085	0.00340136	0.00230947	0.00472255	0.0035545	0.0564904	0.00176991	0.00457666	0.02	0.0971429	0.11437	0.00361011	0	0.0380952	0
HIST2H2BE	0.0429119	0.0402551	0.0587467	0.0285205	0.0483532	0.0353026	0.0144487	0.0411711	0.0310378	0.0276954	0.021542	0.0150115	0.0118064	0.125592	0.00961538	0.0230088	0.00915332	0.0428571	0.188571	0.0293255	0.00361011	0.00787402	0.1	0.191083
BOLA1	0.00842912	0.0159426	0.0078329	0.0118835	0.00700771	0.00648415	0.00152091	0.0118939	0.00387973	0.0108803	0.00793651	0.00230947	0.00826446	0.0236967	0.00240385	0.00884956	0.0160183	0.00571429	0.00857143	0.0322581	0.00361011	0.00787402	0	0.00636943
SF3B4	0.035249	0.0502192	0.0439513	0.0160428	0.0210231	0.04683	0.0106464	0.0439158	0.00775946	0.049456	0.047619	0.0150115	0.042503	0.0379147	0.0324519	0.0300885	0.00915332	0.0257143	0.0428571	0.152493	0.0108303	0.023622	0.0285714	0.0127389
MTMR11	0.000766284	0.00717417	0.00522193	0	0.000700771	0.0237752	0	0.000914913	0	0.00197824	0.0136054	0.0207852	0.0118064	0.0035545	0	0	0.00915332	0.00285714	0.0142857	0.0175953	0	0.019685	0	0.00636943
OTUD7B	0.0260536	0.061379	0.00565709	0.0213904	0.0168185	0.037464	0.00760456	0.00548948	0.00193986	0.0098912	0.114512	0.0265589	0.042503	0.0260664	0.00360577	0.0176991	0.00915332	0.00857143	0.00571429	0.00879765	0.0288809	0.011811	0.0047619	0
VPS45	0.0578544	0.0765245	0.136205	0.0540701	0.0385424	0.0634006	0.0334601	0.150046	0.029098	0.0672601	0.0895692	0.0681293	0.0649351	0.0509479	0.0252404	0.040708	0.0183066	0.02	0.0657143	0.129032	0.0361011	0.0748031	0.00952381	0.0636943
PLEKHO1	0.106897	0.0502192	0.94691	0.0920974	0.112824	0.159942	0.0593156	0.953339	0.186227	0.678536	0.205215	0.0854503	0.170012	0.10545	0.52524	0.099115	0.0366133	0.145714	0.674286	0.451613	0.0216606	0.161417	0.0761905	0.942675
ANP32E	0.0858238	0.0904743	0.0330722	0.0386215	0.0448493	0.0244957	0.0220532	0.0356816	0.0320078	0.0346192	0.0260771	0.0277136	0.0354191	0.0580569	0.0336538	0.0495575	0.0114416	0.02	0.0485714	0.0733138	0.0397112	0.015748	0	0.089172
APH1A	0.0314176	0.0637704	0.0626632	0.0273321	0.0259285	0.0331412	0.0144487	0.074108	0.013579	0.122651	0.0283447	0.0230947	0.0708383	0.0272512	0.0456731	0.0230088	0.00228833	0.0228571	0.0428571	0.181818	0.00722022	0.0275591	0.0238095	0.0955414
C1orf54	0.00268199	0.00557991	0.0439513	0.00237671	0.000700771	0.0208934	0.00456274	0.0594694	0.000969932	0.090999	0.00453515	0.00577367	0.0236128	0.0035545	0.0492788	0	0.00228833	0.0171429	0	0.0293255	0	0.015748	0.0047619	0.452229
PRPF3	0.130651	0.147071	0.291993	0.144385	0.114926	0.130403	0.0958175	0.188472	0.0640155	0.0820969	0.108844	0.103926	0.174734	0.0545024	0.0432692	0.0849558	0.0297483	0.0485714	0.0885714	0.240469	0.104693	0.110236	0.0428571	0.127389
RPRD2	0.0536398	0.0629733	0.0461271	0.0540701	0.0644709	0.028098	0.0403042	0.0466606	0.029098	0.0336301	0.0430839	0.0207852	0.0448642	0.0272512	0.00961538	0.0513274	0.0160183	0.02	0.0314286	0.0879765	0.032491	0.0314961	0.0047619	0.044586
TARS2	0.016092	0.0207254	0.0213229	0.0148544	0.0105116	0.0122478	0.00532319	0.0301921	0.0155189	0.0227498	0.0124717	0.00808314	0.0141677	0.007109	0.0120192	0.0106195	0.00228833	0.00857143	0.0142857	0.0469208	0.00361011	0.019685	0.0047619	0.0127389
ECM1	0.00191571	0.0167397	0.0234987	0.00237671	0.00350385	0.0742075	0.000760456	0.0146386	0.00678952	0.0118694	0.00453515	0.039261	0.0271547	0.00236967	0.0192308	0	0.0114416	0.0114286	0	0.0117302	0	0.0590551	0	0.0127389
ADAMTSL4	0.00498084	0.0171383	0.453873	0.00534759	0.00420463	0.0814121	0.00760456	0.220494	0.00484966	0.245302	0.0136054	0.0542725	0.0247934	0.0189573	0.115385	0.00707965	0.00915332	0.0314286	0.16	2.35777	0.00722022	0.015748	0.0238095	0.11465
MCL1	1.55402	2.51415	4.38599	1.21806	1.31465	3.10447	0.748289	4.73285	0.316198	2.02176	1.82426	2.66744	2.53365	1.69668	0.941106	1.29204	0.249428	0.771429	4.09143	5.68915	2.11191	1.44882	2.1	3.38854
ENSA	0.0777778	0.152252	0.0713664	0.0487225	0.0525578	0.0612392	0.0296578	0.0759378	0.0261882	0.0969337	0.085034	0.0796767	0.081464	0.0876777	0.0588942	0.0584071	0.00686499	0.06	0.0857143	0.302053	0.0433213	0.0354331	0.0333333	0.152866
GOLPH3L	0.0145594	0.0765245	0.0548303	0.016637	0.0119131	0.0244957	0.00684411	0.105215	0.0174588	0.0425321	0.0498866	0.0230947	0.0318772	0.0616114	0.00721154	0.0265487	0.0183066	0.0285714	0.0742857	0.0762463	0.0180505	0	0.052381	0.0318471
HORMAD1	0.00191571	0.00278996	0.0291558	0.00178253	0.000700771	0.00504323	0.00152091	0.0484904	0.00484966	0.016815	0.00566893	0.00115473	0.00472255	0	0.00480769	0.00176991	0.00457666	0.00285714	0.0342857	0.0351906	0	0.00393701	0.0142857	0
CTSS	0.143295	0.222798	2.1497	0.125966	0.133146	0.269452	0.0836502	2.56633	0.109602	5.34817	0.174603	0.0704388	0.172373	0.25237	2.18149	0.136283	0.0663616	0.368571	2.32286	4.24633	0.0974729	0.0748031	0.5	0.343949
CTSK	0.0237548	0.0470307	0.0748477	0.0196078	0.015417	0.277378	0.00836502	0.0667887	0.00775946	0.151335	0.0498866	0.0692841	0.0519481	0.0189573	0.0865385	0.0159292	0.01373	0.00571429	0.0114286	0.0527859	0.0180505	0.0393701	0	0.0318471
ARNT	0.0417625	0.0709446	0.0722367	0.0332739	0.0371409	0.0785303	0.0228137	0.111619	0.013579	0.0751731	0.103175	0.0600462	0.0649351	0.0319905	0.0276442	0.040708	0.00915332	0.02	0.0485714	0.108504	0.032491	0.0393701	0.0238095	0.00636943
SETDB1	0.0463602	0.0573934	0.106614	0.0487225	0.0385424	0.0309798	0.0250951	0.115279	0.0378274	0.0633037	0.0521542	0.0369515	0.0566706	0.0343602	0.0168269	0.0230088	0.0160183	0.0342857	0.06	0.120235	0.0469314	0.0275591	0.0190476	0.0573248
CERS2	0.0681992	0.237943	0.0626632	0.0421866	0.0504555	0.0677233	0.0326996	0.0814273	0.0300679	0.140455	0.187075	0.0623557	0.0920897	0.0485782	0.0504808	0.0654867	0.0114416	0.0428571	0.0828571	0.167155	0.0288809	0.0511811	0.0190476	0.044586
MINDY1	0.00574713	0.0374651	0.0195822	0.00415924	0.00630694	0.0194524	0.00228137	0.021043	0.00484966	0.0148368	0.0419501	0.0184758	0.0295159	0.0545024	0.0108173	0.00530973	0.0251716	0.00285714	0.0885714	0.0293255	0.0288809	0.011811	0.0142857	0.00636943
PRUNE1	0.0103448	0.0215225	0.0078329	0.0118835	0.015417	0.0115274	0.00532319	0.0118939	0.00484966	0.0108803	0.00793651	0.0103926	0.0118064	0.0154028	0.00360577	0.0106195	0.00228833	0.0114286	0.00285714	0.0234604	0.0144404	0.00393701	0.00952381	0.00636943
BNIPL	0.00191571	0.105221	0.00478677	0.00178253	0.00700771	0.00288184	0.00228137	0.00365965	0.00193986	0.00197824	0.0759637	0.00461894	0.012987	0.00118483	0.00240385	0.00176991	0.00686499	0.00285714	0.0114286	0.00879765	0	0.00393701	0.00952381	0.00636943
C1orf56	0.000766284	0.0255082	0.00174064	0.00415924	0.000700771	0.00432277	0	0.00640439	0.00193986	0.00395648	0.0136054	0.0138568	0.00590319	0.007109	0.00240385	0.00353982	0.00686499	0	0	0.0058651	0	0.011811	0	0
CDC42SE1	0.34023	0.173376	0.58007	0.363042	0.403644	0.278818	0.178707	0.47301	0.134821	0.268051	0.133787	0.206697	0.238489	0.10545	0.138221	0.348673	0.0251716	0.12	0.502857	0.624633	0.129964	0.220472	0.22381	0.343949
GABPB2	0.0417625	0.0478278	0.0552654	0.0451575	0.0420463	0.0417867	0.0235741	0.0411711	0.0271581	0.0257171	0.0340136	0.0681293	0.0354191	0.0165877	0.0108173	0.0300885	0.020595	0.0142857	0.0171429	0.0703812	0.0216606	0.0511811	0	0.0318471
TNFAIP8L2	0.0118774	0.00159426	0.0395997	0.00594177	0.00981079	0.00216138	0.00532319	0.0329369	0.00678952	0.049456	0.00113379	0.00115473	0	0	0.0264423	0.0159292	0.00228833	0.0114286	0.06	0.111437	0.00361011	0.00787402	0.0047619	0.0318471
SCNM1	0.0249042	0.009167	0.04047	0.0225787	0.0196216	0.0172911	0.00684411	0.0347667	0.00678952	0.0484669	0.0192744	0.0150115	0.0188902	0.021327	0.0288462	0.0265487	0	0.0228571	0.06	0.0879765	0.0288809	0.011811	0.0142857	0.044586
VPS72	0.0321839	0.0466321	0.0261097	0.0237671	0.0273301	0.0273775	0.00912548	0.0265325	0.014549	0.0296736	0.0396825	0.0242494	0.0247934	0.0236967	0.0336538	0.0247788	0.00915332	0.00571429	0.0314286	0.0498534	0.00722022	0.00787402	0.0142857	0.044586
PIP5K1A	0.0934866	0.195695	0.140122	0.0659537	0.0644709	0.113833	0.0479087	0.137237	0.0407371	0.102868	0.185941	0.0993072	0.112161	0.0485782	0.0264423	0.0584071	0.0366133	0.0342857	0.0542857	0.231672	0.0794224	0.0944882	0.0619048	0.159236
PSMD4	0.0252874	0.0434436	0.035248	0.0130719	0.0161177	0.028098	0.00304183	0.0265325	0.00678952	0.0593472	0.0272109	0.0103926	0.0354191	0.0343602	0.0348558	0.0230088	0	0.00285714	0.0571429	0.120235	0.0108303	0.015748	0.0380952	0.0191083
ZNF687	0.0302682	0.0362694	0.0335074	0.0237671	0.024527	0.0180115	0.0152091	0.0365965	0.0203686	0.0306627	0.0340136	0.0150115	0.0295159	0.0272512	0.00961538	0.0300885	0.0114416	0.0171429	0.0314286	0.0909091	0.0108303	0	0.00952381	0.0636943
PI4KB	0.0693487	0.106815	0.110966	0.0540701	0.0525578	0.0770893	0.0319392	0.161025	0.0300679	0.0731949	0.085034	0.0496536	0.0802834	0.0414692	0.03125	0.060177	0.01373	0.04	0.0828571	0.187683	0.0469314	0.0472441	0.0333333	0.0955414
RFX5	0.108812	0.114787	0.193211	0.0606061	0.0777856	0.0533141	0.0365019	0.169259	0.101843	0.132542	0.0578231	0.0288684	0.0791027	0.0805687	0.0865385	0.104425	0.0228833	0.06	0.0771429	0.217009	0.0216606	0.023622	0.00952381	0.267516
SELENBP1	0.0103448	1.79952	0.01349	0.00713012	0.00700771	0.0677233	0.0121673	0.010979	0.0106693	0.0385757	0.778912	0.108545	0.165289	0.0165877	0.0324519	0.0123894	0.02746	0.0285714	0.02	0.0205279	0.0577617	0.0669291	0.0238095	0.0318471
PSMB4	0.0275862	0.045835	0.0465622	0.0225787	0.0203224	0.0309798	0.00760456	0.0466606	0.0126091	0.0929773	0.0340136	0.0230947	0.0330579	0.0260664	0.0552885	0.0123894	0.00915332	0.0114286	0.0514286	0.164223	0.00722022	0.015748	0.0190476	0.0636943
POGZ	0.113027	0.178557	0.151001	0.0932858	0.105816	0.152017	0.0623574	0.173833	0.0775946	0.102868	0.260771	0.124711	0.180638	0.129147	0.0360577	0.0831858	0.0251716	0.0371429	0.0628571	0.269795	0.111913	0.153543	0.0238095	0.210191
CGN	0.00114943	0.174572	0.00435161	0.000594177	0.00140154	0.00864553	0.00304183	0.00548948	0	0.00395648	0.673469	0.0277136	0.0342385	0.00473934	0.00120192	0.00176991	0	0.00285714	0	0	0.00361011	0	0.0047619	0.00636943
TUFT1	0.0045977	0.0426465	0.010879	0.00118835	0.0049054	0.0194524	0.00608365	0.010979	0.0029098	0.00593472	0.134921	0.0150115	0.0188902	0.00947867	0.00360577	0.00176991	0.00686499	0	0.00571429	0.0175953	0.00722022	0.00393701	0.0047619	0.00636943
SNX27	0.040613	0.0972499	0.131419	0.0374332	0.033637	0.0425072	0.0220532	0.15279	0.014549	0.181009	0.037415	0.0323326	0.042503	0.0177725	0.0685096	0.0283186	0.0114416	0.0314286	0.154286	0.255132	0.0288809	0.0314961	0.0761905	0.0636943
TDRKH	0.01341	0.0223196	0.016101	0.0130719	0.0168185	0.00504323	0.00988593	0.0375114	0.00484966	0.0148368	0.0102041	0.00115473	0.00708383	0.0035545	0.00600962	0.0176991	0.0114416	0.00857143	0	0.026393	0	0	0.00952381	0.0191083
RORC	0.0655172	0.0434436	0.00348129	0.020202	0.0385424	0.00216138	0.0106464	0.000914913	0.0029098	0.00296736	0.0272109	0	0.00826446	0.00118483	0.00360577	0.019469	0.01373	0	0	0	0	0.00393701	0.0047619	0.0318471
THEM4	0.0149425	0.0278996	0.00565709	0.00475342	0.0231254	0.0115274	0.00228137	0.00823422	0.00678952	0.00692384	0.00907029	0.00577367	0.0106257	0.0165877	0.00480769	0.019469	0.01373	0.00857143	0	0.0293255	0	0	0	0.00636943
S100A10	0.0816092	0.378637	0.318973	0.0558526	0.0651717	0.209654	0.0342205	0.0988106	0.028128	0.305638	0.801587	0.105081	0.227863	0.0390995	0.329327	0.104425	0.0526316	0.122857	0.348571	1.83578	0.0108303	0.0314961	0.0809524	0.22293
S100A11	0.0272031	0.133121	0.149695	0.0225787	0.0308339	0.054755	0.0212928	0.193047	0.00872939	0.418398	0.085034	0.0242494	0.0436836	0.0236967	0.205529	0.0247788	0.01373	0.0771429	0.34	1.17009	0.0288809	0.0393701	0.114286	0.0509554
HRNR	0.000766284	0.00079713	0.00130548	0.000594177	0	0.000720461	0	0.000914913	0.000969932	0	0	0	0.00354191	0.00236967	0.00240385	0	0.0389016	0.00285714	0.00285714	0	0	0	0.00952381	0
S100A9	0.0578544	0.355122	0.814621	0.0374332	0.0546601	0.161383	0.0479087	0.89021	0.0261882	2.04946	0.20068	0.0415704	0.206612	0.0627962	0.963942	0.0530973	0.0549199	0.434286	17.0771	1.86804	0.0180505	0.0511811	1.44286	0.165605
S100A8	0.0302682	0.0450379	0.540035	0.0255496	0.0224247	0.0878963	0.0212928	0.589204	0.0106693	1.26409	0.0283447	0.0242494	0.152302	0.042654	0.56851	0.0212389	0.0320366	0.197143	10.6714	0.891496	0.0144404	0.0472441	0.771429	0.127389
S100A6	0.25977	1.24273	0.360748	0.171717	0.198318	0.345101	0.0806084	0.140897	0.0533463	0.476756	1.21542	0.211316	0.441558	0.0841232	0.698317	0.226549	0.125858	0.205714	1.27143	3.42815	0.137184	0.125984	0.228571	0.210191
S100A4	0.291954	0.0342766	0.127502	0.131313	0.180799	0.0554755	0.0509506	0.0567246	0.0184287	0.136499	0.0668934	0.051963	0.0672963	0.0308057	0.176683	0.246018	0.0251716	0.0571429	0.694286	1.73314	0.0794224	0.0511811	0.047619	0.0382166
S100A2	0.000766284	0.00438422	0.00130548	0	0.000700771	0.00432277	0.000760456	0	0.000969932	0	0.0113379	0.00115473	0.00354191	0	0.00120192	0	0.00457666	0.00285714	0	0.0058651	0	0	0	0
S100A16	0.00306513	0.0964528	0.00609225	0.00356506	0.0049054	0.111671	0.00304183	0.00548948	0.0029098	0.00692384	0.119048	0.0623557	0.201889	0.0106635	0.0180288	0.00707965	0.0434783	0.00857143	0.00285714	0.0117302	0	0.0275591	0.00952381	0.00636943
S100A14	0.00114943	0.167796	0.00217581	0.00118835	0	0.00432277	0.000760456	0.000914913	0	0.0098912	0.0623583	0.00461894	0.0141677	0.00236967	0.00600962	0.00176991	0.00228833	0.02	0	0	0.00722022	0	0	0
S100A13	0.0279693	0.227979	0.0926893	0.0124777	0.0168185	0.172911	0.00912548	0.073193	0.0106693	0.0652819	0.102041	0.130485	0.154664	0.028436	0.0649038	0.0123894	0.0228833	0.0171429	0.0171429	0.57478	0.032491	0.023622	0.0238095	0.0254777
CHTOP	0.119923	0.156238	0.155788	0.0968509	0.100911	0.107349	0.0494297	0.187557	0.0727449	0.0830861	0.157596	0.0681293	0.121606	0.103081	0.0420673	0.0849558	0.0251716	0.0457143	0.1	0.240469	0.0794224	0.0787402	0.0761905	0.0955414
SNAPIN	0.0103448	0.0282981	0.0252393	0.00653595	0.00700771	0.00648415	0.00532319	0.0329369	0.00872939	0.0435213	0.0260771	0.00923788	0.0247934	0.014218	0.0324519	0.00530973	0.00228833	0.00857143	0.0142857	0.0879765	0.0216606	0.015748	0.00952381	0.0254777
ILF2	0.0237548	0.055002	0.0282855	0.0118835	0.0217239	0.0324207	0.00684411	0.0274474	0.00678952	0.0346192	0.0430839	0.0254042	0.0330579	0.0319905	0.0288462	0.0176991	0.0160183	0.00571429	0.0171429	0.0557185	0.00722022	0.019685	0.0190476	0.0254777
NPR1	0.00114943	0.117178	0.00522193	0	0.00210231	0.0194524	0.00380228	0	0.000969932	0.00098912	0.0283447	0.00461894	0.22314	0.00236967	0.00480769	0.00176991	0.00686499	0.0142857	0	0.00879765	0.00722022	0.00787402	0.0047619	0.00636943
INTS3	0.0766284	0.20845	0.193211	0.0677362	0.0448493	0.0958213	0.0342205	0.182983	0.0378274	0.0672601	0.148526	0.0808314	0.165289	0.0473934	0.0360577	0.0513274	0.0320366	0.0257143	0.06	0.14956	0.0361011	0.0472441	0.0190476	0.184713
SLC27A3	0.0337165	0.196094	0.137511	0.0582294	0.0189208	0.0273775	0.0197719	0.0649588	0.00872939	0.0712166	0.0793651	0.0196305	0.149941	0.0236967	0.0576923	0.0159292	0.0183066	0.02	0.0542857	0.428152	0.0397112	0.0393701	0.00952381	0.0573248
GATAD2B	0.0969349	0.0701475	0.0744125	0.0748663	0.0896987	0.0461095	0.0372624	0.0704483	0.0329777	0.0365974	0.0657596	0.0323326	0.0649351	0.0545024	0.0168269	0.0761062	0.00915332	0.0171429	0.0571429	0.0938416	0.0361011	0.0708661	0.0047619	0.0382166
DENND4B	0.128736	0.0569948	0.278938	0.102198	0.091801	0.0634006	0.0570342	0.297347	0.0737148	0.130564	0.0442177	0.0531178	0.0826446	0.0402844	0.046875	0.079646	0.0251716	0.0257143	0.171429	0.43695	0.0649819	0.019685	0.0428571	0.152866
CRTC2	0.118391	0.0757274	0.0966057	0.0897207	0.0847933	0.0425072	0.0547529	0.129918	0.0678952	0.0672601	0.0918367	0.0496536	0.0602125	0.0545024	0.0240385	0.102655	0.00915332	0.0285714	0.0942857	0.190616	0.0433213	0.0590551	0.0571429	0.152866
SLC39A1	0.0375479	0.0984456	0.108355	0.0231729	0.024527	0.0756484	0.0129278	0.130833	0.0184287	0.212661	0.0918367	0.0508083	0.0968123	0.0390995	0.117788	0.0265487	0.0160183	0.0428571	0.0542857	0.278592	0.0288809	0.0275591	0.0047619	0.0509554
CREB3L4	0.00229885	0.0195297	0.01349	0.00653595	0.00280308	0.00720461	0.00380228	0.00640439	0.00387973	0.00791296	0.0226757	0.00692841	0.0094451	0.00592417	0.00360577	0.00176991	0.00457666	0.0142857	0	0	0.0108303	0.00787402	0	0
JTB	0.0501916	0.0960542	0.0691906	0.0314914	0.0448493	0.0302594	0.0152091	0.0750229	0.0232784	0.101879	0.0544218	0.0254042	0.0318772	0.120853	0.0829327	0.0389381	0.00915332	0.04	0.0971429	0.196481	0.0216606	0.015748	0.0190476	0.0828025
RAB13	0.0103448	0.174173	0.221062	0.00891266	0.0105116	0.14121	0.0121673	0.0905764	0.0126091	0.269041	0.0646259	0.0577367	0.168831	0.0379147	0.334135	0.0212389	0.0503432	0.1	0.0714286	0.612903	0.0252708	0.110236	0.0571429	0.0191083
C1orf43	0.0249042	0.0757274	0.0435161	0.0178253	0.0168185	0.0244957	0.0121673	0.0466606	0.013579	0.074184	0.0238095	0.017321	0.0318772	0.0308057	0.0444712	0.0141593	0.00457666	0.0171429	0.0371429	0.152493	0.032491	0.023622	0.0333333	0.0382166
UBAP2L	0.0831418	0.190913	0.146214	0.0689245	0.0784863	0.0850144	0.0304183	0.15645	0.0407371	0.108803	0.163265	0.0600462	0.122786	0.0509479	0.0528846	0.0566372	0.020595	0.0371429	0.06	0.214076	0.032491	0.0826772	0.0666667	0.101911
HAX1	0.0302682	0.0565963	0.0496084	0.0273321	0.0434478	0.0223343	0.0197719	0.0512351	0.0223084	0.0464886	0.0351474	0.0300231	0.0318772	0.0722749	0.0336538	0.0336283	0.00915332	0.0142857	0.0228571	0.11437	0.0361011	0.019685	0.0142857	0.0509554
ATP8B2	0.105747	0.018334	0.0117493	0.0897207	0.114926	0.0756484	0.0577947	0.00274474	0.0193986	0.00593472	0.0192744	0.0773672	0.0401417	0.104265	0.0120192	0.107965	0.0114416	0.0257143	0.0142857	0.00293255	0.0469314	0.0433071	0.0047619	0.0191083
IL6R	0.0183908	0.0649661	0.0879025	0.00237671	0.0322355	0.0129683	0.00684411	0.10613	0.00484966	0.0712166	0.0623583	0.0207852	0.0212515	0.0414692	0.0300481	0.0247788	0.00686499	0.0114286	0.134286	0.0469208	0.0216606	0.00787402	0.0285714	0.10828
SHE	0.00191571	0.055002	0.00478677	0.000594177	0.000700771	0.0172911	0.000760456	0.0146386	0.00193986	0.0098912	0.031746	0.0161663	0.216057	0.00118483	0.00721154	0	0.0160183	0.00571429	0.00285714	0.0117302	0.0144404	0.00393701	0	0.0573248
TDRD10	0.000383142	0.0354723	0.00261097	0.00118835	0.000700771	0.0151297	0.000760456	0.0118939	0	0.00098912	0.0260771	0.00923788	0.0543093	0.00118483	0	0	0.00228833	0.00285714	0	0.00293255	0.00722022	0.00787402	0	0.0127389
UBE2Q1	0.0685824	0.0924671	0.0704961	0.0594177	0.0532586	0.0482709	0.0380228	0.0933211	0.0387973	0.111771	0.0634921	0.0277136	0.0861865	0.0936019	0.0552885	0.0707965	0.00915332	0.0514286	0.0571429	0.258065	0.0505415	0.0275591	0.0285714	0.101911
ADAR	0.271264	0.305699	0.410792	0.229947	0.234758	0.217579	0.114829	0.440988	0.128031	0.432245	0.236961	0.0993072	0.236128	0.290284	0.227163	0.247788	0.0366133	0.16	0.525714	0.868035	0.137184	0.208661	0.214286	0.312102
KCNN3	0.000383142	0.000398565	0.000435161	0.00118835	0.000700771	0.00432277	0.000760456	0	0	0.00098912	0.0192744	0.00230947	0.0436836	0.133886	0	0	0	0.0228571	0	0	0	0.00393701	0	0
PMVK	0.0444444	0.0960542	0.0330722	0.0207962	0.0238262	0.0237752	0.0121673	0.0475755	0.0203686	0.0870425	0.0657596	0.0207852	0.0212515	0.0592417	0.0324519	0.0336283	0.0114416	0.0228571	0.0228571	0.0938416	0.0216606	0.011811	0.0142857	0.0382166
PBXIP1	0.403831	0.141491	0.062228	0.247178	0.43658	0.0706052	0.160456	0.0969808	0.0640155	0.128586	0.104308	0.0369515	0.081464	0.0853081	0.0552885	0.453097	0.0228833	0.0514286	0.0742857	0.158358	0.0758123	0.0669291	0.0380952	0.101911
PYGO2	0.062069	0.0542049	0.0234987	0.0415924	0.0539594	0.028098	0.0319392	0.0329369	0.0261882	0.024728	0.037415	0.0161663	0.0578512	0.0367299	0.0144231	0.0690265	0.00686499	0.02	0.0142857	0.0469208	0.0180505	0.015748	0.00952381	0.0254777
SHC1	0.0494253	0.128338	0.0831158	0.0445633	0.0630694	0.215418	0.0304183	0.0695334	0.0193986	0.0801187	0.0941043	0.116628	0.467532	0.0971564	0.0372596	0.0584071	0.0389016	0.0314286	0.0342857	0.16129	0.0469314	0.0748031	0.00952381	0.0700637
CKS1B	0.010728	0.0151455	0.0113142	0.00297089	0.00210231	0.0144092	0.00228137	0.010064	0.00969932	0.00593472	0.00907029	0.0103926	0.0153483	0.00592417	0.00721154	0.00530973	0.0228833	0.0142857	0.00285714	0.00879765	0	0.00787402	0.0142857	0.00636943
FLAD1	0.051341	0.0290953	0.0448216	0.0356506	0.0287316	0.0151297	0.0129278	0.0448307	0.0203686	0.0336301	0.015873	0.0138568	0.0318772	0.021327	0.015625	0.0106195	0.00915332	0.0171429	0.00285714	0.0703812	0.032491	0.015748	0.0047619	0.0318471
ZBTB7B	0.173563	0.102431	0.113142	0.0564468	0.0735809	0.0338617	0.0334601	0.130833	0.0252182	0.0840752	0.0907029	0.0115473	0.0295159	0.0805687	0.0372596	0.0707965	0.00457666	0.0657143	0.251429	0.16129	0.0216606	0.00787402	0.0238095	0.0955414
ADAM15	0.0386973	0.17497	0.157528	0.0255496	0.0294324	0.0554755	0.0197719	0.130833	0.00775946	0.0801187	0.0827664	0.039261	0.430933	0.0260664	0.0853365	0.0336283	0.01373	0.0257143	0.0971429	0.284457	0.0144404	0.0433071	0.0190476	0.152866
EFNA4	0.00498084	0.0135512	0.00826806	0.00356506	0.00560617	0.00864553	0.00152091	0.010064	0.0029098	0.00692384	0.00566893	0.00115473	0.012987	0.0118483	0.00360577	0.0106195	0.00686499	0	0.00857143	0.0205279	0.00361011	0.00393701	0	0.0191083
EFNA1	0.00268199	0.274213	0.00391645	0.00415924	0.00140154	0.0115274	0.00152091	0.00548948	0.00193986	0.0108803	0.510204	0.0184758	0.113341	0.00947867	0.00841346	0.00176991	0.00686499	0.0228571	0.00857143	0.0058651	0.00361011	0	0	0
SLC50A1	0.0164751	0.0482264	0.0478677	0.0112894	0.0105116	0.0180115	0.00988593	0.0585544	0.00581959	0.0464886	0.0351474	0.017321	0.012987	0.0746445	0.0192308	0.0159292	0.01373	0.0257143	0.00571429	0.0733138	0.00722022	0	0.0047619	0.0191083
DPM3	0.0122605	0.027501	0.0121845	0.0112894	0.0049054	0.00720461	0.00152091	0.00914913	0.000969932	0.0187933	0.015873	0.00115473	0.00708383	0.0319905	0.0144231	0.00353982	0.00457666	0.0142857	0.0114286	0.026393	0.00722022	0.015748	0.0047619	0.0191083
KRTCAP2	0.0471264	0.130331	0.102263	0.0326797	0.0308339	0.054755	0.0243346	0.0704483	0.0193986	0.107814	0.0804989	0.0300231	0.0460449	0.174171	0.0420673	0.0495575	0.020595	0.0285714	0.0428571	0.178886	0.0108303	0.015748	0.0142857	0.044586
MUC1	0.037931	4.83938	0.10705	0.0231729	0.0287316	0.129683	0.0334601	0.0594694	0.0193986	0.125618	2.52154	0.1097	0.198347	0.0853081	0.0829327	0.0176991	0.0411899	0.131429	0.0685714	0.143695	0.0577617	0.102362	0.0571429	0.0573248
THBS3	0.0295019	0.0968513	0.101828	0.0160428	0.0231254	0.141931	0.0106464	0.0594694	0.014549	0.0296736	0.104308	0.172055	0.0672963	0.0118483	0.0144231	0.0212389	0.02746	0.0171429	0.0228571	0.0469208	0.032491	0.0748031	0.0238095	0.0127389
MTX1	0.0091954	0.030291	0.0208877	0.00594177	0.00770848	0.0100865	0.00380228	0.0182983	0.00193986	0.016815	0.0306122	0.0196305	0.0224321	0.0177725	0.00961538	0	0.0114416	0.0171429	0.0457143	0.0469208	0.0180505	0.00787402	0.0047619	0.0127389
GBA	0.0321839	0.043045	0.151001	0.030303	0.0238262	0.0417867	0.0144487	0.174748	0.0213385	0.27003	0.0396825	0.0277136	0.0436836	0.0556872	0.138221	0.0230088	0.01373	0.0342857	0.0742857	0.319648	0.032491	0.019685	0.0238095	0.044586
FAM189B	0.00344828	0.00996413	0.00913838	0.00415924	0.00280308	0.0100865	0.00152091	0.010979	0	0.0098912	0.00907029	0.00230947	0.0224321	0.007109	0.00480769	0.00176991	0.00228833	0.00285714	0.00285714	0.0117302	0	0.00787402	0	0.00636943
SCAMP3	0.0421456	0.0577919	0.0617929	0.0344623	0.0343378	0.0360231	0.0197719	0.0576395	0.0174588	0.0722057	0.0408163	0.017321	0.05549	0.0379147	0.0384615	0.0530973	0.0228833	0.0171429	0.0142857	0.16129	0.0216606	0.015748	0	0.0509554
CLK2	0.0551724	0.0569948	0.0852916	0.0445633	0.0406447	0.0381844	0.0258555	0.0786825	0.0300679	0.0484669	0.0702948	0.0311778	0.0720189	0.0331754	0.0192308	0.0460177	0.020595	0.0171429	0.0342857	0.0821114	0.0288809	0.0551181	0.0380952	0.0573248
HCN3	0.00881226	0.0127541	0.00565709	0.00653595	0.00280308	0.00576369	0.00304183	0.00914913	0.00387973	0.00296736	0.0113379	0.00923788	0.0106257	0.00473934	0	0.00707965	0.00228833	0	0	0.0117302	0.0144404	0.00393701	0	0.0254777
FDPS	0.0536398	0.15265	0.0543951	0.0380273	0.0266293	0.0417867	0.0212928	0.0457457	0.0193986	0.0306627	0.0521542	0.0254042	0.0850059	0.0521327	0.0288462	0.0371681	0.0228833	0.02	0.04	0.0879765	0.0144404	0.0393701	0.0333333	0.0254777
RUSC1	0.0356322	0.0661618	0.0374238	0.026738	0.0385424	0.0489914	0.01673	0.042086	0.0106693	0.049456	0.0487528	0.0473441	0.05549	0.0189573	0.0240385	0.0123894	0.00686499	0.0228571	0.0228571	0.0967742	0.0216606	0.0905512	0	0.0636943
ASH1L	0.221073	0.222399	0.201044	0.166964	0.183602	0.130403	0.107224	0.171089	0.0979631	0.0939664	0.150794	0.118938	0.14876	0.131517	0.0492788	0.176991	0.020595	0.0542857	0.125714	0.243402	0.158845	0.0708661	0.0666667	0.267516
MSTO1	0.0773946	0.0713432	0.0887728	0.0641711	0.0812894	0.0936599	0.0380228	0.0713632	0.0484966	0.0405539	0.0736961	0.0658199	0.068477	0.150474	0.0324519	0.060177	0.0320366	0.0257143	0.00857143	0.111437	0.0830325	0.0433071	0.00952381	0.0573248
YY1AP1	0.0636015	0.0805102	0.0870322	0.0481283	0.0406447	0.0576369	0.0258555	0.0677036	0.0378274	0.0553907	0.047619	0.051963	0.0637544	0.0604265	0.0204327	0.0566372	0.0160183	0.0171429	0.1	0.102639	0.0433213	0.0433071	0.0428571	0.0636943
DAP3	0.106513	0.0996413	0.129243	0.0915033	0.0889979	0.0698847	0.034981	0.172004	0.0310378	0.122651	0.0646259	0.0334873	0.068477	0.07109	0.0637019	0.0849558	0.00915332	0.0428571	0.0828571	0.16129	0.0433213	0.0669291	0.0571429	0.133758
GON4L	0.1	0.0968513	0.107485	0.097445	0.0819902	0.074928	0.0494297	0.144556	0.0455868	0.0603363	0.0759637	0.073903	0.101535	0.0675355	0.0192308	0.0973451	0.020595	0.0314286	0.0657143	0.167155	0.0577617	0.0433071	0.052381	0.044586
SYT11	0.0720307	0.00438422	0.0391645	0.0332739	0.0308339	0.0136888	0.0144487	0.0256176	0.0029098	0.0346192	0.00226757	0.00808314	0.038961	0.00236967	0.0288462	0.040708	0.00686499	0.00857143	0.0171429	0.058651	0.0216606	0.0275591	0	0.0318471
RIT1	0.0279693	0.0406536	0.10792	0.0255496	0.015417	0.018732	0.00836502	0.0896615	0.0116392	0.0811078	0.0419501	0.0138568	0.0495868	0.021327	0.0384615	0.0247788	0.0114416	0.0228571	0.0542857	0.173021	0.0216606	0.00787402	0.0285714	0.0318471
KHDC4	0.168582	0.163013	0.127067	0.110517	0.129643	0.117435	0.0760456	0.170174	0.099903	0.0623145	0.14059	0.0819861	0.141677	0.145735	0.0348558	0.123894	0.0228833	0.04	0.06	0.111437	0.0902527	0.0629921	0.047619	0.140127
ARHGEF2	0.11341	0.465126	0.239339	0.0695187	0.0658725	0.12464	0.0273764	0.215919	0.0514064	0.155292	0.693878	0.0658199	0.138135	0.0699052	0.114183	0.0672566	0.0251716	0.0428571	0.188571	0.31085	0.104693	0.0787402	0.0904762	0.171975
SSR2	0.0957854	0.265046	0.128372	0.0730838	0.0756833	0.134726	0.0342205	0.145471	0.0339476	0.216617	0.111111	0.0692841	0.100354	0.296209	0.104567	0.0920354	0.00686499	0.0571429	0.111429	0.269795	0.0433213	0.0511811	0.119048	0.089172
UBQLN4	0.0180077	0.0398565	0.0221932	0.0136661	0.0217239	0.0122478	0.0129278	0.0283623	0.00581959	0.0098912	0.0283447	0.0127021	0.0436836	0.0367299	0.0132212	0.0159292	0.02746	0.0114286	0.0114286	0.0557185	0.0108303	0.011811	0.0142857	0.0254777
LAMTOR2	0.0180077	0.0350737	0.0426458	0.0130719	0.0112123	0.0165706	0.00912548	0.0283623	0.00581959	0.0761622	0.0294785	0.0115473	0.0212515	0.0236967	0.0408654	0.0159292	0.020595	0.0142857	0.0342857	0.178886	0.00722022	0.00787402	0.0047619	0
RAB25	0.00114943	0.130331	0.00435161	0.000594177	0.00210231	0.00216138	0.000760456	0	0.000969932	0.00791296	0.0918367	0.00230947	0.00826446	0	0.00360577	0.00176991	0.01373	0.00571429	0.00285714	0.0058651	0.00361011	0	0.00952381	0
LMNA	0.08659	2.36469	0.880331	0.0956625	0.132446	2.89481	0.130038	1.63312	0.0678952	0.715134	2.23243	4.38222	2.0791	0.197867	0.33774	0.0690265	0.302059	0.214286	0.0685714	5.24927	4.38267	1.59449	0.0904762	1.00637
SEMA4A	0.0111111	0.153448	0.194517	0.020202	0.0105116	0.104467	0.00836502	0.25892	0.00581959	0.172107	0.0623583	0.0900693	0.0212515	0.14455	0.0661058	0.0159292	0.00915332	0.04	0.117143	0.0879765	0.0938628	0.0433071	0.052381	0.191083
SLC25A44	0.0877395	0.0840972	0.0796345	0.0510992	0.0420463	0.0619597	0.0220532	0.113449	0.0155189	0.0722057	0.0464853	0.0484988	0.0672963	0.035545	0.0204327	0.0513274	0.0160183	0.0171429	0.0714286	0.123167	0.0541516	0.0551181	0.0238095	0.0764331
PMF1	0.0819923	0.141491	0.0578764	0.0433749	0.0476524	0.0525937	0.0319392	0.0869167	0.0203686	0.0573689	0.0827664	0.0588915	0.0672963	0.0627962	0.0252404	0.0654867	0.00686499	0.0142857	0.0257143	0.123167	0.0433213	0.0275591	0.00952381	0.0318471
BGLAP	0.0279693	0.0438422	0.0143603	0.016637	0.0196216	0.0201729	0.0106464	0.021043	0.00775946	0.016815	0.0294785	0.0265589	0.0247934	0.0106635	0.00600962	0.0318584	0.00915332	0.0142857	0.0142857	0.0175953	0.0505415	0.011811	0.0047619	0.0127389
PAQR6	0.00842912	0.0159426	0.0356832	0.00475342	0.0049054	0.0115274	0.00304183	0.0219579	0.000969932	0.0158259	0.0204082	0.00230947	0.00354191	0.00947867	0.00600962	0.00530973	0.00457666	0	0.02	0.0293255	0.0180505	0.00393701	0.0238095	0.00636943
SMG5	0.0777778	0.0968513	0.152306	0.0528818	0.0588648	0.054755	0.0326996	0.122598	0.0300679	0.0781405	0.0929705	0.0542725	0.0708383	0.0533175	0.0252404	0.0637168	0.01373	0.0228571	0.0971429	0.158358	0.032491	0.019685	0.0380952	0.0955414
TMEM79	0.0141762	0.0079713	0.0217581	0.0154486	0.0196216	0.00792507	0.00608365	0.0073193	0.00387973	0.0049456	0.00226757	0.00461894	0.0094451	0.00829384	0.00360577	0.0123894	0.0160183	0.00571429	0.0171429	0.0058651	0.00361011	0.00787402	0.0047619	0.0127389
GLMP	0.00957854	0.015544	0.0374238	0.0118835	0.00700771	0.0194524	0.00608365	0.0978957	0.00775946	0.111771	0.015873	0.0184758	0.0200708	0.0106635	0.03125	0.0106195	0	0.00285714	0.0314286	0.105572	0.0108303	0.00393701	0.0142857	0
CCT3	0.0287356	0.0534077	0.0365535	0.0219846	0.015417	0.0302594	0.0152091	0.0612992	0.00969932	0.0534125	0.0430839	0.0242494	0.0365998	0.0308057	0.0444712	0.0141593	0	0.0228571	0.0171429	0.102639	0.0216606	0.015748	0.0142857	0.0573248
MEF2D	0.175479	0.118772	0.111401	0.141414	0.0981079	0.0951009	0.0638783	0.148216	0.0504365	0.0890208	0.119048	0.154734	0.134593	0.311611	0.0444712	0.130973	0.0228833	0.0742857	0.117143	0.184751	0.0830325	0.0944882	0.052381	0.10828
IQGAP3	0.0126437	0.00199283	0.0182768	0.00237671	0.000700771	0.0108069	0	0.00823422	0.00387973	0.00692384	0	0	0.0247934	0	0.00480769	0	0.0114416	0.0114286	0.00285714	0.026393	0	0.0590551	0	0.0382166
NAXE	0.0191571	0.043045	0.0187119	0.0154486	0.0112123	0.0158501	0.00760456	0.0192132	0.0106693	0.0375865	0.037415	0.0115473	0.0106257	0.0545024	0.0252404	0.0141593	0.01373	0.00857143	0.0142857	0.0615836	0.0216606	0.0314961	0	0.0254777
GPATCH4	0.0287356	0.0565963	0.0308964	0.0196078	0.0217239	0.0324207	0.00912548	0.0219579	0.028128	0.0217606	0.0351474	0.0300231	0.0413223	0.0296209	0.0192308	0.0212389	0.01373	0.0142857	0.02	0.085044	0	0.0551181	0.0238095	0.044586
NES	0.00114943	0.009167	0.00348129	0.00356506	0.00140154	0.0590778	0.00228137	0	0.00193986	0.00197824	0.00907029	0.0334873	0.295159	0.007109	0.00961538	0	0.01373	0.00857143	0.00857143	0.00293255	0.00361011	0.307087	0.0047619	0.0127389
CRABP2	0.00383142	0.0079713	0.00609225	0.00297089	0.00350385	0.0216138	0.000760456	0.00640439	0.0029098	0.00098912	0.00793651	0.0150115	0.00590319	0.0106635	0.00360577	0.00353982	0.00457666	0.00571429	0.00857143	0.0117302	0	0.00393701	0.0142857	0
ISG20L2	0.0363985	0.0450379	0.0561358	0.0451575	0.0406447	0.0417867	0.0243346	0.0850869	0.0242483	0.0365974	0.0283447	0.034642	0.0295159	0.035545	0.0228365	0.0460177	0.0183066	0.0285714	0.0314286	0.0879765	0.0216606	0.0275591	0.0285714	0.0191083
RRNAD1	0.0337165	0.0470307	0.05396	0.0160428	0.0119131	0.0259366	0.00608365	0.0466606	0.0174588	0.0336301	0.0238095	0.0254042	0.0365998	0.0450237	0.0132212	0.0176991	0.00915332	0.0171429	0.0114286	0.0703812	0.0216606	0.011811	0.0238095	0.0318471
HDGF	0.045977	0.149861	0.0861619	0.020202	0.0259285	0.0605187	0.0190114	0.0558097	0.014549	0.110781	0.11678	0.0357968	0.0637544	0.0616114	0.0793269	0.0460177	0.0160183	0.0342857	0.0657143	0.173021	0.00722022	0.0472441	0.0428571	0.0764331
PRCC	0.0363985	0.0354723	0.0330722	0.0237671	0.0189208	0.0259366	0.0136882	0.0274474	0.00775946	0.0296736	0.037415	0.00808314	0.0200708	0.0829384	0.0228365	0.019469	0.00457666	0.0114286	0.0228571	0.0909091	0.00361011	0.023622	0.00952381	0.0382166
SH2D2A	0.283908	0.00996413	0.0078329	0.216875	0.179397	0.00936599	0.0813688	0.010979	0.0126091	0.00890208	0.0113379	0.00577367	0.00826446	0.00947867	0.00961538	0.152212	0.0114416	0.0228571	0.00857143	0.0058651	0.0216606	0	0.00952381	0.0127389
PEAR1	0.000383142	0.00318852	0.00348129	0	0.00140154	0.0122478	0.000760456	0.00365965	0.000969932	0.00395648	0.00113379	0.0288684	0.145218	0.00947867	0	0	0.00915332	0.00571429	0.00857143	0	0	0.0944882	0	0
ARHGEF11	0.00613027	0.0362694	0.167102	0.00178253	0.00280308	0.0446686	0.00532319	0.155535	0.000969932	0.109792	0.0340136	0.0230947	0.0271547	0.00829384	0.0264423	0.00353982	0.0114416	0.00857143	0.0428571	0.175953	0.0144404	0.0314961	0.00952381	0
ETV3	0.040613	0.043045	0.0526545	0.030303	0.0378416	0.0605187	0.0144487	0.0677036	0.00678952	0.0484669	0.0419501	0.0508083	0.0330579	0.0236967	0.0180288	0.0265487	0.0343249	0.0342857	0.0457143	0.105572	0.0433213	0.0551181	0.0238095	0.229299
FCRL5	0.00191571	0.00398565	0.00217581	0.00178253	0.00140154	0.00216138	0.000760456	0.00274474	0.085354	0.00098912	0.00113379	0.0034642	0.00236128	1.07701	0.00120192	0	0.00457666	0.111429	0.00285714	0	0	0	0.0142857	0.0127389
FCRL3	0.0321839	0.00159426	0.00261097	0.0659537	0.00981079	0.00864553	0.0228137	0.000914913	0.0834142	0.00296736	0.00566893	0.00115473	0.00236128	0.0130332	0.00240385	0.060177	0.00228833	0	0	0.00293255	0	0	0	0
FCRL2	0.00306513	0.00079713	0.00174064	0	0.00280308	0.00648415	0.00456274	0.00457457	0.206596	0	0.00113379	0	0	0.0438389	0.00120192	0.00176991	0.00915332	0.0371429	0	0.0410557	0	0	0	0
FCRL1	0.00268199	0.00159426	0.00478677	0.00237671	0	0.00648415	0.00228137	0.00274474	0.214355	0.00098912	0	0.00115473	0.00236128	0.00947867	0	0.00530973	0.0114416	0.00571429	0	0.11437	0	0	0	0.0127389
CD5L	0.00114943	0.00199283	0.0256745	0.000594177	0	0.000720461	0	0.0182983	0.00387973	0.0514342	0	0	0.00236128	0.00118483	0.00360577	0.00353982	0.0160183	0.00285714	0	0.492669	0	0.00393701	0	0
KIRREL1	0.00114943	0.107613	0.00435161	0.00178253	0.000700771	0.154899	0.00304183	0.00274474	0	0.00395648	0.0521542	0.101617	0.038961	0.00118483	0.00360577	0	0.0183066	0.00571429	0	0	0.00361011	0.153543	0.0142857	0
CD1D	0.000383142	0.0011957	0.051349	0.00118835	0.000700771	0.00288184	0.000760456	0.042086	0.0223084	0.0207715	0	0.00115473	0	0.0130332	0.00480769	0	0.00915332	0.0142857	0.102857	0.058651	0	0	0	0
CD1C	0.00114943	0.00079713	0.0217581	0	0	0	0	0	0.0300679	0.00098912	0.00113379	0.00115473	0	0.00236967	0.00120192	0	0.00228833	0	0.00285714	0	0	0	0	0.0127389
MNDA	0.00498084	0.00358709	0.0805048	0.00178253	0.00140154	0.00576369	0.00608365	0.0997255	0.0106693	0.0880317	0	0.00230947	0.00354191	0.00473934	0.0588942	0.00707965	0.0183066	0.0114286	0.66	0.319648	0	0.011811	0.0238095	0.0382166
PYHIN1	0.222989	0.0107613	0.0217581	0.416518	0.16328	0.0122478	0.118631	0.0850869	0.0300679	0.0365974	0.00793651	0.0150115	0.0106257	0.0035545	0.0132212	0.283186	0	0.0371429	0.0171429	0.0351906	0.00361011	0.011811	0	0.00636943
IFI16	0.326054	0.0781188	0.315492	0.275698	0.217239	0.256484	0.129278	0.453797	0.14549	0.418398	0.0578231	0.172055	0.280992	0.138626	0.201923	0.256637	0.0411899	0.105714	0.428571	0.422287	0.0722022	0.0905512	0.219048	0.280255
AIM2	0.0452107	0.00518135	0.185814	0.0136661	0.0273301	0.018732	0.0152091	0.313815	0.210475	0.105836	0.00453515	0.00923788	0.0188902	0.0746445	0.0540865	0.0353982	0.0114416	0.0314286	0.154286	0.0527859	0	0	0.114286	0.261146
ACKR1	0.00229885	0.00239139	0.00478677	0.000594177	0.000700771	0.0158501	0	0.0073193	0.000969932	0.0049456	0.00453515	0.0034642	0.409681	0.00236967	0.00360577	0	0.0114416	0.0257143	0.0142857	0.00879765	0.00361011	0.011811	0.0047619	0.00636943
DUSP23	0.0256705	0.175369	0.04047	0.0219846	0.024527	0.0273775	0.00760456	0.0329369	0.00969932	0.0672601	0.085034	0.0127021	0.138135	0.0177725	0.0564904	0.0176991	0.0251716	0.0428571	0.06	0.199413	0.0108303	0.019685	0.00952381	0.0254777
FCRL6	0.0475096	0.00398565	0.00217581	0.144979	0.0280308	0.0100865	0.0441065	0.00365965	0.000969932	0.00395648	0.00453515	0.0034642	0.00472255	0.00118483	0.00240385	0.0265487	0	0.00285714	0.00571429	0.00879765	0	0.00393701	0.00952381	0.171975
SLAMF8	0.0302682	0.0127541	0.493908	0.0285205	0.015417	0.105908	0.00532319	0.509607	0.0029098	0.689416	0.0102041	0.017321	0.0118064	0.014218	0.28726	0.0247788	0.0160183	0.0628571	0.0628571	0.43695	0.00361011	0.011811	0.0285714	0.433121
VSIG8	0.00229885	0.00398565	0.00261097	0.00475342	0.00350385	0.00288184	0.00228137	0.00182983	0	0	0.0102041	0.00808314	0	0	0	0.00530973	0.00457666	0.00285714	0.00571429	0.00293255	0	0.00393701	0.0047619	0
CFAP45	0.00153257	0.00518135	0.000870322	0.00118835	0.00140154	0.00360231	0.000760456	0.000914913	0	0	0.021542	0.00115473	0.00826446	0.00236967	0.00120192	0	0.0228833	0	0.0142857	0	0	0.015748	0.0047619	0
TAGLN2	0.0287356	0.0976485	0.0617929	0.0196078	0.0203224	0.045389	0.0144487	0.0484904	0.0155189	0.090999	0.0714286	0.0496536	0.0779221	0.0165877	0.0733173	0.0123894	0.00915332	0.0285714	0.122857	0.258065	0.0180505	0.0354331	0.0285714	0.0700637
KCNJ10	0.00421456	0.00318852	0.121845	0.00415924	0.0049054	0.00864553	0.000760456	0.315645	0.00193986	0.284866	0.00340136	0.00230947	0.00236128	0.007109	0.046875	0	0.0114416	0.0257143	0.0114286	0.00293255	0	0	0.0142857	0.00636943
PIGM	0.0157088	0.024711	0.0221932	0.0142602	0.0175193	0.0100865	0.0136882	0.0274474	0.00581959	0.016815	0.0124717	0.00923788	0.0188902	0.0165877	0.00360577	0.0265487	0.0160183	0.0114286	0.0114286	0.026393	0.0216606	0	0.00952381	0.0127389
IGSF8	0.0233716	0.0605819	0.035248	0.0445633	0.0455501	0.0345821	0.0288973	0.0494053	0.0164888	0.0375865	0.0668934	0.0300231	0.0295159	0.035545	0.0204327	0.0283186	0.0183066	0.0142857	0.0171429	0.085044	0.00722022	0.0275591	0.0047619	0.0254777
CASQ1	0.00421456	0.00079713	0.0469974	0	0	0.00216138	0	0.00548948	0	0.0217606	0	0.00230947	0	0	0	0.00353982	0.00686499	0.00571429	0.00571429	0	0.0577617	0.011811	0	0.0254777
PEA15	0.0272031	0.115982	0.162315	0.0196078	0.0217239	0.0994236	0.0106464	0.114364	0.0300679	0.167161	0.0600907	0.056582	0.122786	0.0308057	0.155048	0.0247788	0.0366133	0.0914286	0.0771429	0.205279	0.0288809	0.0393701	0.0190476	0.101911
DCAF8	0.15364	0.314069	0.261097	0.139037	0.166783	0.183718	0.0920152	0.257091	0.0989331	0.132542	0.236961	0.17552	0.236128	0.261848	0.0709135	0.143363	0.0389016	0.0857143	0.142857	0.387097	0.137184	0.0866142	0.0428571	0.203822
PEX19	0.0337165	0.0645676	0.0265448	0.026738	0.0308339	0.028098	0.01673	0.032022	0.0174588	0.0652819	0.0351474	0.0207852	0.0472255	0.0189573	0.0300481	0.0159292	0.00686499	0.0228571	0.0371429	0.164223	0.0252708	0.011811	0.0047619	0.0191083
COPA	0.0731801	0.15544	0.203655	0.0748663	0.0448493	0.159942	0.0342205	0.204026	0.0358875	0.188922	0.0918367	0.0993072	0.126328	0.143365	0.0889423	0.0707965	0.0183066	0.0342857	0.0885714	0.457478	0.0902527	0.0944882	0.0428571	0.133758
NCSTN	0.0563218	0.0777202	0.138381	0.0421866	0.042747	0.0670029	0.0228137	0.167429	0.0271581	0.214639	0.0736961	0.0357968	0.0755608	0.0805687	0.0973558	0.0495575	0.0183066	0.0371429	0.111429	0.395894	0.0252708	0.0433071	0.0619048	0.178344
VANGL2	0.000383142	0.00637704	0.00217581	0	0	0.0172911	0	0	0.000969932	0	0.021542	0.0138568	0.0212515	0	0	0	0.0114416	0.00285714	0	0	0	0.011811	0	0
SLAMF6	0.0881226	0.00438422	0.0178416	0.168746	0.0981079	0.0115274	0.0539924	0.0338518	0.0475267	0.0286845	0.00566893	0.00577367	0.00472255	0.0805687	0.00961538	0.159292	0.00457666	0.00571429	0.00857143	0.0381232	0.0216606	0.00787402	0.0047619	0.00636943
CD84	0.0743295	0.00876843	0.194082	0.0808081	0.0665732	0.0100865	0.0456274	0.277219	0.0193986	0.262117	0.00566893	0.00692841	0.0094451	0.007109	0.0709135	0.0690265	0.00915332	0.0171429	0.0428571	0.140762	0.0758123	0	0.00952381	0.159236
SLAMF1	0.298467	0.00956556	0.064839	0.0713012	0.170287	0.0100865	0.0798479	0.0118939	0.0446169	0.0296736	0.00340136	0.00923788	0.00708383	0.0888626	0.0216346	0.231858	0.01373	0.0371429	0.00571429	0.0146628	0	0.00393701	0.0333333	0.0318471
CD48	0.131418	0.011957	0.225849	0.134878	0.116328	0.028098	0.0342205	0.166514	0.0611057	0.230465	0.00793651	0.00692841	0.0094451	0.0319905	0.179087	0.123894	0.00228833	0.0542857	0.277143	0.105572	0.0288809	0	0.133333	0.133758
SLAMF7	0.0306513	0.0135512	0.557876	0.115865	0.0378416	0.0208934	0.0250951	0.484904	0.00775946	0.56182	0.015873	0.00577367	0.012987	0.306872	0.231971	0.0265487	0.00915332	0.0971429	0.131429	0.0821114	0.00361011	0.00787402	0.166667	0.458599
LY9	0.0869732	0.00438422	0.00652742	0.124777	0.158374	0.00576369	0.043346	0.0192132	0.0727449	0.0346192	0.00566893	0.00115473	0.00590319	0.127962	0.00360577	0.111504	0.01373	0.0142857	0.00571429	0.00293255	0.00722022	0.00393701	0.0047619	0.0127389
CD244	0.0141762	0.000398565	0.00391645	0.0546643	0.0049054	0.00144092	0.0106464	0.00365965	0.000969932	0.00692384	0.00566893	0.00115473	0.00236128	0	0.00240385	0.00707965	0.00457666	0	0.0171429	0	0	0	0.0047619	0.0127389
F11R	0.01341	0.274213	0.0474326	0.0184195	0.0259285	0.0230548	0.00836502	0.0430009	0.0174588	0.0811078	0.369615	0.0381062	0.116883	0.0260664	0.0300481	0.0159292	0.0320366	0.0114286	0.0457143	0.152493	0.00361011	0.011811	0.0238095	0.121019
TSTD1	0.0337165	0.112794	0.0169713	0.0320856	0.0357393	0.00576369	0.01673	0.0256176	0.0213385	0.0187933	0.0804989	0.00577367	0.00708383	0.0260664	0.00961538	0.0371681	0.01373	0.0142857	0.00571429	0.0351906	0.0252708	0	0.0238095	0.0127389
USF1	0.0494253	0.0474293	0.152306	0.0362448	0.0399439	0.0331412	0.0258555	0.15828	0.028128	0.0919881	0.0544218	0.0323326	0.0602125	0.116114	0.03125	0.0371681	0.0183066	0.0342857	0.151429	0.219941	0.0397112	0.0275591	0.052381	0.121019
ARHGAP30	0.273946	0.0243125	0.252829	0.253714	0.198318	0.0309798	0.0980989	0.232388	0.102813	0.199802	0.0192744	0.0103926	0.025974	0.0675355	0.106971	0.224779	0.00686499	0.0657143	0.385714	0.571848	0.0433213	0.019685	0.0714286	0.235669
NECTIN4	0.000766284	0.0561977	0.0147955	0	0.00140154	0.00288184	0	0.00274474	0	0.00395648	0.0362812	0.00115473	0.00472255	0.00118483	0.00841346	0	0.00915332	0	0	0.00293255	0	0.00787402	0	0.00636943
PFDN2	0.064751	0.127541	0.114447	0.0505051	0.0378416	0.074928	0.018251	0.111619	0.029098	0.172107	0.0725624	0.0496536	0.0767414	0.0829384	0.129808	0.0548673	0.0251716	0.0457143	0.0885714	0.460411	0.0397112	0.0511811	0.0380952	0.10828
NIT1	0.0413793	0.055002	0.0974761	0.0297089	0.0238262	0.0367435	0.01673	0.0969808	0.0223084	0.0563798	0.047619	0.0415704	0.0566706	0.0296209	0.0276442	0.0336283	0.0114416	0.0228571	0.0342857	0.120235	0.0433213	0.023622	0.0190476	0.0382166
DEDD	0.0632184	0.0924671	0.121845	0.04694	0.049054	0.0677233	0.0334601	0.135407	0.0397672	0.0959446	0.126984	0.0577367	0.165289	0.0545024	0.046875	0.0548673	0.0297483	0.0257143	0.128571	0.281525	0.0505415	0.0590551	0.0333333	0.044586
UFC1	0.0498084	0.140694	0.0839861	0.0528818	0.0455501	0.0662824	0.0281369	0.0695334	0.028128	0.165183	0.0963719	0.0277136	0.0661157	0.114929	0.078125	0.0849558	0.020595	0.06	0.0685714	0.316716	0.0541516	0.023622	0.0238095	0.0764331
USP21	0.0356322	0.0402551	0.0330722	0.0225787	0.0329362	0.0302594	0.00988593	0.0384263	0.0164888	0.0158259	0.0396825	0.0242494	0.025974	0.0308057	0.00961538	0.0176991	0.01373	0.00857143	0.0257143	0.0322581	0.0180505	0.019685	0	0.0254777
PPOX	0.0344828	0.0306895	0.0343777	0.0332739	0.033637	0.0288184	0.0228137	0.032022	0.0106693	0.0138477	0.0714286	0.0357968	0.0342385	0.0402844	0.00360577	0.0318584	0.00228833	0.0228571	0.00285714	0.0439883	0.032491	0.0314961	0	0.0191083
B4GALT3	0.0590038	0.0629733	0.0409051	0.0475342	0.0483532	0.0324207	0.0281369	0.0567246	0.0116392	0.041543	0.0351474	0.039261	0.0401417	0.125592	0.015625	0.0619469	0.00686499	0.0285714	0.02	0.0733138	0.0144404	0.0275591	0	0.0382166
ADAMTS4	0.00536398	0.0163412	0.01349	0.00653595	0.00981079	0.782421	0.00380228	0.0128088	0.0029098	0.0237389	0.0147392	0.548499	0.365998	0.0165877	0.015625	0.00353982	0.0183066	0.04	0.0285714	0.0146628	0.00722022	1.31102	0.00952381	0.00636943
NDUFS2	0.0754789	0.123157	0.183638	0.0778372	0.0532586	0.131124	0.0410646	0.168344	0.042677	0.198813	0.0907029	0.12933	0.131051	0.111374	0.106971	0.060177	0.0228833	0.0485714	0.131429	0.351906	0.0541516	0.0984252	0.0380952	0.0955414
FCER1G	0.0390805	0.0474293	1.06049	0.0457516	0.015417	0.0763689	0.0258555	1.50961	0.014549	1.95351	0.0340136	0.039261	0.0236128	0.0438389	0.762019	0.0265487	0.0320366	0.202857	0.805714	1.86804	0.115523	0.0314961	0.609524	0.0127389
TOMM40L	0.0168582	0.0123555	0.0883377	0.0184195	0.00981079	0.018732	0.00304183	0.0585544	0.00484966	0.0316518	0.0136054	0.0034642	0.0188902	0.0201422	0.015625	0.0106195	0	0.0114286	0.0914286	0.0791789	0.0144404	0.015748	0.0666667	0.0382166
MPZ	0.0045977	0.00318852	0.010879	0.00415924	0.00140154	0.00576369	0.00304183	0.0164684	0	0.00395648	0.00340136	0.00461894	0.00236128	0.00236967	0.00120192	0.00353982	0.00228833	0.00285714	0.0171429	0.0058651	0.00361011	0.011811	0.0333333	0
FCGR2A	0.00574713	0.0127541	0.464317	0.00653595	0.00700771	0.0252161	0.00608365	0.5215	0.0155189	0.268051	0.00453515	0.0103926	0.012987	0.0236967	0.134615	0.00530973	0.00915332	0.0342857	0.477143	0.495601	0.0252708	0.011811	0.190476	0.0382166
HSPA6	0.0754789	0.030291	1.16057	0.0178253	0.0119131	0.0403458	0.0463878	0.757548	0.0368574	0.167161	0.0328798	0.0103926	0.0519481	0.0627962	0.0913462	0.00707965	0.0297483	0.0314286	0.274286	0.243402	0.00361011	0.0314961	0.190476	0.0509554
FCGR3A	0.0390805	0.0601833	0.992167	0.0932858	0.049054	0.0864553	0.0288973	2.86185	0.0106693	3.21958	0.0430839	0.0438799	0.0484061	0.0793839	0.850962	0.0212389	0.02746	0.237143	0.685714	3.04692	0.032491	0.0433071	0.238095	0.0318471
FCGR2B	0.00498084	0.00239139	0.16188	0.00178253	0.00210231	0.00792507	0.00532319	0.0512351	0.042677	0.0464886	0.0113379	0.00461894	0.00118064	0.049763	0.105769	0.00176991	0.00457666	0.0142857	0.0142857	0.0293255	0	0	0.0190476	0
FCRLA	0.000383142	0	0.000435161	0	0.000700771	0.00144092	0.000760456	0.00182983	0.0484966	0	0.00113379	0.00115473	0.00118064	0.0177725	0	0.00176991	0.00457666	0.00285714	0	0	0	0	0	0
DUSP12	0.0222222	0.0231168	0.0221932	0.0184195	0.0210231	0.0180115	0.0106464	0.0256176	0.0126091	0.0197824	0.0238095	0.0138568	0.0224321	0.0296209	0.0132212	0.0123894	0.0114416	0.00857143	0.0171429	0.0351906	0.0144404	0.019685	0	0.00636943
ATF6	0.08659	0.212037	0.208877	0.0814023	0.082691	0.0590778	0.0471483	0.274474	0.0494665	0.15727	0.114512	0.0427252	0.127509	0.126777	0.0661058	0.0761062	0.0114416	0.0514286	0.237143	0.258065	0.0649819	0.0590551	0.0333333	0.101911
OLFML2B	0.00114943	0.00518135	0.0857267	0.00118835	0.00140154	0.147695	0.000760456	0.185727	0.00193986	0.144411	0.00340136	0.0531178	0.0118064	0.00592417	0.0444712	0.00176991	0.0114416	0.0257143	0.00857143	0.00879765	0.00722022	0.149606	0	0
UHMK1	0.0509579	0.0833001	0.0848564	0.0451575	0.0630694	0.0288184	0.0365019	0.0686185	0.0368574	0.0880317	0.0680272	0.0334873	0.042503	0.0236967	0.0492788	0.0743363	0.0160183	0.0342857	0.08	0.167155	0.0180505	0.019685	0.0238095	0.0573248
UAP1	0.0249042	0.0920686	0.0382942	0.0196078	0.01822	0.352305	0.0136882	0.0384263	0.00775946	0.024728	0.0442177	0.30485	0.0932704	0.186019	0.0204327	0.00353982	0.01373	0.0342857	0.0114286	0.0733138	0.0288809	0.0275591	0.0380952	0.00636943
DDR2	0.00191571	0.00637704	0.00261097	0.00178253	0.00140154	0.121037	0.000760456	0.00457457	0.00193986	0.0049456	0.00566893	0.0600462	0.0295159	0.00947867	0.0108173	0	0.00915332	0.00571429	0	0.0058651	0	0.0629921	0	0
RGS4	0	0.000398565	0.00130548	0	0	0.028098	0.000760456	0	0	0.00098912	0	0.0254042	0.00472255	0	0	0	0.00457666	0	0	0	0.00361011	0	0	0
RGS5	0.000383142	0.00199283	0.00304613	0	0.00280308	0.00288184	0.00228137	0.00274474	0.000969932	0.00296736	0.00340136	0.00461894	0.0661157	0.00592417	0.00360577	0	0.0160183	0.00285714	0.00571429	0	0	0.188976	0	0
PBX1	0.00306513	0.0948585	0.00957354	0.00178253	0.00280308	0.139049	0.00228137	0.00457457	0.00193986	0.00197824	0.0929705	0.19746	0.118064	0.00592417	0.00240385	0	0.0228833	0.00571429	0.00571429	0.00879765	0.104693	0.125984	0.00952381	0
MGST3	0.0340996	0.153448	0.0870322	0.026738	0.024527	0.0525937	0.0174905	0.0978957	0.0164888	0.187933	0.0929705	0.0600462	0.0826446	0.0462085	0.115385	0.0230088	0.02746	0.0542857	0.0714286	0.671554	0.0252708	0.0472441	0.0190476	0.0254777
ALDH9A1	0.0570881	0.112794	0.064839	0.0409982	0.0406447	0.0533141	0.0235741	0.0869167	0.0378274	0.154303	0.037415	0.0461894	0.0672963	0.0521327	0.0793269	0.0619469	0.00915332	0.0428571	0.0457143	0.27566	0.0108303	0.0354331	0.0047619	0.0254777
TMCO1	0.115326	0.115185	0.089208	0.0885324	0.0693763	0.0857349	0.0357414	0.142726	0.0436469	0.141444	0.0873016	0.0461894	0.0779221	0.063981	0.0673077	0.0743363	0.0320366	0.0342857	0.0457143	0.196481	0.0469314	0.015748	0.047619	0.0764331
UCK2	0.0141762	0.00717417	0.0230635	0.0118835	0.00700771	0.0338617	0.000760456	0.00457457	0.00387973	0.0098912	0.00907029	0.0103926	0.042503	0.0177725	0.00600962	0.0106195	0.00457666	0.00571429	0.00285714	0.0205279	0	0.00393701	0.0142857	0.044586
FAM78B	0.00268199	0.00438422	0.000435161	0	0	0.0108069	0.000760456	0.00182983	0.000969932	0.00098912	0.00226757	0.0034642	0.0106257	0.00118483	0.00240385	0.00530973	0.0160183	0.00857143	0	0.00293255	0	0.0393701	0.0142857	0.00636943
POGK	0.0555556	0.156636	0.126632	0.0487225	0.0700771	0.0756484	0.0212928	0.0960659	0.0417071	0.110781	0.185941	0.0484988	0.100354	0.056872	0.0552885	0.0778761	0.020595	0.0228571	0.0971429	0.378299	0.0505415	0.0354331	0.0142857	0.0700637
TADA1	0.00766284	0.00478278	0.00261097	0.00534759	0.00630694	0.00432277	0.00228137	0.00274474	0.000969932	0.00593472	0.00907029	0.00115473	0.00118064	0.00473934	0.00120192	0.00353982	0.00457666	0.00285714	0.00571429	0.00879765	0	0	0	0.00636943
POU2F1	0.0233716	0.0398565	0.0248042	0.0190137	0.0259285	0.0259366	0.00912548	0.0375114	0.0232784	0.0197824	0.021542	0.017321	0.025974	0.0545024	0.00961538	0.0247788	0.00686499	0.0285714	0.0171429	0.0469208	0.00722022	0.019685	0.00952381	0.0382166
CD247	0.119157	0.00637704	0.00348129	0.154486	0.10021	0.00720461	0.0448669	0.0073193	0.00387973	0.00890208	0.00453515	0.00461894	0.00590319	0.0035545	0.00600962	0.0955752	0.00457666	0.00285714	0.00571429	0.00879765	0.00361011	0.00393701	0	0.00636943
CREG1	0.0126437	0.0960542	0.279809	0.0184195	0.0133146	0.0864553	0.0121673	0.642269	0.00872939	0.843719	0.0419501	0.0381062	0.0342385	0.0272512	0.199519	0.0141593	0.0160183	0.0828571	0.108571	0.604106	0.0433213	0.023622	0.0333333	0.0636943
RCSD1	0.124138	0.011957	0.124891	0.102198	0.116328	0.0201729	0.0425856	0.201281	0.0814743	0.170129	0.0102041	0.00461894	0.0495868	0.0971564	0.0745192	0.113274	0.0114416	0.0485714	0.26	0.11437	0.0397112	0.0748031	0.0428571	0.0509554
MPZL1	0.00421456	0.0318852	0.0430809	0.00356506	0.00420463	0.0648415	0	0.0274474	0.0029098	0.0316518	0.031746	0.02194	0.0177096	0.014218	0.0240385	0	0.00686499	0.00285714	0.00857143	0.0234604	0.00722022	0.015748	0	0.0191083
MPC2	0.0176245	0.033878	0.0195822	0.0130719	0.00560617	0.0216138	0.00380228	0.0228728	0.00969932	0.0405539	0.0238095	0.0138568	0.0165289	0.0331754	0.0300481	0.0123894	0.00228833	0.0142857	0.0114286	0.111437	0.00361011	0.015748	0.0047619	0.0191083
DCAF6	0.0295019	0.0741331	0.0509138	0.0308972	0.0350385	0.0482709	0.00988593	0.0484904	0.0116392	0.0524233	0.0963719	0.0381062	0.0578512	0.0248815	0.0228365	0.0353982	0.00457666	0.0171429	0.0285714	0.1261	0.0144404	0.011811	0.0142857	0.0700637
TIPRL	0.0708812	0.0633719	0.0770235	0.0463458	0.0469516	0.0410663	0.0250951	0.0860018	0.014549	0.0682493	0.0453515	0.0311778	0.068477	0.0473934	0.0396635	0.0530973	0.0160183	0.0314286	0.0314286	0.152493	0.032491	0.0511811	0.0190476	0.044586
SFT2D2	0.0455939	0.0386608	0.183638	0.0451575	0.0413455	0.04683	0.0197719	0.199451	0.0193986	0.107814	0.031746	0.0404157	0.0436836	0.0177725	0.0456731	0.0584071	0.00915332	0.00857143	0.0685714	0.164223	0.0144404	0.019685	0.00952381	0.165605
TBX19	0.00996169	0.00717417	0.051349	0.00950683	0.0105116	0.0144092	0.00760456	0.0365965	0.0106693	0.024728	0.00226757	0.0161663	0.0118064	0.00118483	0.00961538	0.0141593	0.00228833	0.00285714	0.00857143	0.0234604	0.0144404	0.00787402	0	0.0254777
DPT	0.000383142	0.00438422	0.00217581	0.000594177	0.00210231	0.0929395	0.000760456	0.00365965	0	0.00296736	0.00226757	0.0254042	0.00708383	0.00118483	0.00480769	0.00176991	0.00457666	0	0	0	0	0.00393701	0	0
ATP1B1	0.0103448	0.399362	0.0574413	0.00415924	0.0049054	0.0389049	0.00836502	0.0988106	0.00484966	0.0969337	0.310658	0.0184758	0.0271547	0.0189573	0.03125	0.00530973	0.00686499	0.0257143	0.00571429	0.407625	0.0252708	0.00787402	0.00952381	0.0382166
NME7	0.0210728	0.0227182	0.0126197	0.0112894	0.0161177	0.0230548	0.00608365	0.0182983	0.00581959	0.00692384	0.0419501	0.0265589	0.0295159	0.00592417	0.00600962	0.0176991	0.00686499	0.00857143	0.00285714	0.0351906	0.0216606	0.00787402	0	0
BLZF1	0.0264368	0.0322838	0.0369887	0.0213904	0.0175193	0.028098	0.0129278	0.0375114	0.00775946	0.024728	0.0351474	0.0300231	0.0342385	0.0201422	0.0108173	0.0230088	0.0114416	0.00857143	0.0314286	0.0703812	0.0108303	0.011811	0.0238095	0.0191083
SLC19A2	0.00383142	0.0649661	0.0217581	0.00356506	0.00700771	0.0936599	0.00456274	0.0484904	0.00387973	0.0395648	0.0408163	0.147806	0.0094451	0.00829384	0.00360577	0.00884956	0.0228833	0.00857143	0.00285714	0.0821114	0.0108303	0.015748	0.0047619	0.0127389
F5	0.0226054	0.00079713	0.00261097	0.00178253	0.00350385	0.0100865	0.00608365	0	0.00193986	0.00296736	0	0.00115473	0.00118064	0.00236967	0	0.0336283	0.00457666	0	0.04	0.0117302	0	0	0	0
SELP	0.00651341	0.00079713	0	0.00118835	0.000700771	0.00216138	0.00228137	0.00182983	0.00193986	0	0	0.00230947	0.109799	0	0.00240385	0.00530973	0.00457666	0	0	0.0146628	0	0	0.0142857	0
C1orf112	0.0295019	0.00757274	0.0313316	0.0106952	0.0133146	0.0151297	0.00912548	0.0237877	0.0155189	0.00791296	0.0192744	0.00923788	0.0106257	0.0118483	0.00360577	0.0230088	0.0183066	0.00285714	0.00571429	0.0293255	0.0216606	0.0275591	0.0047619	0.0318471
SELL	0.0823755	0.00996413	0.0718016	0.0409982	0.103714	0.0158501	0.0547529	0.10064	0.276431	0.101879	0.0136054	0.0115473	0.0224321	0.0462085	0.0396635	0.104425	0.0160183	0.0342857	1.36286	0.0527859	0.0108303	0.00393701	0.1	0.0764331
SELE	0.00306513	0.0011957	0.000435161	0.00118835	0	0.00288184	0.00228137	0	0.00193986	0.00296736	0.00113379	0.00115473	0.171192	0	0.00120192	0	0.00915332	0.00285714	0.00857143	0	0	0.015748	0.00952381	0
METTL18	0.0122605	0.00876843	0.00565709	0.0077243	0.0049054	0.00216138	0.00608365	0.0137237	0.00678952	0.00593472	0.00453515	0	0.0094451	0.0118483	0.00240385	0.0106195	0.00915332	0.00285714	0.00285714	0.0146628	0	0.00393701	0	0
SCYL3	0.0329502	0.0259067	0.0261097	0.0213904	0.0175193	0.0230548	0.0129278	0.0274474	0.0106693	0.016815	0.0249433	0.0184758	0.0106257	0.0225118	0.00721154	0.0159292	0.0183066	0.00285714	0.0285714	0.0439883	0.00361011	0.011811	0.0142857	0.0382166
KIFAP3	0.0306513	0.0418493	0.0204526	0.0279263	0.0189208	0.0691643	0.0106464	0.0375114	0.00872939	0.0267062	0.0510204	0.0588915	0.0306966	0.0331754	0.00360577	0.019469	0.0160183	0.0257143	0.00571429	0.0322581	0.0108303	0.0511811	0	0.0254777
GORAB	0.0172414	0.021124	0.0522193	0.0148544	0.0119131	0.0252161	0.00988593	0.0256176	0.00872939	0.0197824	0.0170068	0.02194	0.0141677	0.0248815	0.0180288	0.0159292	0.00915332	0.00285714	0.00857143	0.0674487	0.00722022	0.015748	0.0047619	0.0191083
PRRX1	0.00153257	0.00836987	0.00739774	0.00415924	0.00210231	0.35951	0.000760456	0.00548948	0.0029098	0.0187933	0.00566893	0.205543	0.0094451	0.0035545	0.00961538	0.00530973	0.020595	0.0142857	0.00285714	0.00879765	0.00361011	0.106299	0	0
FMO3	0.000766284	0.009167	0.000435161	0	0.000700771	0.028098	0.00152091	0.000914913	0	0.00098912	0.0102041	0.0508083	0.00826446	0.00236967	0	0	0.00228833	0	0.00285714	0	0	0.0433071	0.0047619	0
FMO2	0.00153257	0.0374651	0.00565709	0.00237671	0.00210231	0.0511527	0.00152091	0.00274474	0.00193986	0.0098912	0.209751	0.406467	0.0779221	0.00118483	0.00721154	0.00353982	0.00915332	0.00857143	0.00571429	0	0.00722022	0.0905512	0.00952381	0
FMO4	0.00191571	0.00318852	0.00565709	0.000594177	0.00560617	0.0115274	0.00152091	0.00914913	0.00193986	0.00890208	0.00566893	0.0150115	0.00236128	0.00236967	0.00120192	0.00530973	0.00686499	0.00571429	0.00571429	0.0058651	0.0144404	0.00393701	0	0
PRRC2C	0.139464	0.109207	0.151001	0.125966	0.121233	0.105908	0.0577947	0.167429	0.0640155	0.110781	0.0804989	0.0646651	0.11098	0.0521327	0.0432692	0.143363	0.0114416	0.0485714	0.128571	0.219941	0.0505415	0.0866142	0.0285714	0.0828025
VAMP4	0.0275862	0.0231168	0.0365535	0.0219846	0.0294324	0.0136888	0.0121673	0.0411711	0.0116392	0.0326409	0.0272109	0.0161663	0.0295159	0.014218	0.00961538	0.0247788	0.00915332	0.00285714	0.0257143	0.0821114	0.00361011	0.0393701	0.0047619	0.00636943
EEF1AKNMT	0.043295	0.0581905	0.0474326	0.0237671	0.0294324	0.0309798	0.0190114	0.0594694	0.014549	0.041543	0.0419501	0.0161663	0.038961	0.0438389	0.0204327	0.0371681	0.00915332	0.02	0.0371429	0.13783	0.0252708	0.019685	0.0047619	0.0127389
DNM3	0.00804598	0.0864886	0.0182768	0.00594177	0.00770848	0.0129683	0.00304183	0.010064	0.0029098	0.00296736	0.0464853	0.0103926	0.127509	0.00236967	0.00600962	0.00530973	0.0114416	0.0142857	0	0.0058651	0.0288809	0.00393701	0	0.00636943
PIGC	0.0233716	0.0147469	0.0152306	0.016637	0.0189208	0.0208934	0.00532319	0.0237877	0.0106693	0.0336301	0.0204082	0.0034642	0.012987	0.00947867	0.00961538	0.0176991	0.0160183	0.00285714	0.0142857	0.0351906	0.0144404	0.00787402	0.0047619	0.0254777
SUCO	0.0344828	0.0554006	0.0417755	0.0380273	0.0294324	0.0309798	0.0144487	0.0466606	0.0213385	0.0207715	0.0351474	0.017321	0.0330579	0.0450237	0.0108173	0.0371681	0.0160183	0.0142857	0.02	0.0498534	0.0361011	0.015748	0.0238095	0.0636943
FASLG	0.0716475	0.00358709	0.00348129	0.15508	0.0301331	0.00648415	0.0479087	0.00548948	0.0029098	0.00395648	0.00226757	0.00230947	0.00590319	0.00118483	0.00600962	0.0460177	0.00457666	0.00571429	0.00571429	0.00293255	0	0	0.0047619	0
PRDX6	0.00996169	0.0637704	0.0213229	0.0136661	0.00560617	0.0417867	0.00760456	0.0283623	0.00484966	0.0316518	0.0555556	0.0323326	0.025974	0.0177725	0.0216346	0.00530973	0	0.0142857	0.02	0.0703812	0.00361011	0.00787402	0.00952381	0.0127389
KLHL20	0.037931	0.0689518	0.0413403	0.0344623	0.0455501	0.0353026	0.0212928	0.0375114	0.0232784	0.0365974	0.0600907	0.034642	0.05549	0.0225118	0.015625	0.0300885	0.0251716	0.0114286	0.0285714	0.0938416	0.00722022	0.011811	0.0047619	0.0254777
CENPL	0.0191571	0.00597848	0.0113142	0.0106952	0.00770848	0.00720461	0.00228137	0.010979	0.00775946	0.00296736	0.00793651	0.0103926	0.0094451	0.0035545	0.00480769	0.0106195	0.00228833	0.02	0.00285714	0.0351906	0.00361011	0.015748	0.0047619	0.00636943
DARS2	0.016092	0.0179354	0.0274151	0.0112894	0.00280308	0.0136888	0.00532319	0.0137237	0.00387973	0.024728	0.0192744	0.0138568	0.0188902	0.0130332	0.0120192	0.019469	0.0183066	0.00285714	0.00571429	0.0615836	0	0.011811	0	0.0127389
ZBTB37	0.0494253	0.0378637	0.0657093	0.0677362	0.0476524	0.037464	0.0319392	0.073193	0.0232784	0.024728	0.0487528	0.0357968	0.0472255	0.00947867	0.0132212	0.0424779	0.0160183	0.0171429	0.0485714	0.0469208	0.0469314	0.0354331	0.0238095	0.0318471
RC3H1	0.0804598	0.0944599	0.115753	0.102198	0.0847933	0.045389	0.034981	0.133577	0.0494665	0.0761622	0.124717	0.0415704	0.0767414	0.0533175	0.0252404	0.0849558	0.00686499	0.0257143	0.12	0.219941	0.0469314	0.0314961	0.052381	0.127389
RABGAP1L	0.362069	0.418095	0.195822	0.428402	0.308339	0.145533	0.229658	0.329369	0.228904	0.155292	0.340136	0.135104	0.181818	0.231043	0.0612981	0.329204	0.0480549	0.0942857	0.171429	0.43695	0.108303	0.110236	0.0428571	0.566879
KIAA0040	0.0275862	0.0143483	0.0234987	0.0243613	0.0329362	0.0165706	0.0114068	0.0265325	0.0203686	0.0207715	0.0249433	0.0415704	0.0401417	0.0462085	0.00961538	0.0247788	0.00228833	0.0142857	0.0657143	0.026393	0.0144404	0.019685	0.0190476	0.0318471
COP1	0.0490421	0.039458	0.104439	0.0445633	0.0371409	0.0338617	0.0205323	0.105215	0.0193986	0.0464886	0.0328798	0.0138568	0.0436836	0.021327	0.0168269	0.0283186	0.00457666	0.0257143	0.111429	0.155425	0.0649819	0.019685	0.0380952	0.0636943
SEC16B	0	0.0239139	0.010879	0.000594177	0.000700771	0.0331412	0.00152091	0.0256176	0.00193986	0.0098912	0.0204082	0.0254042	0.0401417	0.00473934	0.00360577	0.00176991	0.00915332	0.00571429	0	0.0557185	0.00722022	0.00393701	0.0047619	0
RASAL2	0.00114943	0.0358709	0.0765883	0.000594177	0.00210231	0.0432277	0.00152091	0.0292772	0	0.0217606	0.0736961	0.0265589	0.0767414	0.00118483	0.0288462	0.00176991	0.00228833	0.0142857	0	0.334311	0	0.0905512	0.00952381	0.0254777
RALGPS2	0.00344828	0.0135512	0.00957354	0.00297089	0.00700771	0.0115274	0.00380228	0.0219579	0.186227	0.00593472	0.0238095	0.00577367	0.0094451	0.180095	0.00721154	0.00176991	0.00686499	0.0428571	0.0228571	0.00879765	0.00722022	0.023622	0.0047619	0.0127389
FAM20B	0.0264368	0.0414508	0.0387293	0.0297089	0.0266293	0.0360231	0.0106464	0.042086	0.0174588	0.0454995	0.0578231	0.0265589	0.0460449	0.007109	0.0168269	0.0230088	0.00915332	0.0171429	0.0257143	0.085044	0.0288809	0.0354331	0.0047619	0.0764331
TOR3A	0.0283525	0.0326823	0.106614	0.0207962	0.0119131	0.0208934	0.0114068	0.1043	0.0232784	0.119683	0.0249433	0.0115473	0.0306966	0.188389	0.0372596	0.019469	0.00457666	0.0657143	0.04	0.0938416	0.00361011	0.023622	0.0142857	0.0700637
ABL2	0.016092	0.0498206	0.192341	0.0237671	0.024527	0.154899	0.0106464	0.164684	0.0116392	0.0791296	0.0226757	0.0854503	0.105077	0.0533175	0.0240385	0.0141593	0.0160183	0.0257143	0.0285714	0.322581	0.0252708	0.0275591	0.0285714	0.044586
SOAT1	0.0444444	0.0514149	0.164491	0.0350564	0.0252278	0.0482709	0.0205323	0.182068	0.0184287	0.262117	0.0136054	0.0323326	0.0177096	0.0165877	0.0625	0.0389381	0	0.0371429	0.0485714	0.278592	0.0288809	0.023622	0.0047619	0.0573248
TOR1AIP2	0.0390805	0.126345	0.0596171	0.026738	0.024527	0.0425072	0.0121673	0.0622141	0.0155189	0.0563798	0.162132	0.0288684	0.0472255	0.0485782	0.0300481	0.0230088	0.020595	0.02	0.0485714	0.16129	0.0144404	0.0511811	0.047619	0.101911
TOR1AIP1	0.0655172	0.0717417	0.0835509	0.0653595	0.0546601	0.0612392	0.0273764	0.0924062	0.0349176	0.0840752	0.0725624	0.0946882	0.068477	0.0473934	0.0456731	0.0707965	0.00686499	0.0114286	0.0914286	0.178886	0.0252708	0.0511811	0.0142857	0.0828025
CEP350	0.10613	0.116381	0.14752	0.0944742	0.0770848	0.0799712	0.0608365	0.193962	0.0465567	0.129575	0.0827664	0.0542725	0.0979929	0.116114	0.0516827	0.0884956	0.0251716	0.0171429	0.0971429	0.252199	0.0722022	0.0629921	0.0380952	0.33758
QSOX1	0.0582375	0.34715	0.18973	0.0356506	0.0266293	0.180115	0.0129278	0.171089	0.00678952	0.204748	0.165533	0.163972	0.094451	0.021327	0.114183	0.0247788	0.0183066	0.0371429	0.0714286	0.645161	0.0397112	0.0511811	0.0238095	0.0382166
ACBD6	0.0409962	0.082503	0.0552654	0.040404	0.0497547	0.0504323	0.0212928	0.0878317	0.0300679	0.0435213	0.0612245	0.0334873	0.0247934	0.0260664	0.0168269	0.0300885	0.020595	0.02	0.0314286	0.105572	0.0433213	0.0354331	0.0047619	0.0382166
XPR1	0.0318008	0.0637704	0.0339426	0.0231729	0.0280308	0.0201729	0.0190114	0.0201281	0.00678952	0.0217606	0.0555556	0.0184758	0.0495868	0.0308057	0.00600962	0.0176991	0.0228833	0.0257143	0.04	0.0703812	0.00722022	0.00787402	0	0.0318471
KIAA1614	0.000766284	0.00278996	0.00391645	0.00237671	0.00140154	0.0317003	0.000760456	0.00548948	0	0.00296736	0.00226757	0.0461894	0.0188902	0.00473934	0.00240385	0	0.0160183	0	0.00285714	0	0.0361011	0.0551181	0.0047619	0
STX6	0.0624521	0.0876843	0.139252	0.0445633	0.0455501	0.0389049	0.0258555	0.176578	0.0184287	0.150346	0.0612245	0.0207852	0.0672963	0.021327	0.0637019	0.0442478	0.0160183	0.0228571	0.0828571	0.351906	0.0252708	0.0275591	0.0380952	0.0318471
IER5	0.105364	0.187326	0.185814	0.0451575	0.0588648	0.064121	0.0281369	0.204941	0.0814743	0.162216	0.0510204	0.0588915	0.122786	0.042654	0.0829327	0.0743363	0.02746	0.04	0.134286	0.906158	0.0649819	0.0826772	0.271429	0.305732
GLUL	0.195785	0.484655	3.2611	0.124777	0.169587	0.346542	0.0988593	4.62031	0.0368574	4.39763	0.342404	0.248268	0.262102	0.146919	1.1887	0.157522	0.0846682	0.605714	1.78	7.4868	0.819495	0.177165	0.97619	0.159236
RNASEL	0.0310345	0.0163412	0.0326371	0.020202	0.0231254	0.0144092	0.0106464	0.0301921	0.0155189	0.0316518	0.0181406	0.0150115	0.0153483	0.00947867	0.0144231	0.0247788	0.00228833	0.0142857	0.06	0.0821114	0.0144404	0.011811	0.0238095	0.0254777
RGS16	0.0210728	0.382623	0.00957354	0.00534759	0.0112123	0.275216	0.0106464	0.0173833	0.0126091	0.016815	0.181406	0.0727483	0.170012	0.0651659	0.0228365	0.0123894	0.0114416	0.0314286	0.0114286	0.0410557	0.00722022	0.287402	0.0333333	0
NPL	0.0172414	0.310084	0.516971	0.0154486	0.0168185	0.0497118	0.0129278	1.04483	0.00775946	0.802176	0.0294785	0.0334873	0.0271547	0.00947867	0.141827	0.0247788	0.00686499	0.117143	0.194286	0.451613	0.0180505	0	0.17619	0.00636943
DHX9	0.059387	0.113591	0.0704961	0.0451575	0.0616678	0.0504323	0.0296578	0.084172	0.028128	0.0583581	0.0680272	0.0438799	0.0507674	0.042654	0.0360577	0.0619469	0.0389016	0.0228571	0.0742857	0.14956	0.0685921	0.019685	0.00952381	0.0955414
LAMC1	0.00268199	0.0833001	0.0191471	0.00237671	0.00420463	0.242075	0.00380228	0.0073193	0.00969932	0.0158259	0.0895692	0.152425	0.177096	0.042654	0.0204327	0.00353982	0.0228833	0.02	0.00285714	0.0410557	0	0.173228	0.0142857	0
LAMC2	0.00153257	0.0358709	0.00130548	0.00118835	0.00140154	0.0165706	0.00304183	0	0.000969932	0.00098912	0.251701	0.00577367	0.0271547	0.00236967	0.00120192	0	0.0160183	0.00857143	0	0	0	0.00393701	0	0
SMG7	0.0241379	0.0267039	0.0261097	0.0130719	0.0210231	0.0129683	0.0121673	0.0146386	0.00775946	0.0267062	0.015873	0.0115473	0.0177096	0.0106635	0.00721154	0.0230088	0.00915332	0.0114286	0.0114286	0.058651	0.00361011	0.015748	0	0.0573248
NCF2	0.0164751	0.0294938	1	0.0225787	0.0126139	0.0533141	0.0174905	0.545288	0.014549	0.693373	0.0249433	0.0115473	0.0283353	0.0296209	0.629808	0.0106195	0.0434783	0.117143	1.45143	2.51906	0.0288809	0.023622	0.652381	0.0828025
ARPC5	0.0383142	0.0534077	0.0974761	0.0249554	0.0294324	0.0446686	0.0205323	0.121683	0.0155189	0.21365	0.0702948	0.0265589	0.0625738	0.0367299	0.0997596	0.0336283	0.0114416	0.0514286	0.151429	0.480938	0.00361011	0.0787402	0.0761905	0.11465
RGL1	0.00727969	0.0876843	0.369452	0.00653595	0.00560617	0.0914986	0.00304183	0.829826	0.000969932	0.292779	0.0714286	0.108545	0.128689	0.00592417	0.0709135	0.00353982	0.020595	0.0314286	0.04	0.0997067	0.00722022	0.0590551	0.0190476	0.0191083
COLGALT2	0.00229885	0.0011957	0.000870322	0.0148544	0.0112123	0.00792507	0.00684411	0.00182983	0	0.00098912	0.00226757	0.039261	0.00590319	0	0.00120192	0.00707965	0.00915332	0.00285714	0	0.00293255	0	0.011811	0	0
TSEN15	0.00727969	0.0103627	0.00696258	0.0130719	0.00700771	0.00504323	0.00380228	0.00640439	0.000969932	0.0108803	0.0102041	0.0034642	0.0094451	0.007109	0.00480769	0.0141593	0.00228833	0.00571429	0.00571429	0.00879765	0.00361011	0	0.0047619	0
C1orf21	0.00344828	0.241132	0.0182768	0.0350564	0.00700771	0.0497118	0.00684411	0.0201281	0.0029098	0.0316518	0.0748299	0.0704388	0.081464	0.00118483	0.00841346	0.00884956	0.00915332	0.0171429	0.00857143	0.00879765	0.00722022	0.0354331	0.00952381	0.216561
EDEM3	0.102299	0.110801	0.158834	0.0748663	0.0868956	0.116715	0.0372624	0.230558	0.0339476	0.194857	0.0895692	0.0692841	0.0720189	0.231043	0.0685096	0.0867257	0.01373	0.0571429	0.117143	0.26393	0.0397112	0.0511811	0.0333333	0.044586
NIBAN1	0.11341	0.0318852	0.0935596	0.0766488	0.0819902	0.0129683	0.051711	0.0411711	0.0106693	0.0257171	0.0170068	0.00808314	0.0283353	0.021327	0.0300481	0.0867257	0.0320366	0.0171429	0.222857	0.158358	0.00361011	0.0590551	0.128571	0.369427
RNF2	0.00804598	0.0107613	0.00870322	0.00475342	0.00840925	0.00576369	0.00456274	0.0073193	0.00484966	0.00692384	0.00340136	0.00230947	0.0141677	0.0154028	0.00480769	0.00176991	0.00686499	0.00571429	0.0114286	0.0410557	0.00722022	0.00393701	0	0.00636943
TRMT1L	0.0264368	0.0362694	0.0543951	0.026738	0.0294324	0.0208934	0.0136882	0.053065	0.0203686	0.0524233	0.0294785	0.0103926	0.0224321	0.0343602	0.0264423	0.040708	0.0160183	0.0114286	0.0285714	0.111437	0.0180505	0.0314961	0.0190476	0.0382166
SWT1	0.00996169	0.0199283	0.024369	0.010101	0.00770848	0.0144092	0.00456274	0.0173833	0.00775946	0.0138477	0.021542	0.00923788	0.0271547	0.0379147	0.00360577	0.0123894	0.00686499	0.00571429	0.00571429	0.0117302	0.00361011	0.011811	0.0428571	0.0127389
IVNS1ABP	0.361303	0.157433	0.502611	0.318479	0.213735	0.157781	0.180989	0.759378	0.0514064	0.296736	0.147392	0.0981524	0.382527	0.0793839	0.0997596	0.293805	0.0594966	0.08	0.331429	0.868035	0.0577617	0.0669291	2.22857	0.471338
HMCN1	0.00114943	0.119968	0.00565709	0.00118835	0.00210231	0.160663	0.00228137	0.00457457	0.00193986	0.00593472	0.0589569	0.299076	0.0708383	0.0035545	0.00480769	0	0.0343249	0.00285714	0.00285714	0.00293255	0.00361011	0.0433071	0.0190476	0
TPR	0.120307	0.114388	0.102698	0.0885324	0.0728802	0.0698847	0.0463878	0.0997255	0.0465567	0.0860534	0.0975057	0.0658199	0.114522	0.0675355	0.0480769	0.111504	0.00457666	0.0257143	0.0742857	0.120235	0.0397112	0.0433071	0.00952381	0.0764331
ODR4	0.0413793	0.0769231	0.0691906	0.0291147	0.024527	0.0597983	0.0243346	0.0823422	0.00969932	0.0454995	0.053288	0.0415704	0.0578512	0.0533175	0.0132212	0.0300885	0.0114416	0.02	0.04	0.102639	0.0108303	0.0354331	0.00952381	0.0382166
PTGS2	0.00306513	0.141092	0.113142	0.00534759	0.00700771	0.228386	0.00532319	0.124428	0.00193986	0.0524233	0.764172	0.386836	0.132231	0.0154028	0.0252404	0.0159292	0.00915332	0.0285714	0.202857	0.0791789	1.17329	0.0511811	0.185714	0.00636943
PLA2G4A	0.00191571	0.0111598	0.0565709	0.00178253	0.000700771	0.0216138	0	0.105215	0.000969932	0.0306627	0.00340136	0.0242494	0.0106257	0	0.0144231	0	0.0114416	0.0114286	0.0542857	0.0498534	0.0361011	0.00787402	0	0.0191083
RGS1	0.277778	0.0175369	0.238468	0.443256	0.507358	0.0345821	0.221293	1.0796	0.0252182	0.502473	0.0283447	0.02194	0.0177096	0.919431	0.0649038	0.617699	0.0183066	0.12	0.04	0.307918	1.45487	0.019685	0.0285714	0.566879
RGS13	0.00114943	0.0011957	0.00174064	0	0	0.000720461	0.00304183	0.00274474	0.00678952	0	0.00113379	0.00230947	0.00354191	0.014218	0	0.00176991	0.00228833	0.0142857	0	0.0146628	0.389892	0	0.00952381	0.00636943
RGS2	0.0199234	0.0402551	0.493473	0.0219846	0.0329362	0.20389	0.0106464	0.972553	0.0174588	0.380811	0.0249433	0.205543	0.0365998	0.0829384	0.0985577	0.0159292	0.00228833	0.0542857	0.814286	0.155425	0.646209	0.0826772	0.0952381	0.133758
UCHL5	0.0245211	0.0294938	0.0248042	0.0196078	0.0189208	0.0180115	0.0114068	0.0375114	0.0126091	0.024728	0.0226757	0.0161663	0.0200708	0.0319905	0.00961538	0.019469	0.00915332	0.0228571	0.0114286	0.0615836	0.0108303	0.015748	0	0.0191083
RO60	0.0517241	0.0593862	0.051349	0.0433749	0.0343378	0.0367435	0.01673	0.0576395	0.0300679	0.0356083	0.0464853	0.0508083	0.0578512	0.0331754	0.0252404	0.0477876	0.01373	0.0285714	0.0342857	0.13783	0.0577617	0.0433071	0.0142857	0.0636943
GLRX2	0.0141762	0.0195297	0.0409051	0.0190137	0.015417	0.00648415	0.00608365	0.0347667	0.0116392	0.0197824	0.0170068	0.00577367	0.0153483	0.00829384	0.015625	0.00884956	0.00686499	0.0142857	0.00285714	0.11437	0.0108303	0.011811	0.00952381	0.0191083
CDC73	0.181609	0.131527	0.172324	0.117053	0.112123	0.114553	0.0638783	0.16194	0.0455868	0.124629	0.105442	0.115473	0.135773	0.0864929	0.0697115	0.118584	0.02746	0.0342857	0.1	0.293255	0.0974729	0.0826772	0.0714286	0.133758
KCNT2	0.000383142	0.009167	0.00174064	0.000594177	0	0.0273775	0	0	0.000969932	0.00098912	0.109977	0.0334873	0.0118064	0	0.00120192	0	0.0160183	0	0.00571429	0	0	0.0354331	0	0
CFH	0.00689655	0.123555	0.0304613	0.00415924	0.0133146	0.347983	0.00532319	0.0860018	0.00193986	0.0820969	0.0555556	0.211316	0.0401417	0.00236967	0.0180288	0.00176991	0.0183066	0.0114286	0.0228571	0.00293255	0.00361011	0.181102	0.00952381	0
CFHR4	0.000383142	0.000398565	0	0.000594177	0.000700771	0.00288184	0	0.00182983	0	0	0.00113379	0	0	0.00118483	0	0	0.0183066	0.00857143	0	0.00293255	0	0	0.0047619	0
ASPM	0.0218391	0.00239139	0.00478677	0.00653595	0.00280308	0.00504323	0.00304183	0.00182983	0.00581959	0.00296736	0.00113379	0.00230947	0.00826446	0.00592417	0.00240385	0.00884956	0.0114416	0.00285714	0	0.0293255	0	0.00393701	0	0.0254777
ZBTB41	0.0218391	0.0362694	0.0335074	0.0249554	0.0238262	0.0223343	0.00912548	0.0375114	0.013579	0.0346192	0.037415	0.0161663	0.0177096	0.0165877	0.00841346	0.0212389	0.0114416	0.0285714	0.0171429	0.0557185	0.0216606	0.011811	0	0.00636943
DENND1B	0.0655172	0.0362694	0.0474326	0.0398099	0.0378416	0.00864553	0.0235741	0.0777676	0.00969932	0.0356083	0.0351474	0.00461894	0.00590319	0.049763	0.0168269	0.0353982	0.00457666	0.0114286	0.0142857	0.0791789	0.0397112	0.011811	0.0142857	0.191083
NEK7	0.118774	0.0984456	0.0939948	0.123589	0.0988087	0.0742075	0.0684411	0.0777676	0.0300679	0.0672601	0.139456	0.0635104	0.101535	0.0414692	0.0300481	0.116814	0.0434783	0.0342857	0.0857143	0.173021	0.0577617	0.0314961	0.0333333	0.089172
PTPRC	0.284291	0.0139498	0.238903	0.273916	0.250175	0.0129683	0.11635	0.196706	0.057226	0.139466	0.0102041	0.00692841	0.0165289	0.0225118	0.0841346	0.279646	0.00686499	0.0371429	0.32	0.237537	0.0397112	0.00787402	0.138095	0.197452
NR5A2	0.000766284	0.00159426	0.000435161	0.00118835	0	0.000720461	0	0.00182983	0	0.00098912	0.00226757	0.00230947	0.109799	0.00236967	0.00240385	0	0.00228833	0.00571429	0	0	0	0.00787402	0	0
ZNF281	0.0609195	0.0625747	0.0813751	0.0243613	0.015417	0.0540346	0.0243346	0.10064	0.013579	0.0484669	0.0328798	0.017321	0.0318772	0.0260664	0.0216346	0.0424779	0.01373	0.0142857	0.0428571	0.0733138	0.00361011	0.011811	0.0190476	0.0254777
DDX59	0.045977	0.0494221	0.0574413	0.0386215	0.0273301	0.0425072	0.0235741	0.0484904	0.0300679	0.0365974	0.0419501	0.0473441	0.0625738	0.028436	0.0108173	0.0353982	0.0183066	0.02	0.0371429	0.0674487	0.0252708	0.015748	0.0142857	0.044586
CAMSAP2	0.00421456	0.0709446	0.0491732	0.00297089	0.0105116	0.0619597	0.00456274	0.042086	0.0029098	0.0336301	0.0566893	0.0669746	0.0590319	0.00829384	0.0108173	0.00707965	0.0297483	0.0228571	0.00285714	0.146628	0.00722022	0.0708661	0	0.0127389
GPR25	0.0187739	0	0.000435161	0.0148544	0.0175193	0.000720461	0.00684411	0.000914913	0.00484966	0.00098912	0.00113379	0	0	0.00118483	0	0.0212389	0.00228833	0.00285714	0	0	0	0	0.0047619	0
INAVA	0.0111111	0.0191311	0.000870322	0.00415924	0.00140154	0.000720461	0	0.00365965	0	0.00197824	0.0873016	0.00230947	0.00354191	0.0035545	0.00240385	0.00530973	0.00228833	0.00857143	0.00285714	0	0	0	0	0.00636943
KIF21B	0.139847	0.00518135	0.0239339	0.139632	0.0974071	0.0129683	0.051711	0.0237877	0.0358875	0.0128586	0.00453515	0.0127021	0.0165289	0.0343602	0.0144231	0.0955752	0.00686499	0.0171429	0.0514286	0.0175953	0.032491	0.011811	0.00952381	0.0191083
TMEM9	0.0141762	0.0833001	0.0143603	0.0106952	0.015417	0.0345821	0.00532319	0.0256176	0.00387973	0.0276954	0.0600907	0.0381062	0.0212515	0.0343602	0.0216346	0.00707965	0.0160183	0.00285714	0	0.0410557	0.0108303	0.015748	0.00952381	0.00636943
LAD1	0.000766284	0.138701	0.0117493	0.00118835	0	0.00288184	0	0.00182983	0	0.00692384	0.0102041	0.00230947	0.00708383	0	0.00841346	0	0.0114416	0.00571429	0.00285714	0.00293255	0	0	0.00952381	0.184713
PHLDA3	0.00613027	0.0199283	0.0117493	0.00534759	0.00280308	0.04683	0.00608365	0.00823422	0.00193986	0.0187933	0.0272109	0.0254042	0.0141677	0.0035545	0.00841346	0.019469	0.00915332	0.0114286	0	0.410557	0.00361011	0.023622	0.00952381	0
CSRP1	0.0750958	0.325628	0.123151	0.0588235	0.0497547	0.486311	0.0220532	0.0924062	0.014549	0.149357	0.604308	0.680139	0.451004	0.127962	0.143029	0.0584071	0.0778032	0.0857143	0.0628571	0.536657	0.032491	0.724409	0.0428571	0.394904
NAV1	0.00536398	0.0103627	0.0661445	0.00415924	0.00630694	0.177233	0.00684411	0.031107	0.00872939	0.0217606	0.0113379	0.0623557	0.224321	0.028436	0.0132212	0	0.00457666	0.02	0.02	0.0234604	0.0541516	0.106299	0.0047619	0.541401
IPO9	0.0659004	0.0793145	0.0722367	0.0516934	0.033637	0.0619597	0.026616	0.0622141	0.029098	0.0306627	0.0941043	0.034642	0.068477	0.0402844	0.00961538	0.0530973	0.00457666	0.0285714	0.0171429	0.0762463	0.0288809	0.019685	0.0047619	0.044586
SHISA4	0.000383142	0.018334	0.00522193	0.00237671	0.00280308	0.00864553	0.00532319	0.0146386	0.000969932	0.0138477	0.0124717	0.00577367	0.0141677	0.014218	0.00240385	0.00176991	0.00915332	0.00285714	0.00857143	0.00879765	0	0.011811	0	0.00636943
LMOD1	0.000766284	0.00438422	0.00261097	0.000594177	0	0.0353026	0.00456274	0.00182983	0.00193986	0.00395648	0.00793651	0.0889145	0.0306966	0.00118483	0.00240385	0.00176991	0.0160183	0.00857143	0	0	0	0.251969	0	0
TIMM17A	0.0272031	0.0402551	0.0652742	0.0273321	0.0238262	0.028098	0.00988593	0.0567246	0.00872939	0.049456	0.0362812	0.0196305	0.0365998	0.0367299	0.0300481	0.0141593	0.00228833	0.00571429	0.04	0.117302	0.0108303	0.019685	0.0238095	0.0318471
RNPEP	0.0291188	0.0773216	0.113577	0.0285205	0.024527	0.0338617	0.0159696	0.132662	0.0164888	0.132542	0.0714286	0.0230947	0.0460449	0.0272512	0.0552885	0.0336283	0.00915332	0.0228571	0.0885714	0.284457	0.032491	0.0275591	0.0142857	0.0636943
ELF3	0.00613027	1.21363	0.0139252	0.00713012	0.00350385	0.0172911	0.00532319	0.0137237	0.00484966	0.0217606	0.811791	0.0115473	0.0625738	0.00829384	0.0108173	0.00707965	0.0228833	0.02	0.0285714	0.0175953	0.00722022	0.011811	0.0047619	0.0254777
ARL8A	0.0413793	0.0422479	0.0870322	0.0320856	0.0350385	0.0396254	0.0174905	0.0933211	0.0116392	0.132542	0.0566893	0.0196305	0.0507674	0.035545	0.0673077	0.0424779	0.00915332	0.0342857	0.08	0.252199	0.0397112	0.023622	0.0285714	0.089172
PTPN7	0.338314	0.00836987	0.06745	0.197267	0.159776	0.0201729	0.0730038	0.0347667	0.0591659	0.041543	0.00680272	0.0115473	0.0177096	0.119668	0.0252404	0.180531	0.00457666	0.0457143	0.0171429	0.0117302	0.144404	0.00393701	0.0238095	0.178344
PPP1R12B	0.0770115	0.16939	0.110096	0.0695187	0.0504555	0.157061	0.0479087	0.103385	0.042677	0.041543	0.14966	0.2806	0.126328	0.0687204	0.0180288	0.0477876	0.0457666	0.0457143	0.0657143	0.0703812	0.0433213	0.354331	0.00952381	0.197452
KDM5B	0.140613	0.0996413	0.064839	0.0505051	0.0616678	0.0871758	0.0334601	0.0329369	0.0184287	0.0306627	0.0816327	0.0323326	0.05549	0.0272512	0.0168269	0.0690265	0.0160183	0.0114286	0.0285714	0.0234604	0.0180505	0.0354331	0.0142857	0.0509554
RABIF	0.035249	0.0278996	0.0217581	0.0196078	0.0238262	0.00864553	0.0114068	0.0274474	0.00872939	0.0306627	0.021542	0.0103926	0.0141677	0.0154028	0.0132212	0.0176991	0.01373	0.0285714	0.0314286	0.0615836	0.00722022	0.015748	0.0142857	0.00636943
KLHL12	0.0444444	0.0462336	0.0596171	0.020202	0.0168185	0.0216138	0.0144487	0.0658737	0.0174588	0.0593472	0.0340136	0.0161663	0.0306966	0.021327	0.0216346	0.0283186	0.00686499	0.0257143	0.0228571	0.0909091	0.0144404	0.0275591	0.0238095	0.0191083
ADIPOR1	0.0628352	0.234356	0.1745	0.0528818	0.0525578	0.054755	0.0250951	0.269899	0.0320078	0.320475	0.14059	0.0427252	0.114522	0.164692	0.149038	0.0513274	0.0366133	0.0628571	0.191429	0.475073	0.0685921	0.0551181	0.052381	0.0955414
CYB5R1	0.0237548	0.0793145	0.0535248	0.0130719	0.0217239	0.0230548	0.00988593	0.111619	0.00775946	0.129575	0.0612245	0.02194	0.0318772	0.0308057	0.0384615	0.0283186	0.00228833	0.0142857	0.0114286	0.164223	0.0180505	0.00787402	0.0238095	0.0191083
TMEM183A	0.0348659	0.0490235	0.0530896	0.0350564	0.0441486	0.0266571	0.0250951	0.0439158	0.0184287	0.0326409	0.0328798	0.0138568	0.0283353	0.0248815	0.0192308	0.019469	0.0251716	0.0228571	0.0457143	0.111437	0.0361011	0.00787402	0.0190476	0.044586
ADORA1	0	0.00278996	0.00304613	0.000594177	0	0.0158501	0	0.00274474	0	0.00197824	0.00226757	0.00115473	0.00236128	0	0	0	0.00686499	0.00857143	0.00285714	0.0498534	0.00361011	0	0	0.00636943
CHI3L1	0.0237548	0.312077	2.18103	0.0136661	0.0105116	0.28098	0.0136882	0.223239	0.0029098	1.21068	0.0544218	0.0704388	0.025974	0.021327	1.31611	0.0106195	0.00915332	0.102857	0.0514286	0.102639	0.00722022	0.0314961	0.0952381	0.0191083
CHIT1	0.00536398	0.00836987	0.230635	0.00237671	0	0.0115274	0	0.221409	0.0029098	0.697329	0.00566893	0.00692841	0.00472255	0.0106635	0.078125	0.00707965	0.00686499	0.0228571	0.02	0.0762463	0	0.0314961	0	0.00636943
BTG2	0.209962	0.781985	0.389034	0.18063	0.229152	0.446686	0.115589	1.0247	0.201746	0.417409	0.464853	0.732102	0.324675	3.90521	0.189904	0.20354	0.0686499	0.511429	0.485714	0.806452	0.714801	0.374016	0.3	0.624204
FMOD	0.00153257	0.0151455	0.000870322	0.000594177	0.000700771	0.0662824	0.00152091	0.00182983	0	0.00296736	0.00113379	0.0207852	0.00708383	0.00236967	0.00360577	0	0.00686499	0.00571429	0.00571429	0.00293255	0	0.0393701	0	0
PRELP	0.00229885	0.0175369	0.000870322	0.000594177	0.00420463	0.0691643	0.00152091	0.00640439	0	0.0049456	0.00453515	0.174365	0.0354191	0.00473934	0.00120192	0	0.00915332	0	0.00285714	0.0058651	0	0.0433071	0.00952381	0
ATP2B4	0.392337	0.38621	0.0474326	0.259655	0.239664	0.130403	0.106464	0.05215	0.0232784	0.0395648	0.247166	0.0750577	0.18536	0.0521327	0.0360577	0.309735	0.01373	0.08	0.0885714	0.0791789	0.0469314	0.161417	0.0142857	0.127389
LAX1	0.0720307	0.00278996	0.00130548	0.0653595	0.0553609	0.00504323	0.0288973	0.00548948	0.0213385	0.00395648	0.00226757	0.00230947	0.00826446	0.327014	0.00240385	0.0743363	0.0114416	0.0542857	0.00571429	0.00293255	0.194946	0.00393701	0	0.00636943
SNRPE	0.0111111	0.0306895	0.0174064	0.00950683	0.0112123	0.0122478	0.00836502	0.00823422	0.013579	0.016815	0.0102041	0.00923788	0.0094451	0.0130332	0.00961538	0.0123894	0.00686499	0	0.00857143	0.0439883	0	0.00787402	0	0.00636943
SOX13	0.000383142	0.0235153	0.00652742	0.00237671	0.00210231	0.00792507	0.00152091	0.00274474	0.000969932	0.00593472	0.0181406	0.0277136	0.0543093	0	0.00480769	0	0.00457666	0.00285714	0	0.0234604	0.0938628	0.0275591	0	0
PLEKHA6	0.00153257	0.055002	0.00435161	0.000594177	0.00210231	0.0309798	0	0	0.00484966	0.00197824	0.00907029	0.0473441	0.0177096	0	0	0	0.00457666	0	0.00285714	0.00293255	0	0.00393701	0.0047619	0.00636943
PPP1R15B	0.15249	0.225588	0.37859	0.129531	0.128942	0.286023	0.0661597	0.465691	0.0543162	0.313551	0.168934	0.385681	0.293979	0.270142	0.0985577	0.129204	0.0251716	0.0885714	0.171429	0.935484	0.212996	0.11811	0.209524	0.261146
PIK3C2B	0.0636015	0.0605819	0.00957354	0.0338681	0.0476524	0.0144092	0.01673	0.00823422	0.0795344	0.00692384	0.0328798	0.0150115	0.243211	0.0343602	0.00600962	0.040708	0.0114416	0.0142857	0.00857143	0.0175953	0.0794224	0.015748	0.0047619	0.00636943
MDM4	0.314943	0.280191	0.43168	0.307784	0.299229	0.223343	0.170342	0.410796	0.227934	0.140455	0.240363	0.174365	0.286895	0.255924	0.0625	0.249558	0.020595	0.0714286	0.28	0.328446	0.212996	0.19685	0.133333	0.267516
NFASC	0.000383142	0.00239139	0.000870322	0.000594177	0.00210231	0.0353026	0.00152091	0.00182983	0	0.00098912	0.00453515	0.138568	0.0188902	0	0.00120192	0	0.0183066	0	0.00285714	0	0	0.15748	0.0047619	0
TMEM81	0.00383142	0.00438422	0.00913838	0.00653595	0.0049054	0.00360231	0.00152091	0.00640439	0.000969932	0.00296736	0.00340136	0.0034642	0.00708383	0.00118483	0.00240385	0.00176991	0.0114416	0.00285714	0	0.00879765	0.00722022	0	0	0.00636943
RBBP5	0.0145594	0.0187326	0.0213229	0.0196078	0.0119131	0.0144092	0.0114068	0.0274474	0.0174588	0.0257171	0.0102041	0.0184758	0.0165289	0.0236967	0.0168269	0.0159292	0.00686499	0.02	0.00857143	0.0879765	0.00361011	0	0.0190476	0.0254777
DSTYK	0.0210728	0.0227182	0.0234987	0.0136661	0.024527	0.0208934	0.0159696	0.0247027	0.00969932	0.024728	0.0136054	0.0207852	0.0295159	0.0225118	0.0120192	0.0265487	0.00915332	0	0.0228571	0.0410557	0.0180505	0.00787402	0.00952381	0.00636943
NUAK2	0.00229885	0.0207254	0.0369887	0.00475342	0.00700771	0.0201729	0.00456274	0.0448307	0.0203686	0.0336301	0.015873	0.00230947	0.0330579	0.0533175	0.00961538	0.00176991	0.00228833	0.0142857	0.0657143	0.00879765	0	0.00787402	0.0047619	0.044586
BLACAT1	0.00881226	0.024711	0.000435161	0.00237671	0.00210231	0.00288184	0.00152091	0.000914913	0.000969932	0	0.00793651	0.00115473	0.00118064	0.00473934	0	0.00353982	0.00457666	0	0	0	0	0	0.0047619	0
CDK18	0.000766284	0.052212	0.0683203	0.00237671	0.00210231	0.0317003	0.00456274	0.0274474	0.00387973	0.024728	0.0646259	0.0230947	0.0153483	0.00829384	0.0180288	0.00353982	0.00915332	0	0.00571429	0.108504	0.00722022	0.0275591	0.0047619	0
ELK4	0.0873563	0.0573934	0.0744125	0.0825906	0.0756833	0.0554755	0.0425856	0.0686185	0.0756547	0.0534125	0.0453515	0.0450346	0.100354	0.0509479	0.0228365	0.0831858	0.01373	0.0314286	0.0542857	0.134897	0.0541516	0.0275591	0.0238095	0.089172
SLC45A3	0.00114943	0.00438422	0.00739774	0.00237671	0.00210231	0.0115274	0.00304183	0.00640439	0.0155189	0.00593472	0.00793651	0.0115473	0.0141677	0.00118483	0.00120192	0.00176991	0.0183066	0.00285714	0	0.0410557	0.808664	0.011811	0	0
NUCKS1	0.0501916	0.103228	0.048738	0.0451575	0.0273301	0.0662824	0.0159696	0.042086	0.0232784	0.0731949	0.0498866	0.0427252	0.0779221	0.035545	0.0612981	0.0460177	0.0114416	0.0285714	0.0314286	0.175953	0.0469314	0.0590551	0.00952381	0.10828
RAB29	0.0287356	0.0143483	0.0417755	0.0475342	0.0378416	0.00936599	0.0174905	0.0375114	0.029098	0.0375865	0.00453515	0.00808314	0.0177096	0.0130332	0.0192308	0.0353982	0.0183066	0.0114286	0.0228571	0.0733138	0	0.00393701	0	0.0955414
SLC41A1	0.0321839	0.0805102	0.00435161	0.0261438	0.0259285	0.037464	0.00912548	0.0073193	0.00581959	0.00890208	0.021542	0.0300231	0.0661157	0.028436	0.00721154	0.0247788	0.0114416	0.0142857	0.00285714	0.0205279	0.0216606	0.0314961	0	0.0254777
SLC26A9	0.000383142	0.126345	0.00174064	0.000594177	0.00140154	0.000720461	0.00380228	0.000914913	0	0.00395648	0.0249433	0.0034642	0.00472255	0	0.00120192	0.00176991	0.01373	0.00571429	0.00285714	0	0.00361011	0	0	0
RAB7B	0.000766284	0.0115584	0.0387293	0	0.000700771	0.00648415	0	0.0576395	0.000969932	0.0435213	0.00680272	0.00808314	0.00590319	0	0.00480769	0.00176991	0.0114416	0.00285714	0.00285714	0.181818	0	0.00393701	0	0.770701
CTSE	0.00268199	0.444002	0.0078329	0.00594177	0.00280308	0.00864553	0.00304183	0.00640439	0.0029098	0.0138477	0.539683	0.0103926	0.0354191	0.007109	0.0228365	0.00176991	0.020595	0.02	0.00571429	0.00879765	0	0	0.0142857	0
IKBKE	0.148659	0.0310881	0.456484	0.0695187	0.0833917	0.0929395	0.0418251	0.309241	0.0543162	0.152324	0.0306122	0.0300231	0.0224321	0.0296209	0.0685096	0.107965	0.0114416	0.0228571	0.0942857	0.140762	0.032491	0.015748	0.052381	0.0191083
RASSF5	0.144444	0.0422479	0.1745	0.121212	0.107919	0.0244957	0.0555133	0.133577	0.0494665	0.0840752	0.0770975	0.00808314	0.0177096	0.0627962	0.0661058	0.159292	0.0160183	0.04	0.14	0.372434	0.223827	0.00787402	0.138095	0.203822
EIF2D	0.0268199	0.0581905	0.0348129	0.0213904	0.024527	0.0381844	0.018251	0.0274474	0.0232784	0.0257171	0.037415	0.0300231	0.0507674	0.0236967	0.0168269	0.0141593	0.00915332	0.0142857	0.0171429	0.0733138	0.0361011	0.015748	0.0190476	0.0191083
DYRK3	0.00574713	0.0864886	0.00348129	0	0.00420463	0.056196	0	0.000914913	0	0.00098912	0.0102041	0.0646651	0.0271547	0.00592417	0	0	0.00228833	0.00285714	0	0.00879765	0.00722022	0.011811	0	0.00636943
MAPKAPK2	0.155939	0.187326	0.141862	0.0920974	0.100911	0.138329	0.051711	0.15279	0.057226	0.136499	0.136054	0.115473	0.127509	0.472749	0.0600962	0.104425	0.02746	0.122857	0.125714	0.304985	0.0577617	0.0984252	0.0761905	0.235669
IL10	0.0045977	0.00159426	0.0583116	0.00415924	0.00350385	0.00288184	0.00152091	0.135407	0	0.0395648	0.00113379	0	0	0.0035545	0.0108173	0.0123894	0.00457666	0.00857143	0	0.0175953	0	0	0.0142857	0
FCMR	0.0501916	0.00518135	0.00348129	0.0760547	0.082691	0.00576369	0.0509506	0.00914913	0.103783	0.00890208	0.00566893	0.00577367	0.00472255	0.00473934	0.00120192	0.106195	0.00686499	0.0171429	0	0.0117302	0.0108303	0.015748	0	0.00636943
PIGR	0.0137931	3.80709	0.0274151	0.0118835	0.0210231	0.0331412	0.0281369	0.0164684	0.0106693	0.0583581	0.380952	0.0484988	0.179457	0.0236967	0.0661058	0.0106195	0.0320366	0.0771429	0.02	0.0791789	0.0288809	0.015748	0.0285714	0.0700637
C1orf116	0.00344828	0.296931	0.00565709	0.00178253	0.00140154	0.00720461	0.00608365	0.00640439	0.00387973	0.00692384	0.469388	0.00808314	0.0531287	0.00473934	0.0120192	0.00530973	0.00457666	0.0142857	0	0.00879765	0.00361011	0.00393701	0.0047619	0.0127389
PFKFB2	0.00229885	0.106417	0.0474326	0.00475342	0.00420463	0.0115274	0.00836502	0.095151	0.00581959	0.0514342	0.0249433	0.00923788	0.012987	0.0118483	0.015625	0	0.0114416	0.00571429	0.0342857	0.0938416	0.00722022	0.011811	0.0142857	0.00636943
YOD1	0.0203065	0.033878	0.04047	0.0142602	0.0231254	0.0172911	0.0152091	0.0484904	0.0116392	0.016815	0.0589569	0.00692841	0.0247934	0.0248815	0.015625	0.0176991	0.00686499	0.0142857	0.0171429	0.0557185	0.0180505	0	0.00952381	0.0318471
C4BPA	0.00804598	1.08768	0.0104439	0.00356506	0.00630694	0.0122478	0.00380228	0.00823422	0.0029098	0.0178042	0.43424	0.0127021	0.0472255	0.00473934	0.0252404	0.00884956	0.0114416	0.0342857	0.00857143	0.0117302	0.0108303	0.00787402	0.0333333	0.00636943
CD55	0.0203065	0.682742	0.199304	0.0612002	0.0960056	0.0792507	0.0387833	0.147301	0.0746848	0.106825	1.63265	0.0450346	0.193625	0.0699052	0.0456731	0.0176991	0.01373	0.0685714	0.52	0.478006	0.166065	0.023622	0.285714	0.159236
CR1	0.00383142	0.00358709	0.0883377	0.00297089	0.00280308	0.0115274	0.00228137	0.357731	0.0834142	0.159248	0.00566893	0.00461894	0	0.00473934	0.0408654	0.00353982	0.020595	0.02	0.274286	0.217009	0.0144404	0	0.152381	0.00636943
CR1L	0	0.00199283	0.0565709	0	0.000700771	0.00648415	0.000760456	0.0622141	0.0029098	0.0276954	0.00340136	0.00115473	0.00472255	0	0.00240385	0	0.00915332	0.00285714	0.00285714	0.0146628	0	0	0	0
CD46	0.0819923	0.371463	0.213664	0.0707071	0.0707779	0.122478	0.0395437	0.289113	0.0349176	0.221563	0.261905	0.0935335	0.167651	0.042654	0.0889423	0.0743363	0.01373	0.0171429	0.14	0.41349	0.0902527	0.0590551	0.0285714	0.159236
CD34	0.000383142	0.0011957	0.00130548	0.000594177	0.000700771	0.0151297	0	0.00182983	0.00193986	0.00296736	0.00566893	0.00923788	0.142857	0.00473934	0.00120192	0.00176991	0.0114416	0.00285714	0	0.00293255	0	0.00393701	0.00952381	0
PLXNA2	0.00229885	0.189318	0.0078329	0.000594177	0.00140154	0.0288184	0.00228137	0.00548948	0.0029098	0.0098912	0.150794	0.0935335	0.139315	0.00236967	0.0108173	0.00176991	0.00915332	0.00857143	0.0142857	0.0645161	0.0108303	0.0393701	0.0047619	0.00636943
LAMB3	0.00229885	0.124751	0.0121845	0.000594177	0.00140154	0.0108069	0.00304183	0.00274474	0.000969932	0.00395648	0.274376	0.00577367	0.00472255	0	0.0108173	0.00176991	0.00457666	0.00571429	0.00571429	0.0058651	0	0.00787402	0.0238095	0
G0S2	0.0417625	0.0514149	0.563534	0.0112894	0.00700771	0.175072	0.00988593	0.0402562	0.0126091	0.106825	0.0544218	0.0935335	0.0708383	0.0308057	0.25601	0.0159292	0.0503432	0.0542857	1.41429	0.1261	0.0252708	0.0590551	3.9381	0.159236
HSD11B1	0.00229885	0.00239139	0.0761532	0.000594177	0.00140154	0.0842939	0.00456274	0.0118939	0.00193986	0.0484669	0.00113379	0.017321	0.00354191	0.007109	0.0697115	0	0.00915332	0.0114286	0.00285714	0.0351906	0.0108303	0.00787402	0	0.0254777
TRAF3IP3	0.372414	0.0151455	0.0639687	0.330957	0.352488	0.0144092	0.152091	0.0356816	0.130941	0.0296736	0.0113379	0.00923788	0.0212515	0.0758294	0.0408654	0.315044	0.01373	0.0714286	0.157143	0.0205279	0.115523	0.011811	0.0952381	0.0254777
C1orf74	0.000766284	0.00717417	0.00522193	0.00237671	0	0.00144092	0	0.00365965	0.00484966	0.00098912	0.0136054	0	0.00236128	0.00947867	0	0.00176991	0.00915332	0.00285714	0	0.00293255	0.00361011	0.00393701	0	0
UTP25	0.0126437	0.0207254	0.0213229	0.016637	0.0133146	0.0223343	0.0121673	0.0182983	0.0116392	0.0138477	0.0147392	0.00923788	0.0188902	0.014218	0.0144231	0.0176991	0.00686499	0.00857143	0.0142857	0.0733138	0.00361011	0.00393701	0	0.0191083
HHAT	0.00536398	0.0215225	0.00652742	0.00950683	0.0217239	0.00936599	0.00836502	0.0128088	0.014549	0.0158259	0.0272109	0.00692841	0.0094451	0.00592417	0.00240385	0.00530973	0.0114416	0.00285714	0	0.0058651	0.00722022	0.00787402	0	0
RCOR3	0.0613027	0.0761259	0.064839	0.0451575	0.0532586	0.0331412	0.0326996	0.074108	0.0213385	0.0375865	0.0657596	0.0450346	0.0436836	0.028436	0.0168269	0.0548673	0.0160183	0.00571429	0.0428571	0.0615836	0.0577617	0.019685	0	0.0382166
TRAF5	0.153257	0.0159426	0.0422106	0.146168	0.114926	0.074928	0.0707224	0.0539799	0.129001	0.0237389	0.0102041	0.0773672	0.0578512	0.0130332	0.0144231	0.122124	0.0251716	0.0114286	0.0114286	0.0527859	0.108303	0.102362	0.0047619	0.127389
SLC30A1	0.0145594	0.0557991	0.264578	0.0207962	0.0168185	0.175072	0.00912548	0.26258	0.00775946	0.322453	0.0351474	0.0993072	0.0495868	0.0438389	0.137019	0.0212389	0.00457666	0.0285714	0.122857	0.222874	0.00722022	0.023622	0.0047619	0.044586
LPGAT1	0.0383142	0.039458	0.091819	0.0528818	0.0462509	0.0511527	0.0174905	0.0850869	0.042677	0.090999	0.0362812	0.034642	0.0649351	0.00592417	0.0456731	0.0424779	0.00915332	0.0142857	0.205714	0.108504	0.032491	0.0275591	0.0428571	0.146497
INTS7	0.0559387	0.0677561	0.0339426	0.0427807	0.0210231	0.0353026	0.0228137	0.0658737	0.0174588	0.0197824	0.0464853	0.0242494	0.0283353	0.0533175	0.015625	0.0336283	0.0160183	0.0171429	0.0314286	0.0703812	0.0216606	0.0314961	0.0047619	0.0191083
PPP2R5A	0.0517241	0.129534	0.0291558	0.0588235	0.0399439	0.0201729	0.0228137	0.0265325	0.0174588	0.0504451	0.106576	0.0230947	0.081464	0.0154028	0.00961538	0.0584071	0.00915332	0.0114286	0.0457143	0.0997067	0.032491	0.0275591	0.00952381	0.00636943
PACC1	0.0233716	0.00358709	0.0469974	0.0231729	0.015417	0.00648415	0.0129278	0.0768527	0.0184287	0.0593472	0.00340136	0.00577367	0.0118064	0.0154028	0.015625	0.0159292	0.00228833	0.0142857	0.00857143	0.0703812	0.0469314	0.00787402	0.0047619	0.0509554
NENF	0.0283525	0.0992427	0.0374238	0.0261438	0.0175193	0.056196	0.00532319	0.0777676	0.00969932	0.152324	0.0487528	0.0369515	0.0354191	0.0758294	0.046875	0.0300885	0.01373	0.04	0.0285714	0.293255	0.032491	0.0433071	0.0190476	0.0700637
ATF3	0.032567	0.667995	0.523064	0.020202	0.0210231	0.788905	0.0205323	0.715462	0.00678952	0.356083	1.41497	0.997691	0.608028	0.0675355	0.108173	0.019469	0.0823799	0.168571	0.108571	0.384164	0.0469314	0.362205	0.0761905	0.0764331
BATF3	0.0195402	0.00199283	0.0469974	0.00594177	0.00350385	0.0569164	0.00684411	0.0393413	0.0029098	0.0197824	0.00226757	0.0438799	0.0330579	0.00592417	0.0216346	0.00884956	0.0183066	0.0171429	0.0228571	0.0879765	0.0216606	0.0354331	0.0047619	0.630573
NSL1	0.035249	0.0358709	0.0557006	0.0326797	0.0315347	0.0273775	0.0220532	0.0640439	0.0184287	0.0603363	0.0249433	0.00923788	0.0448642	0.0177725	0.0288462	0.0265487	0.01373	0.02	0.0342857	0.0674487	0.0180505	0.023622	0.0142857	0.0382166
TATDN3	0.00804598	0.0179354	0.0348129	0.0077243	0.00981079	0.00504323	0.00836502	0.0375114	0.0106693	0.0276954	0.0102041	0.0115473	0.0177096	0.00829384	0.0108173	0.0106195	0.00457666	0.00857143	0.0228571	0.0469208	0	0	0	0.0191083
FLVCR1	0.0329502	0.0374651	0.0313316	0.0190137	0.0252278	0.0129683	0.00836502	0.0503202	0.013579	0.016815	0.021542	0.0161663	0.0342385	0.0189573	0.00480769	0.019469	0.00686499	0.00571429	0.0171429	0.0351906	0.0216606	0.011811	0.0047619	0.0573248
VASH2	0.00153257	0.00079713	0	0	0	0.0201729	0	0.00274474	0.000969932	0	0.00907029	0.0103926	0.00236128	0.00236967	0	0.00176991	0.020595	0.00285714	0	0.0058651	0	0.00393701	0.00952381	0.00636943
ANGEL2	0.0176245	0.0143483	0.0234987	0.0207962	0.0189208	0.0129683	0.00304183	0.010064	0.00872939	0.00791296	0.0136054	0.0196305	0.0141677	0.0130332	0.00600962	0.0230088	0.00228833	0.0114286	0.0171429	0.0351906	0.00361011	0.00787402	0	0.0382166
PROX1	0	0.0203268	0.00130548	0	0.00140154	0.00144092	0.000760456	0.00182983	0.00484966	0.00197824	0.00680272	0.00808314	0.162928	0.00118483	0.00360577	0.00176991	0.0320366	0.00285714	0.00285714	0.0175953	0	0.011811	0	0
SMYD2	0.0555556	0.0713432	0.0448216	0.0558526	0.0616678	0.0295389	0.0380228	0.0640439	0.0252182	0.0484669	0.134921	0.017321	0.0743802	0.0485782	0.0240385	0.060177	0.0160183	0.0171429	0.0371429	0.146628	0.00722022	0.0433071	0.00952381	0.0127389
PTPN14	0.00114943	0.0267039	0.00261097	0.000594177	0.00140154	0.0425072	0.00152091	0	0	0.00395648	0.111111	0.0369515	0.116883	0	0.00600962	0	0.0160183	0.00857143	0	0.0058651	0	0.0275591	0.0047619	0.00636943
CENPF	0.0375479	0.00199283	0.0078329	0.0112894	0.00840925	0.0115274	0.00988593	0.00914913	0.00484966	0.00296736	0.00113379	0.00808314	0.0094451	0.00118483	0.00240385	0.0318584	0.00457666	0.0114286	0	0.0381232	0.00361011	0.015748	0	0.044586
KCTD3	0.00421456	0.0438422	0.0322019	0.00237671	0.00630694	0.0626801	0.00304183	0.0329369	0.00484966	0.0207715	0.0827664	0.0473441	0.0885478	0.0296209	0.0168269	0.00176991	0.0228833	0.0228571	0.0257143	0.0439883	0.0144404	0.0787402	0	0.0127389
GPATCH2	0.0662835	0.0908729	0.0818103	0.0629828	0.0406447	0.0720461	0.0342205	0.0869167	0.0232784	0.0346192	0.0827664	0.0600462	0.0861865	0.0473934	0.0108173	0.0336283	0.0228833	0.02	0.0228571	0.13783	0.0433213	0.0551181	0	0.089172
RRP15	0.0275862	0.0573934	0.0213229	0.0184195	0.0203224	0.0317003	0.00684411	0.0247027	0.0232784	0.0237389	0.0351474	0.0242494	0.0354191	0.0154028	0.0204327	0.0123894	0.01373	0.00285714	0.00571429	0.0967742	0.0144404	0.011811	0.00952381	0.044586
TGFB2	0.00114943	0.0115584	0.00217581	0	0	0.00720461	0.00152091	0.00457457	0.000969932	0.00197824	0.0804989	0.00577367	0.0177096	0.00118483	0	0	0.020595	0.00285714	0	0	0	0.019685	0.0047619	0.00636943
LYPLAL1	0.0306513	0.0848944	0.075718	0.0344623	0.0308339	0.073487	0.0129278	0.115279	0.0397672	0.0633037	0.0623583	0.0854503	0.0672963	0.028436	0.0336538	0.019469	0.00686499	0.0114286	0.04	0.11437	0.0180505	0.0551181	0.0142857	0.0382166
EPRS	0.067433	0.106018	0.0752829	0.0493167	0.0511563	0.0461095	0.026616	0.0768527	0.0329777	0.101879	0.0555556	0.0334873	0.0637544	0.137441	0.0528846	0.0672566	0.0114416	0.0314286	0.0428571	0.143695	0.0252708	0.019685	0.0190476	0.0573248
BPNT1	0.016092	0.0374651	0.01349	0.016637	0.0119131	0.0100865	0.00456274	0.0146386	0.014549	0.0197824	0.0260771	0.0115473	0.0200708	0.0106635	0.00600962	0.0212389	0.00457666	0.0114286	0.00285714	0.0762463	0.00361011	0.00393701	0.00952381	0.0191083
IARS2	0.0555556	0.0773216	0.0718016	0.0415924	0.0609671	0.0533141	0.026616	0.113449	0.0213385	0.13452	0.0566893	0.034642	0.0625738	0.0367299	0.0432692	0.0548673	0.0183066	0.0428571	0.0457143	0.269795	0.0469314	0.0590551	0.00952381	0.0382166
RAB3GAP2	0.0356322	0.0390594	0.0504787	0.0326797	0.0371409	0.0345821	0.0205323	0.0503202	0.0223084	0.0445104	0.0408163	0.0461894	0.0377804	0.0319905	0.0192308	0.0336283	0.0160183	0.0142857	0.0371429	0.0909091	0.00722022	0.015748	0.0190476	0.0191083
MARK1	0	0.00159426	0	0.000594177	0	0.0172911	0.000760456	0	0.000969932	0	0.00226757	0.0196305	0.00826446	0	0	0.00176991	0.0114416	0.00857143	0	0	0.00361011	0.0393701	0.0047619	0
C1orf115	0.000766284	0.0231168	0.00130548	0.00237671	0.00140154	0.00432277	0	0.00182983	0.000969932	0.00296736	0.00793651	0.00230947	0.0377804	0.0035545	0.00240385	0.00176991	0.0114416	0.00571429	0.0114286	0	0	0.00787402	0.0047619	0.00636943
2025-03-02	0.00153257	0.167397	0.00522193	0.00237671	0.00140154	0.074928	0.00456274	0.00365965	0.00969932	0.00791296	0.168934	0.0969977	0.0507674	0.00829384	0.00480769	0.00353982	0.0114416	0.0171429	0.00285714	0.0058651	0.0108303	0.0393701	0	0.00636943
2025-03-01	0.000766284	0.0948585	0.00565709	0.00118835	0	0.0129683	0.000760456	0.00548948	0.000969932	0.0118694	0.0272109	0.02194	0.0188902	0.00473934	0.00480769	0.00176991	0.01373	0.00285714	0.0714286	0.0175953	0.00361011	0.011811	0	0
HLX	0.000766284	0.00956556	0.0591819	0.00237671	0	0.0302594	0.000760456	0.063129	0.00581959	0.0484669	0.00566893	0.0207852	0.0566706	0.00829384	0.0288462	0.00176991	0.01373	0.00857143	0.0685714	0.058651	0	0.015748	0.0047619	0.0127389
DUSP10	0.045977	0.0625747	0.192341	0.0451575	0.033637	0.0266571	0.01673	0.122598	0.00872939	0.098912	0.0725624	0.0300231	0.0365998	0.0130332	0.0540865	0.0353982	0.00686499	0.0485714	0.0371429	0.190616	0.0685921	0.00393701	0.047619	0.101911
TAF1A	0.00957854	0.0171383	0.0300261	0.0124777	0.0168185	0.0216138	0.00988593	0.0301921	0.0213385	0.0128586	0.0294785	0.0127021	0.0094451	0.014218	0.00600962	0.0230088	0.00915332	0.00857143	0.02	0.058651	0.0144404	0.00393701	0.0047619	0.00636943
MIA3	0.0712644	0.115185	0.125762	0.0903149	0.0861948	0.104467	0.043346	0.159195	0.0446169	0.130564	0.0895692	0.0762125	0.0920897	0.131517	0.0552885	0.0690265	0.0114416	0.0485714	0.128571	0.208211	0.0505415	0.102362	0.0285714	0.11465
AIDA	0.00498084	0.024711	0.0113142	0.0106952	0.00840925	0.00648415	0.00228137	0.0182983	0.00581959	0.0148368	0.00793651	0.00692841	0.0165289	0.0106635	0.0120192	0.00530973	0.00915332	0.0114286	0.0114286	0.0234604	0	0.00393701	0.0047619	0.0191083
BROX	0.0536398	0.0546034	0.0574413	0.0546643	0.0476524	0.0317003	0.0228137	0.0640439	0.0155189	0.0702275	0.037415	0.0184758	0.0295159	0.0154028	0.0288462	0.0318584	0.0160183	0.0114286	0.0742857	0.129032	0.0288809	0.00393701	0.0238095	0.0828025
DISP1	0.00536398	0.00876843	0.0078329	0.00178253	0.00560617	0.0115274	0.00228137	0.0274474	0.00775946	0.00593472	0.0124717	0.0103926	0.0401417	0.00236967	0.00600962	0.00530973	0.00915332	0.00571429	0.00285714	0.0821114	0.00722022	0.019685	0	0.00636943
TLR5	0.00229885	0.0466321	0.0265448	0.000594177	0.00140154	0.00648415	0.000760456	0.074108	0.00193986	0.0395648	0.00907029	0.00577367	0.00590319	0.0035545	0.00841346	0	0.00686499	0.00571429	0.105714	0.0175953	0	0	0.00952381	0.0127389
SUSD4	0.000766284	0.0131527	0.000435161	0.000594177	0.00420463	0.000720461	0	0	0	0.00098912	0.00340136	0	0.00236128	0	0	0	0	0	0	0	0.00361011	0.00393701	0.0047619	0
CAPN8	0.0045977	0.812276	0.00739774	0.00713012	0.0049054	0.0100865	0.00152091	0.010979	0	0.0098912	0.247166	0.0127021	0.038961	0.00473934	0.00600962	0.00176991	0.0160183	0.0142857	0	0.0146628	0.00361011	0.00787402	0.0047619	0.00636943
CAPN2	0.191188	0.402152	0.0961706	0.167558	0.162579	0.123919	0.0745247	0.0384263	0.0562561	0.0811078	0.727891	0.115473	0.272727	0.0924171	0.0528846	0.168142	0.0411899	0.0428571	0.122857	0.346041	0.0613718	0.125984	0.0190476	0.10828
TP53BP2	0.0360153	0.08888	0.114012	0.0344623	0.0308339	0.0590778	0.0114068	0.053065	0.014549	0.0346192	0.106576	0.0323326	0.0578512	0.0189573	0.0276442	0.0176991	0.00686499	0.0428571	0.0457143	0.0615836	0.0505415	0.0314961	0.00952381	0.127389
FBXO28	0.0302682	0.0438422	0.0448216	0.0291147	0.0322355	0.0252161	0.0129278	0.0393413	0.0174588	0.0326409	0.0408163	0.0242494	0.0602125	0.0272512	0.0144231	0.0265487	0.0114416	0.0114286	0.0285714	0.0997067	0.0216606	0.015748	0.0047619	0.0509554
DEGS1	0.0785441	0.0833001	0.100522	0.0510992	0.0602663	0.0864553	0.0410646	0.118024	0.0310378	0.137488	0.102041	0.0473441	0.0708383	0.035545	0.0360577	0.0654867	0.0114416	0.0371429	0.0571429	0.205279	0.0288809	0.0669291	0.0285714	0.140127
NVL	0.0310345	0.0350737	0.0261097	0.0255496	0.0259285	0.0208934	0.0114068	0.0329369	0.00872939	0.0158259	0.0328798	0.0242494	0.0295159	0.028436	0.0108173	0.019469	0.0114416	0.00285714	0.00285714	0.0351906	0.0144404	0.023622	0.0142857	0.0382166
CNIH4	0.0111111	0.0414508	0.0426458	0.0148544	0.0140154	0.0115274	0.00684411	0.0494053	0	0.0583581	0.0192744	0.00461894	0.0106257	0.00592417	0.0240385	0.00707965	0.0114416	0.0171429	0.0371429	0.0293255	0	0	0.0238095	0.0191083
WDR26	0.218391	0.173774	0.262837	0.143791	0.147162	0.104467	0.0562738	0.367795	0.0494665	0.219585	0.132653	0.0877598	0.145218	0.103081	0.0901442	0.161062	0.0251716	0.0714286	0.188571	0.363636	0.101083	0.0748031	0.0857143	0.121019
DNAH14	0.000383142	0.0518135	0.00130548	0.00237671	0	0.0136888	0.00228137	0.00457457	0	0.00296736	0.0340136	0.0127021	0.0141677	0.00118483	0.00120192	0	0.0228833	0.00571429	0	0.00879765	0	0	0.00952381	0.0127389
LBR	0.173946	0.0557991	0.0748477	0.118835	0.106517	0.037464	0.0524715	0.0878317	0.0368574	0.0860534	0.0442177	0.0196305	0.0802834	0.0592417	0.0276442	0.107965	0.020595	0.0285714	0.137143	0.058651	0.00722022	0.0748031	0.0333333	0.191083
ENAH	0.000383142	0.082503	0.0113142	0.000594177	0.000700771	0.213256	0.00304183	0.00457457	0.000969932	0.00791296	0.0362812	0.150115	0.0885478	0.00592417	0.00841346	0	0.02746	0.00571429	0.00571429	0.0117302	0.0108303	0.185039	0.0047619	0
SRP9	0.0356322	0.0609805	0.0374238	0.030303	0.0308339	0.0273775	0.01673	0.0475755	0.0174588	0.0474777	0.0442177	0.0254042	0.068477	0.0438389	0.0240385	0.0230088	0.00457666	0.0171429	0.04	0.085044	0.0252708	0.0511811	0.00952381	0.0382166
EPHX1	0.00536398	0.635313	0.048738	0.00713012	0.00911002	0.0799712	0.00684411	0.185727	0.00581959	0.341246	0.100907	0.095843	0.102715	0.0236967	0.0649038	0.00530973	0.0183066	0.0285714	0.0228571	0.346041	0.0180505	0.129921	0.0190476	0.0254777
TMEM63A	0.0984674	0.135911	0.289817	0.115865	0.195515	0.0850144	0.0882129	0.26258	0.0601358	0.182987	0.154195	0.122402	0.132231	0.0533175	0.0528846	0.155752	0.02746	0.04	0.08	0.557185	0.0938628	0.0905512	0.0142857	0.0318471
PYCR2	0.0754789	0.129932	0.0996519	0.0760547	0.0679748	0.0489914	0.0281369	0.0924062	0.0417071	0.0850643	0.0759637	0.051963	0.0779221	0.10782	0.0504808	0.0637168	0.01373	0.0514286	0.0714286	0.222874	0.0541516	0.0314961	0.0190476	0.11465
SDE2	0.0375479	0.0538063	0.0883377	0.0231729	0.0329362	0.0244957	0.0136882	0.134492	0.029098	0.0613254	0.0306122	0.0196305	0.106257	0.0545024	0.0348558	0.0353982	0.020595	0.0142857	0.0485714	0.120235	0.0288809	0.023622	0.0333333	0.044586
H3F3A	0.122222	0.225189	0.312446	0.0891266	0.0925018	0.0857349	0.0463878	0.323879	0.0533463	0.331355	0.154195	0.051963	0.178276	0.189573	0.18149	0.0938053	0.0366133	0.0914286	0.831429	0.68915	0.0469314	0.0472441	0.347619	0.235669
ACBD3	0.0448276	0.128338	0.0678851	0.0380273	0.0322355	0.0850144	0.018251	0.0805124	0.029098	0.0939664	0.145125	0.056582	0.0850059	0.155213	0.0408654	0.0460177	0.0183066	0.0514286	0.0428571	0.190616	0.0433213	0.023622	0.0285714	0.0700637
MIXL1	0.000383142	0.00079713	0	0.00118835	0.000700771	0.00144092	0	0	0	0.00098912	0	0	0.00118064	0.0485782	0.00240385	0	0.00457666	0	0	0.00293255	0	0	0	0
LIN9	0.00881226	0.0103627	0.00391645	0.00653595	0.00350385	0.00576369	0.00684411	0.00274474	0.00678952	0.00395648	0.0124717	0.00230947	0.00826446	0.00473934	0.00120192	0.00530973	0.00686499	0	0.00285714	0.0058651	0	0	0	0.0127389
PARP1	0.0283525	0.0322838	0.0187119	0.0237671	0.0210231	0.0129683	0.0114068	0.0439158	0.0193986	0.0395648	0.015873	0.0103926	0.0188902	0.0556872	0.0180288	0.0159292	0.00686499	0.0114286	0.02	0.0703812	0.0216606	0.019685	0.00952381	0.0573248
ITPKB	0.358621	0.129932	0.0787641	0.320261	0.466713	0.0756484	0.214449	0.150961	0.085354	0.115727	0.0918367	0.0877598	0.269185	0.0533175	0.0492788	0.368142	0.0297483	0.0342857	0.117143	0.196481	0.241877	0.133858	0.047619	0.318471
PSEN2	0.00421456	0.0251096	0.0522193	0.00594177	0.0049054	0.0172911	0.00532319	0.0365965	0.00484966	0.0464886	0.0272109	0.0150115	0.0413223	0.0296209	0.0168269	0	0	0.00857143	0.00857143	0.11437	0.0180505	0.0275591	0.0047619	0.0764331
COQ8A	0.00727969	0.0605819	0.0230635	0.010101	0.0147162	0.0172911	0.00608365	0.0256176	0.00969932	0.0267062	0.0181406	0.0207852	0.0236128	0.021327	0.0132212	0.019469	0	0.0114286	0.0142857	0.058651	0.0144404	0.00393701	0.0047619	0.00636943
CDC42BPA	0.00153257	0.0653647	0.0117493	0.00178253	0.000700771	0.0626801	0	0.010064	0	0.0178042	0.0873016	0.051963	0.107438	0.00236967	0.00360577	0.00176991	0.01373	0.0114286	0.00571429	0.0410557	0.0144404	0.0551181	0	0.0191083
ZNF678	0.0145594	0.0103627	0.0165361	0.0106952	0.0105116	0.0115274	0.00988593	0.021043	0.00581959	0.00395648	0.0124717	0.0034642	0.0141677	0.00473934	0	0.00353982	0.00686499	0.00571429	0.00857143	0.0351906	0.0180505	0.015748	0.0047619	0
SNAP47	0.0413793	0.039458	0.016101	0.0308972	0.0217239	0.0180115	0.0121673	0.0237877	0.00969932	0.00791296	0.0249433	0.02194	0.0177096	0.0379147	0.0120192	0.040708	0	0.0114286	0.00571429	0.0381232	0.0216606	0.00393701	0.00952381	0.0127389
JMJD4	0.0559387	0.0378637	0.0413403	0.0415924	0.0441486	0.0302594	0.018251	0.0430009	0.0232784	0.0227498	0.0260771	0.0207852	0.042503	0.035545	0.00360577	0.0336283	0.0114416	0.0171429	0.02	0.0557185	0.0144404	0.0433071	0	0.0509554
ARF1	0.0444444	0.139896	0.0961706	0.0380273	0.0343378	0.0504323	0.0235741	0.111619	0.0155189	0.152324	0.0929705	0.0357968	0.0661157	0.118483	0.0913462	0.0159292	0.00686499	0.0628571	0.108571	0.266862	0.0469314	0.0354331	0.0428571	0.0573248
C1orf35	0.0241379	0.0326823	0.0335074	0.0237671	0.024527	0.00864553	0.0121673	0.0430009	0.0126091	0.0316518	0.037415	0.0184758	0.0236128	0.0106635	0.0180288	0.0141593	0.00228833	0.0142857	0.0114286	0.058651	0.0180505	0.00787402	0	0.0318471
GUK1	0.137931	0.192108	0.275457	0.146762	0.105816	0.154179	0.0570342	0.326624	0.0271581	0.266073	0.114512	0.0993072	0.220779	0.187204	0.149038	0.0831858	0.0251716	0.128571	0.14	0.44868	0.0469314	0.0826772	0.152381	0.0700637
IBA57	0.0153257	0.0374651	0.0178416	0.0196078	0.0196216	0.0223343	0.00760456	0.0265325	0.0106693	0.0158259	0.0238095	0.017321	0.0318772	0.007109	0.00721154	0.00884956	0	0.00571429	0.00571429	0.0322581	0.0108303	0.019685	0.0142857	0.0127389
OBSCN	0.224904	0.137505	0.0191471	0.209745	0.273301	0.161383	0.0889734	0.0128088	0.0494665	0.016815	0.164399	0.139723	0.232586	0.0390995	0.0120192	0.215929	0.0251716	0.0285714	0.0114286	0	0.0866426	0.224409	0.0190476	0.0191083
TRIM11	0.0501916	0.0370666	0.0326371	0.0392157	0.0329362	0.0237752	0.0136882	0.0347667	0.00678952	0.0336301	0.0351474	0.0138568	0.0188902	0.0189573	0.015625	0.0336283	0.00228833	0.0142857	0.0257143	0.0791789	0.0144404	0.011811	0.0142857	0.0191083
TRIM17	0.00268199	0.0191311	0.00130548	0.00237671	0.00280308	0.0295389	0.00304183	0.00182983	0.000969932	0	0.0306122	0.0150115	0.00236128	0.0035545	0	0	0.00228833	0.00285714	0	0	0	0	0	0.00636943
HIST3H2A	0.00766284	0.00358709	0.00652742	0.00237671	0.00630694	0	0.00684411	0.00457457	0.000969932	0.00791296	0.00340136	0.00230947	0.00354191	0.0225118	0.00480769	0.00530973	0.00228833	0.00571429	0.00285714	0.0058651	0.00722022	0	0.0047619	0
HIST3H2BB	0.0153257	0.00358709	0.0078329	0.0124777	0.00700771	0.00360231	0.00152091	0.00274474	0.00387973	0.00197824	0.00680272	0	0	0.0367299	0	0.00707965	0.0114416	0.0114286	0.00285714	0.00293255	0.00361011	0.011811	0	0.0254777
RNF187	0.0678161	0.0900757	0.0543951	0.0457516	0.0525578	0.0684438	0.0205323	0.0585544	0.0213385	0.0870425	0.0555556	0.0300231	0.0637544	0.0485782	0.0600962	0.0495575	0.01373	0.0342857	0.06	0.234604	0.0613718	0.015748	0.0333333	0.044586
RHOU	0.0195402	0.0434436	0.122715	0.00713012	0.0147162	0.0288184	0.00684411	0.213175	0	0.118694	0.0578231	0.0334873	0.0401417	0.007109	0.0480769	0.0230088	0.0251716	0.0171429	0.0771429	0.202346	0.00361011	0.00393701	0.0333333	0.0127389
RAB4A	0.0306513	0.0701475	0.0417755	0.0332739	0.0357393	0.0273775	0.0205323	0.053065	0.0155189	0.0504451	0.053288	0.0150115	0.0507674	0.035545	0.0300481	0.0230088	0.00915332	0.0257143	0.0142857	0.117302	0.0252708	0.019685	0.0047619	0.044586
CCSAP	0.0275862	0.00557991	0.0422106	0.0106952	0.0252278	0.00936599	0.00608365	0.0585544	0.00387973	0.0544016	0.00113379	0.00923788	0.00708383	0.021327	0.0252404	0.0212389	0.01373	0.00571429	0.0171429	0.117302	0.00361011	0.00393701	0.00952381	0.044586
NUP133	0.037931	0.0534077	0.0596171	0.0237671	0.0280308	0.0432277	0.0197719	0.0448307	0.0310378	0.041543	0.047619	0.0311778	0.0448642	0.0308057	0.0144231	0.0318584	0.0228833	0.0142857	0.0228571	0.134897	0.0180505	0.0354331	0.0142857	0.0509554
ABCB10	0.0291188	0.0215225	0.0343777	0.0279263	0.0294324	0.0151297	0.0136882	0.0484904	0.00678952	0.0346192	0.0283447	0.0184758	0.0153483	0.0154028	0.0144231	0.0442478	0.00686499	0.00857143	0.0228571	0.0997067	0.0144404	0.023622	0.0047619	0.0700637
TAF5L	0.0153257	0.0159426	0.0308964	0.0124777	0.0175193	0.0108069	0.00532319	0.0237877	0.00678952	0.0138477	0.0226757	0.0150115	0.0200708	0.00592417	0.00240385	0.0212389	0.00457666	0.00571429	0.0114286	0.0439883	0.0180505	0.019685	0	0.0254777
URB2	0.0114943	0.0147469	0.010879	0.00831848	0.00840925	0.00936599	0.00532319	0.00548948	0.00581959	0.00296736	0.0102041	0.00577367	0.0118064	0.0035545	0.00480769	0.00884956	0.00915332	0	0.00571429	0.0234604	0	0.00393701	0.0047619	0.0127389
GALNT2	0.0291188	0.114388	0.075718	0.0297089	0.0231254	0.128963	0.0121673	0.094236	0.0126091	0.151335	0.0544218	0.0288684	0.042503	0.152844	0.0625	0.0123894	0.0114416	0.02	0.0428571	0.214076	0.0288809	0.0393701	0.0142857	0.0573248
COG2	0.0268199	0.0386608	0.0295909	0.0285205	0.0259285	0.0201729	0.00912548	0.0475755	0.0203686	0.024728	0.0294785	0.02194	0.0177096	0.0308057	0.00600962	0.0230088	0.00457666	0.02	0.0257143	0.0557185	0.0361011	0.023622	0.0047619	0.0254777
C1orf198	0.00651341	0.12236	0.00826806	0.00594177	0.00350385	0.115274	0.00532319	0.0173833	0.00678952	0.0108803	0.426304	0.110855	0.0873672	0.0118483	0.00841346	0.00353982	0.0183066	0.0114286	0.00285714	0.026393	0.00722022	0.102362	0.00952381	0
TTC13	0.118774	0.0386608	0.0670148	0.104575	0.101612	0.0216138	0.0577947	0.0658737	0.0484966	0.024728	0.0351474	0.0265589	0.0401417	0.0236967	0.00961538	0.113274	0.00457666	0.0114286	0.0342857	0.0909091	0.0288809	0.019685	0	0.0254777
ARV1	0.0157088	0.0386608	0.0195822	0.010101	0.0112123	0.0122478	0.0129278	0.0237877	0.00581959	0.0187933	0.0238095	0.0034642	0.0188902	0.0177725	0.0120192	0.0212389	0.00228833	0.00285714	0.0171429	0.0498534	0.00722022	0.00787402	0.0047619	0.00636943
FAM89A	0.00881226	0.0163412	0.0182768	0.00297089	0.00700771	0.0180115	0.00304183	0.0338518	0.00872939	0.0445104	0.00566893	0.00808314	0.0578512	0.0035545	0.0144231	0.00884956	0.00686499	0.00857143	0.0342857	0.463343	0.0108303	0.00393701	0.0047619	0.00636943
C1orf131	0.0118774	0.00956556	0.0143603	0.0136661	0.0112123	0.00576369	0.00456274	0.0128088	0.00678952	0.0187933	0.0102041	0	0.0094451	0.007109	0.0144231	0.0141593	0.00686499	0.00571429	0.0114286	0.0205279	0	0	0.0142857	0.00636943
GNPAT	0.0306513	0.0454364	0.0308964	0.0225787	0.024527	0.0172911	0.0129278	0.0439158	0.0184287	0.0454995	0.0294785	0.00808314	0.0365998	0.0260664	0.015625	0.0300885	0.00915332	0.00857143	0.0142857	0.0645161	0.0216606	0.0433071	0	0.0127389
EXOC8	0.032567	0.0410522	0.04047	0.0297089	0.0252278	0.0180115	0.0212928	0.0585544	0.0271581	0.0425321	0.0283447	0.0138568	0.0212515	0.0319905	0.0168269	0.0265487	0.0114416	0.02	0.0314286	0.0762463	0.0216606	0.0314961	0.0428571	0.0509554
SPRTN	0.0141762	0.0111598	0.0126197	0.0124777	0.0133146	0.0122478	0.00608365	0.0228728	0.00775946	0.0197824	0.00907029	0.0184758	0.0177096	0.00829384	0.00360577	0.00707965	0.00915332	0.00857143	0.00857143	0.0146628	0.00361011	0.015748	0.0047619	0.0318471
EGLN1	0.0544061	0.0988442	0.114012	0.0522876	0.0476524	0.112392	0.0319392	0.103385	0.0310378	0.0890208	0.069161	0.0692841	0.141677	0.063981	0.0600962	0.0672566	0.02746	0.06	0.154286	0.205279	0.0361011	0.129921	0.0857143	0.0700637
TSNAX	0.035249	0.0534077	0.0644038	0.0493167	0.0399439	0.0360231	0.0205323	0.0704483	0.0261882	0.0553907	0.0328798	0.0381062	0.0365998	0.0367299	0.0240385	0.0318584	0.0114416	0.0171429	0.0371429	0.102639	0.0469314	0.00787402	0.0047619	0.0509554
DISC1	0.083908	0.0107613	0.191906	0.0451575	0.085494	0.0302594	0.0311787	0.31656	0.0126091	0.0751731	0.00680272	0.02194	0.0720189	0.0248815	0.0216346	0.0672566	0.0251716	0.0171429	0.188571	0.0791789	0.0216606	0.0393701	0.0666667	0.178344
SIPA1L2	0.00881226	0.00318852	0.0330722	0.00237671	0.0049054	0.0353026	0.00684411	0.0484904	0	0.0385757	0.00566893	0.0242494	0.0543093	0.0035545	0.00961538	0.00176991	0.00915332	0.00285714	0.0428571	0.193548	0.00361011	0.0275591	0.0142857	0
NTPCR	0.00727969	0.0199283	0.0178416	0.00415924	0.0049054	0.0172911	0.00304183	0.0118939	0.00581959	0.0276954	0.0170068	0.0103926	0.0165289	0.00829384	0.015625	0.00530973	0.00915332	0.02	0.0171429	0.0322581	0.0216606	0.015748	0.0142857	0
PCNX2	0.161303	0.0362694	0.0435161	0.112299	0.174492	0.0482709	0.0653992	0.0164684	0.0271581	0.016815	0.053288	0.0184758	0.0141677	0.00118483	0.00360577	0.143363	0.0114416	0.0114286	0.00571429	0.0615836	0.0108303	0.00787402	0.0047619	0.089172
MAP3K21	0.00383142	0.0629733	0.016101	0.00356506	0.00630694	0.00648415	0.00304183	0.010064	0.0029098	0.00296736	0.0736961	0.00230947	0.00472255	0.00947867	0.00360577	0.00176991	0.0160183	0.00285714	0.0171429	0.0175953	0.00361011	0	0	0.0191083
KCNK1	0.000383142	0.0717417	0.000435161	0.000594177	0	0.00936599	0	0	0	0	0.0272109	0.00461894	0.00236128	0.00118483	0	0.00176991	0.00686499	0	0	0	0	0.00393701	0	0
COA6	0.0157088	0.0239139	0.0374238	0.00713012	0.00840925	0.0115274	0.00684411	0.0338518	0.00678952	0.0583581	0.00907029	0.00692841	0.0153483	0.00829384	0.0444712	0.0123894	0.00915332	0.0142857	0.0314286	0.117302	0.0108303	0	0.0047619	0.0318471
TARBP1	0.0559387	0.108011	0.109661	0.0499109	0.0392432	0.0677233	0.0296578	0.129003	0.0640155	0.0445104	0.171202	0.0438799	0.0696576	0.0319905	0.015625	0.0584071	0.00915332	0.00857143	0.0171429	0.173021	0.0361011	0.019685	0.00952381	0.197452
IRF2BP2	0.0750958	0.171383	0.181027	0.0552585	0.0770848	0.105908	0.0319392	0.133577	0.0271581	0.105836	0.102041	0.0773672	0.0920897	0.0604265	0.0576923	0.0761062	0.00915332	0.0285714	0.0885714	0.170088	0.104693	0.0551181	0.0809524	0.101911
TOMM20	0.0570881	0.123954	0.0687554	0.0386215	0.0546601	0.0648415	0.0281369	0.074108	0.0310378	0.111771	0.0714286	0.0196305	0.0484061	0.0627962	0.0564904	0.0371681	0.00915332	0.0342857	0.0514286	0.222874	0.0216606	0.0433071	0.0333333	0.0509554
ARID4B	0.1341	0.104424	0.129243	0.1224	0.123336	0.0583573	0.0547529	0.118939	0.0659554	0.0761622	0.102041	0.0681293	0.0956316	0.0402844	0.0360577	0.130973	0.0160183	0.02	0.0714286	0.108504	0.0577617	0.0433071	0.1	0.101911
GGPS1	0.01341	0.0203268	0.0130548	0.0112894	0.0161177	0.00864553	0.00684411	0.0155535	0.00969932	0.0128586	0.0147392	0.00923788	0.0141677	0.007109	0.00600962	0.0176991	0.00228833	0.0171429	0.0142857	0.0234604	0.00361011	0.019685	0.0142857	0
TBCE	0.0111111	0.0151455	0.0165361	0.00594177	0.00700771	0.0100865	0.00760456	0.0155535	0.00484966	0.0178042	0.00907029	0.0115473	0.00826446	0.00947867	0.00120192	0.0123894	0.00457666	0	0	0.0439883	0	0.00787402	0.0047619	0.0191083
TBCE.1	0.0114943	0.0175369	0.0169713	0.0077243	0.0112123	0.0194524	0.00760456	0.0192132	0.0029098	0.0197824	0.0136054	0.017321	0.00708383	0.00829384	0.00240385	0.00707965	0.00228833	0.00285714	0.00285714	0.0293255	0.0108303	0.023622	0	0.00636943
B3GALNT2	0.0141762	0.0199283	0.0213229	0.00534759	0.00210231	0.0129683	0.00152091	0.0237877	0.00581959	0.016815	0.0294785	0.0161663	0.0118064	0.042654	0.00240385	0.0230088	0.00686499	0.00857143	0.00857143	0.0439883	0.00722022	0.0393701	0	0.0509554
LYST	0.180843	0.111997	0.376849	0.253119	0.0630694	0.074928	0.0653992	0.165599	0.0630456	0.115727	0.100907	0.0658199	0.242031	0.0343602	0.0540865	0.123894	0.0297483	0.0485714	0.548571	0.392962	0.274368	0.0748031	0.152381	0.184713
NID1	0.00114943	0.00757274	0.00609225	0.000594177	0.00140154	0.103746	0.00304183	0.00548948	0	0.00791296	0.00907029	0.117783	0.160567	0.00473934	0.00480769	0	0.0228833	0.0142857	0.0114286	0.00879765	0	0.405512	0.0047619	0
GPR137B	0.0268199	0.00876843	0.12054	0.0249554	0.0357393	0.0252161	0.0129278	0.2086	0.0029098	0.187933	0.00453515	0.00923788	0.0177096	0.0106635	0.0817308	0.0318584	0.00686499	0.0228571	0.0228571	0.322581	0.0288809	0.00787402	0.0047619	0.267516
ERO1B	0.0440613	0.0589876	0.0691906	0.0481283	0.0476524	0.0331412	0.0311787	0.139067	0.028128	0.0652819	0.0306122	0.0415704	0.0436836	0.122038	0.0108173	0.0336283	0.00915332	0.02	0.04	0.0703812	0.0902527	0.015748	0.00952381	0.0700637
LGALS8	0.0908046	0.0669589	0.157963	0.0701129	0.116328	0.04683	0.0418251	0.215919	0.0232784	0.124629	0.113379	0.0311778	0.0708383	0.0462085	0.046875	0.0831858	0.0114416	0.0342857	0.0885714	0.164223	0.122744	0.0472441	0.0809524	0.0509554
HEATR1	0.0681992	0.0601833	0.0557006	0.0594177	0.0525578	0.0662824	0.0243346	0.0585544	0.0417071	0.024728	0.0419501	0.0323326	0.0531287	0.0390995	0.0144231	0.0530973	0	0.02	0.0314286	0.111437	0.0613718	0.015748	0.0047619	0.044586
ACTN2	0	0.00159426	0	0	0	0.00792507	0	0.000914913	0	0.00197824	0	0.0750577	0.0141677	0	0.00120192	0	0.00457666	0.00285714	0	0.00293255	0	0.0275591	0	0
MTR	0.08659	0.0928657	0.0839861	0.0802139	0.10021	0.0929395	0.0562738	0.122598	0.0358875	0.0672601	0.0816327	0.0993072	0.0791027	0.0604265	0.0300481	0.0584071	0.020595	0.0314286	0.0314286	0.175953	0.0758123	0.110236	0	0.0700637
RYR2	0.00881226	0.0011957	0.00130548	0.00237671	0.000700771	0.0396254	0.00228137	0.000914913	0.00193986	0.00197824	0.00113379	0.0842956	0.0200708	0	0	0	0.0160183	0.00285714	0	0.0058651	0	0.0787402	0	0
FH	0.0195402	0.0526106	0.0496084	0.0124777	0.0147162	0.0216138	0.00380228	0.053065	0.0203686	0.0445104	0.0260771	0.0184758	0.0330579	0.0272512	0.0300481	0.00353982	0.0160183	0.0142857	0.0171429	0.108504	0.0180505	0.0354331	0.00952381	0.0191083
KMO	0.00306513	0.00358709	0.251088	0.00178253	0.00420463	0.00576369	0.00304183	0.244282	0.0523763	0.143422	0.00453515	0.0034642	0.00354191	0.00473934	0.0288462	0	0.00686499	0.0228571	0.0285714	0.378299	0	0.00393701	0.0142857	0
OPN3	0.00383142	0.00876843	0.0343777	0.00356506	0.00210231	0.0115274	0.00304183	0.0402562	0.0242483	0.0692384	0.0396825	0.0034642	0.0094451	0.0130332	0.0228365	0.00884956	0.01373	0.0114286	0.0228571	0.42522	0.0108303	0	0	0.0127389
CHML	0.0091954	0.0111598	0.0713664	0.00831848	0.00770848	0.00864553	0.00380228	0.0594694	0.0174588	0.0267062	0.0283447	0.00808314	0.00354191	0.0118483	0.00480769	0.00530973	0.01373	0	0.0114286	0.240469	0.00722022	0.015748	0	0.0254777
EXO1	0.00881226	0.00438422	0.00391645	0.00594177	0	0.000720461	0.000760456	0.0073193	0.00581959	0	0	0	0.00118064	0.00118483	0.00120192	0.00176991	0.01373	0	0	0.00879765	0	0.00393701	0.0047619	0.00636943
CEP170	0.00957854	0.0518135	0.116623	0.0106952	0.00911002	0.0439481	0.00912548	0.133577	0.0213385	0.0900099	0.0272109	0.0300231	0.0731995	0.0130332	0.0216346	0.00530973	0.0251716	0.02	0.0428571	0.281525	0.0144404	0.0314961	0.0238095	0.146497
SDCCAG8	0.0363985	0.237545	0.156223	0.0374332	0.0301331	0.0936599	0.0159696	0.201281	0.0349176	0.101879	0.0782313	0.0750577	0.0909091	0.0438389	0.03125	0.0336283	0.00915332	0.0257143	0.0828571	0.337243	0.0758123	0.0511811	0.0190476	0.0700637
AKT3	0.0363985	0.00836987	0.048738	0.0457516	0.0819902	0.0540346	0.0250951	0.0329369	0.0213385	0.0217606	0.0170068	0.0704388	0.121606	0.0177725	0.0240385	0.0283186	0.0183066	0.00571429	0.0142857	0.123167	0.0288809	0.0433071	0.0047619	0.0318471
ZBTB18	0.0122605	0.0892786	0.0387293	0.0148544	0.0455501	0.0122478	0.0106464	0.0457457	0.0455868	0.0346192	0.0578231	0.00808314	0.0271547	0.0130332	0.0168269	0.0176991	0.0114416	0.00857143	0.131429	0.0381232	0.0180505	0.00787402	0.0238095	0.0573248
ADSS	0.0900383	0.0844958	0.0644038	0.0808081	0.085494	0.0396254	0.0570342	0.0603843	0.0261882	0.0534125	0.0668934	0.034642	0.0637544	0.0308057	0.0192308	0.0867257	0.00686499	0.0171429	0.0942857	0.111437	0.0433213	0.0354331	0.00952381	0.10828
DESI2	0.0291188	0.136309	0.0295909	0.0178253	0.0161177	0.0216138	0.0106464	0.0329369	0.0155189	0.0217606	0.10771	0.0265589	0.0696576	0.021327	0.0132212	0.0230088	0.020595	0.0142857	0.02	0.0791789	0.0180505	0.023622	0.0428571	0.044586
HNRNPU	0.129119	0.265843	0.168842	0.0992276	0.100911	0.205331	0.061597	0.199451	0.0688652	0.126607	0.176871	0.218245	0.172373	0.0556872	0.0697115	0.0849558	0.0183066	0.04	0.114286	0.255132	0.0830325	0.129921	0.0428571	0.171975
EFCAB2	0.0130268	0.133519	0.048738	0.0118835	0.0168185	0.0605187	0.0121673	0.0402562	0.00872939	0.0276954	0.111111	0.0773672	0.068477	0.0177725	0.0192308	0.0159292	0.00915332	0.0114286	0.0171429	0.102639	0.0433213	0.0551181	0.0142857	0.0318471
KIF26B	0.000383142	0.00438422	0.00130548	0	0.000700771	0.0965418	0.00152091	0.00182983	0.000969932	0.00593472	0.00566893	0.039261	0.0094451	0.00118483	0.00120192	0	0.00686499	0.00571429	0.00285714	0	0	0.00393701	0	0
SMYD3	0.0176245	0.0605819	0.0156658	0.0207962	0.0252278	0.0324207	0.0136882	0.0155535	0.0116392	0.00890208	0.0430839	0.0242494	0.0283353	0.0260664	0.00120192	0.019469	0.00686499	0.0114286	0.00571429	0.026393	0.0830325	0.0314961	0	0.0127389
CNST	0.0950192	0.0649661	0.0609225	0.0677362	0.0784863	0.0489914	0.0448669	0.0594694	0.0387973	0.0375865	0.0839002	0.0438799	0.131051	0.0308057	0.0204327	0.0831858	0.0251716	0.0314286	0.0171429	0.173021	0.144404	0.0393701	0.0333333	0.044586
SCCPDH	0.00651341	0.043045	0.0265448	0.00475342	0.00981079	0.0417867	0.00456274	0.063129	0.00387973	0.108803	0.0498866	0.0357968	0.0365998	0	0.0204327	0.00884956	0.00915332	0.0171429	0.02	0.387097	0.00722022	0.00393701	0.00952381	0.0127389
AHCTF1	0.0122605	0.0179354	0.0113142	0.0142602	0.015417	0.00936599	0.00608365	0.0118939	0.00387973	0.0098912	0.00680272	0.0127021	0.0165289	0.00947867	0.00120192	0.00353982	0.0183066	0.00285714	0.00571429	0.0322581	0.00722022	0.00393701	0.0047619	0.0127389
ZNF124	0.0180077	0.00557991	0.0374238	0.0112894	0.0119131	0.00720461	0.00760456	0.0430009	0.0116392	0.0336301	0.00907029	0.00808314	0.0247934	0.0130332	0.0120192	0.00530973	0.0114416	0.00571429	0.0171429	0.0821114	0.0144404	0.015748	0.00952381	0.0191083
ZNF496	0.00842912	0.048625	0.0443864	0.0112894	0.0133146	0.0396254	0.0144487	0.0640439	0.00872939	0.0267062	0.0351474	0.0334873	0.0484061	0.0177725	0.0132212	0.0123894	0.00915332	0.0142857	0.0114286	0.026393	0.0288809	0.0511811	0.0047619	0.0318471
NLRP3	0.0114943	0.00438422	0.371628	0.00891266	0.0259285	0.0158501	0.00836502	0.25892	0.00387973	0.0544016	0.00793651	0.00577367	0.00826446	0.00829384	0.0396635	0.0106195	0.00915332	0.0114286	0.231429	0.0762463	0.0252708	0.00393701	0.0380952	0.0764331
SH3BP5L	0.0383142	0.0398565	0.062228	0.0255496	0.0329362	0.0317003	0.018251	0.0594694	0.0155189	0.0623145	0.0453515	0.0115473	0.0519481	0.056872	0.0372596	0.0477876	0	0.0228571	0.0685714	0.0997067	0.0397112	0.019685	0.0190476	0.0127389
ZNF672	0.0532567	0.109605	0.0905135	0.0320856	0.0364401	0.0288184	0.0205323	0.0869167	0.0252182	0.0830861	0.0680272	0.0254042	0.0448642	0.0343602	0.03125	0.0300885	0.00915332	0.0285714	0.06	0.158358	0.0252708	0.019685	0.0047619	0.146497
ZNF692	0.0356322	0.0534077	0.0526545	0.0261438	0.0273301	0.0309798	0.0197719	0.032022	0.0213385	0.0128586	0.0464853	0.0323326	0.0354191	0.0367299	0.00480769	0.0318584	0.0114416	0.00571429	0.0228571	0.0527859	0.00722022	0.023622	0	0.0254777
PGBD2	0.00881226	0.0231168	0.0322019	0.016637	0.0217239	0.0172911	0.00380228	0.0228728	0.029098	0.0138477	0.0192744	0.0127021	0.0247934	0.0272512	0.00841346	0.0123894	0.0183066	0.0114286	0.0142857	0.0234604	0.032491	0.011811	0.00952381	0.0254777
FAM110C	0.00804598	0.0398565	0.00261097	0.00237671	0.00280308	0.0742075	0.00228137	0	0	0.00593472	0.0283447	0.0404157	0.00708383	0	0.00120192	0.00530973	0.0114416	0.00285714	0	0	0.00361011	0	0.0142857	0
SH3YL1	0.0233716	0.127939	0.0300261	0.020202	0.0273301	0.0324207	0.00988593	0.0356816	0.0116392	0.024728	0.0839002	0.0612009	0.0495868	0.00947867	0.00841346	0.0176991	0.0228833	0.00857143	0.00285714	0.0527859	0.0180505	0.0433071	0.0142857	0.0254777
ACP1	0.00804598	0.0223196	0.0139252	0.0112894	0.00981079	0.00864553	0.00380228	0.00457457	0.00193986	0.0128586	0.0102041	0.00577367	0.00472255	0.0154028	0.00841346	0.00176991	0	0	0.00571429	0.0234604	0	0.00787402	0.0047619	0
TMEM18	0.0272031	0.0498206	0.0261097	0.0207962	0.0231254	0.0223343	0.0136882	0.0338518	0.0126091	0.0286845	0.0351474	0.0150115	0.0377804	0.0379147	0.0168269	0.0212389	0.0114416	0.0114286	0.0285714	0.0557185	0.00722022	0.0314961	0	0.00636943
PXDN	0.00229885	0.00637704	0.00304613	0.00118835	0.00280308	0.108069	0.000760456	0.00365965	0.000969932	0.00395648	0.0702948	0.0404157	0.199528	0	0.00841346	0	0.0160183	0.00857143	0	0.00293255	0.00361011	0.15748	0	0
EIPR1	0.0417625	0.0438422	0.0517842	0.036839	0.0364401	0.0194524	0.0159696	0.0548948	0.0232784	0.0385757	0.0521542	0.02194	0.038961	0.0379147	0.0120192	0.0442478	0.00457666	0.02	0.02	0.0909091	0.0144404	0.019685	0.00952381	0.0764331
TRAPPC12	0.0762452	0.0793145	0.119669	0.0659537	0.0539594	0.0684438	0.0387833	0.116194	0.0329777	0.0939664	0.0736961	0.0473441	0.0661157	0.0521327	0.0456731	0.0619469	0.01373	0.0228571	0.0628571	0.16129	0.0361011	0.0590551	0.0142857	0.0764331
ADI1	0.0344828	0.310482	0.0509138	0.016637	0.0273301	0.0569164	0.0121673	0.112534	0.0126091	0.191889	0.157596	0.0484988	0.0850059	0.135071	0.0709135	0.0495575	0.02746	0.0371429	0.0542857	0.202346	0.0216606	0.0748031	0.0285714	0.101911
RNASEH1	0.0348659	0.0422479	0.0478677	0.0314914	0.0238262	0.0273775	0.0136882	0.053065	0.0174588	0.0474777	0.031746	0.0288684	0.042503	0.0343602	0.0192308	0.0123894	0.0114416	0.00857143	0.0171429	0.1261	0.0180505	0.0275591	0.0190476	0.0127389
CMPK2	0.00842912	0.033878	0.0491732	0.0118835	0.0126139	0.0100865	0.00380228	0.0512351	0.0106693	0.0454995	0.0260771	0.00577367	0.0342385	0.0035545	0.015625	0.0123894	0.0114416	0.0142857	0.0485714	0.0557185	0.032491	0.00787402	0.0238095	0.0127389
RSAD2	0.00574713	0.0255082	0.0261097	0.00950683	0.00840925	0.0136888	0.00532319	0.0594694	0.00484966	0.0514342	0.0204082	0.00808314	0.0236128	0	0.0192308	0.0106195	0.00686499	0	0.0542857	0.0146628	0.0108303	0.00393701	0.0571429	0.0127389
RNF144A	0.0114943	0.0195297	0.00391645	0.0255496	0.0420463	0.0266571	0.0114068	0.00365965	0.0029098	0.0049456	0.0238095	0.00808314	0.0649351	0.00236967	0.00240385	0.0159292	0.0160183	0.00285714	0.00285714	0	0.0288809	0.00787402	0	0
ID2	0.316475	0.0561977	0.275457	0.244207	0.197617	0.213256	0.0904943	0.287283	0.00872939	0.116716	0.0340136	0.215935	0.0720189	0.0165877	0.0540865	0.143363	0.020595	0.0485714	0.128571	0.313783	0.249097	0.0393701	0.0333333	1.2293
KIDINS220	0.094636	0.320845	0.158399	0.087344	0.0974071	0.100144	0.0494297	0.213175	0.0387973	0.151335	0.147392	0.115473	0.123967	0.0521327	0.046875	0.0637168	0.0228833	0.0257143	0.122857	0.304985	0.101083	0.0984252	0.0190476	0.165605
MBOAT2	0.00689655	0.0278996	0.0169713	0.00237671	0.00140154	0.0353026	0.00152091	0.0137237	0.000969932	0.00296736	0.053288	0.0277136	0.0484061	0.00236967	0.00721154	0.00353982	0.0183066	0.00285714	0.06	0.00293255	0.00361011	0.0275591	0.0190476	0.0700637
ASAP2	0.00344828	0.0561977	0.0879025	0.00118835	0.00280308	0.0554755	0.00228137	0.00914913	0.00678952	0.0148368	0.0623583	0.0600462	0.131051	0.00118483	0.0180288	0	0.00686499	0.00285714	0.0171429	0.0146628	0	0.0905512	0	0.101911
ITGB1BP1	0.054023	0.0506178	0.0570061	0.0528818	0.0294324	0.0576369	0.0243346	0.0411711	0.0116392	0.0326409	0.0498866	0.0473441	0.0791027	0.0272512	0.0336538	0.0460177	0.0228833	0.00857143	0.0285714	0.0821114	0.0252708	0.0551181	0	0.0764331
CPSF3	0.0279693	0.0370666	0.0491732	0.0374332	0.0203224	0.0266571	0.0152091	0.0475755	0.0116392	0.0435213	0.0419501	0.034642	0.0295159	0.028436	0.0192308	0.0300885	0.00457666	0.00857143	0.0228571	0.0938416	0.0180505	0.0275591	0	0.089172
IAH1	0.0605364	0.0542049	0.0391645	0.0493167	0.0455501	0.0504323	0.0250951	0.0393413	0.0164888	0.0316518	0.0657596	0.0404157	0.0460449	0.0201422	0.0228365	0.0389381	0.01373	0.0142857	0.0371429	0.085044	0.0252708	0.0275591	0.0285714	0.0509554
ADAM17	0.0747126	0.0805102	0.166232	0.0653595	0.042747	0.105908	0.0334601	0.15645	0.0455868	0.152324	0.0578231	0.114319	0.102715	0.063981	0.0564904	0.079646	0.00915332	0.02	0.0971429	0.771261	0.0216606	0.0629921	0.0619048	0.0509554
YWHAQ	0.0659004	0.082503	0.0339426	0.0237671	0.0301331	0.0381844	0.0136882	0.031107	0.00581959	0.0504451	0.0453515	0.0254042	0.0507674	0.0402844	0.0408654	0.0548673	0.00686499	0.02	0.0314286	0.146628	0.00361011	0.015748	0.0190476	0.0127389
TAF1B	0.0203065	0.0231168	0.0139252	0.0154486	0.0112123	0.0115274	0.00912548	0.0137237	0.0106693	0.0108803	0.0181406	0.0115473	0.0094451	0.00947867	0.00360577	0.0106195	0.00228833	0.00285714	0.00571429	0.0527859	0.00361011	0.011811	0	0.0127389
KLF11	0.00651341	0.015544	0.0439513	0.00594177	0.00700771	0.0136888	0.00380228	0.0558097	0.00678952	0.0435213	0.0204082	0.0161663	0.0377804	0.00947867	0.0144231	0.00353982	0.00686499	0.0114286	0.04	0.102639	0	0.00787402	0.0142857	0.00636943
RRM2	0.0528736	0.0127541	0.0078329	0.0118835	0.00420463	0.00360231	0.0197719	0.0128088	0.00775946	0.00197824	0.00113379	0.00115473	0.00826446	0.00829384	0.00360577	0.0159292	0.0183066	0.0142857	0.00571429	0.00293255	0	0.019685	0.00952381	0.0254777
HPCAL1	0.0582375	0.182941	0.0822454	0.0386215	0.0406447	0.0353026	0.0250951	0.0640439	0.013579	0.108803	0.297052	0.0184758	0.118064	0.0864929	0.0552885	0.0548673	0.02746	0.0485714	0.0971429	0.266862	0.0505415	0.011811	0.0190476	0.0382166
ODC1	0.0149425	0.117975	0.0191471	0.016637	0.015417	0.0129683	0.0106464	0.0155535	0.00678952	0.0158259	0.0646259	0.00923788	0.0354191	0.035545	0.00841346	0.0141593	0.00457666	0.00857143	0	0.0469208	0.00722022	0.015748	0.0238095	0.0127389
NOL10	0.0199234	0.0286967	0.0282855	0.0124777	0.0126139	0.0122478	0.00456274	0.0155535	0.00775946	0.0178042	0.0170068	0.0127021	0.0247934	0.0225118	0.0132212	0.0106195	0.00457666	0.00285714	0.0114286	0.058651	0.00722022	0.015748	0	0.0191083
PDIA6	0.059387	0.134316	0.112272	0.0546643	0.042747	0.113833	0.0235741	0.155535	0.0164888	0.218595	0.0714286	0.0242494	0.0602125	0.242891	0.116587	0.040708	0.0114416	0.0685714	0.0428571	0.266862	0.0361011	0.0551181	0.0333333	0.0955414
SLC66A3	0.0398467	0.0219211	0.0704961	0.0409982	0.0364401	0.0201729	0.018251	0.0997255	0.00969932	0.102868	0.0283447	0.0127021	0.0200708	0.0130332	0.046875	0.0300885	0.00686499	0.0257143	0.0428571	0.16129	0.0144404	0.0275591	0	0.0318471
ROCK2	0.0275862	0.0669589	0.0496084	0.0475342	0.033637	0.0597983	0.00988593	0.0512351	0.0184287	0.0356083	0.0748299	0.0808314	0.116883	0.028436	0.0348558	0.0247788	0.0160183	0.0257143	0.0457143	0.0879765	0.0180505	0.125984	0.0238095	0
E2F6	0.00842912	0.0271024	0.0409051	0.0077243	0.0105116	0.0223343	0.00532319	0.0283623	0.00387973	0.0178042	0.0306122	0.0311778	0.0283353	0.0236967	0.00841346	0.00884956	0.0320366	0.00857143	0.0171429	0.0645161	0.0216606	0.015748	0.00952381	0
LPIN1	0.104215	0.045835	0.051349	0.0926916	0.0658725	0.0331412	0.0380228	0.0494053	0.0329777	0.0187933	0.0340136	0.0311778	0.0295159	0.0758294	0.0144231	0.0654867	0.00457666	0.00571429	0.0171429	0.0351906	0.032491	0.019685	0.00952381	0.0318471
TRIB2	0.131801	0.0940614	0.0169713	0.0677362	0.129643	0.0619597	0.0524715	0.00914913	0.0193986	0.0128586	0.0294785	0.034642	0.127509	0.0343602	0.00841346	0.130973	0.00686499	0.00571429	0.00857143	0.0175953	0.0433213	0.122047	0.0047619	0
LRATD1	0	0.00278996	0.00130548	0.000594177	0.00140154	0.00288184	0	0	0.000969932	0.00098912	0.0170068	0.00461894	0.0283353	0	0	0	0.01373	0.00285714	0	0	0	0.019685	0	0
NBAS	0.0881226	0.125149	0.123586	0.0748663	0.0707779	0.105187	0.0410646	0.121683	0.0397672	0.090999	0.123583	0.0762125	0.116883	0.109005	0.0264423	0.0637168	0.0183066	0.0342857	0.0285714	0.170088	0.155235	0.0787402	0.0142857	0.140127
DDX1	0.0268199	0.0621762	0.0374238	0.0255496	0.0280308	0.037464	0.0114068	0.0292772	0.0116392	0.0276954	0.0351474	0.0334873	0.0318772	0.0390995	0.015625	0.0230088	0.0160183	0.02	0.00857143	0.0674487	0.0216606	0.019685	0.00952381	0.0191083
MYCN	0.000383142	0.00079713	0	0	0	0.00360231	0	0	0	0	0	0.00230947	0.00236128	0	0	0	0.00228833	0	0	0	0	0	0	0
FAM49A	0.00191571	0.0398565	0.0944299	0.0136661	0.00350385	0.0180115	0.00228137	0.0869167	0.0184287	0.0613254	0.00907029	0.0103926	0.0295159	0.0118483	0.0420673	0.00176991	0.00228833	0.00571429	0.102857	0.140762	0	0.015748	0.00952381	0.127389
SMC6	0.0693487	0.0330809	0.0570061	0.0493167	0.0497547	0.0360231	0.0273764	0.0430009	0.0649855	0.0306627	0.0612245	0.0369515	0.0531287	0.0308057	0.0168269	0.0495575	0.00686499	0.0171429	0.0171429	0.237537	0.0361011	0.0787402	0.0047619	0.0573248
GEN1	0.0206897	0.0139498	0.0226284	0.0118835	0.00700771	0.0122478	0.00684411	0.0219579	0.028128	0.0108803	0.00907029	0.02194	0.0188902	0.0592417	0.00240385	0.0159292	0.0114416	0.0142857	0.00857143	0.0527859	0	0.00393701	0.00952381	0.0318471
KCNS3	0.000383142	0.0414508	0.00130548	0.00178253	0	0.0158501	0.00380228	0.00182983	0.00193986	0.00197824	0.0600907	0.0484988	0.025974	0.00118483	0.00600962	0.00176991	0.00686499	0.0114286	0.00571429	0.00293255	0.00361011	0.023622	0	0
RDH14	0.0157088	0.0410522	0.0308964	0.020202	0.0168185	0.0208934	0.00608365	0.031107	0.00581959	0.0435213	0.0340136	0.0184758	0.0295159	0.021327	0.0180288	0.019469	0.0160183	0.0257143	0.00857143	0.058651	0.0252708	0.011811	0	0.0127389
OSR1	0	0.0011957	0.000435161	0	0	0.0309798	0	0.000914913	0.000969932	0.00098912	0.00113379	0.0508083	0.00472255	0.00118483	0.00120192	0	0	0.00285714	0	0.00293255	0	0.00787402	0.0047619	0
TTC32	0.0111111	0.00876843	0.0130548	0.0124777	0.00911002	0.00792507	0.00532319	0.010064	0.00581959	0.00098912	0.0136054	0.00230947	0.012987	0.00592417	0.00360577	0.0230088	0.01373	0.0114286	0.0142857	0.0175953	0.00361011	0	0	0.0254777
WDR35	0.0157088	0.0239139	0.00348129	0.0178253	0.00981079	0.0244957	0.00912548	0.00914913	0.00387973	0.00395648	0.0249433	0.0288684	0.0118064	0.007109	0.00360577	0.0123894	0.00686499	0.00571429	0	0.0058651	0.0288809	0.011811	0.0047619	0.0318471
MATN3	0.000383142	0.000398565	0.000435161	0	0	0.00288184	0.000760456	0	0.000969932	0.00098912	0.0238095	0.00577367	0.00354191	0	0	0	0.01373	0.00285714	0	0.00293255	0	0	0.00952381	0.00636943
LAPTM4A	0.0157088	0.073336	0.0744125	0.0130719	0.0119131	0.0857349	0.00380228	0.103385	0.00387973	0.139466	0.0419501	0.0254042	0.05549	0.0260664	0.0420673	0.0123894	0.00686499	0.00571429	0.0314286	0.14956	0.0758123	0.0393701	0.00952381	0.0191083
SDC1	0.00306513	0.288561	0.00304613	0.00237671	0.00210231	0.0115274	0.000760456	0.00365965	0.00387973	0.0108803	0.249433	0.00577367	0.0354191	0.489336	0.00961538	0	0.020595	0.08	0	0.00293255	0.0108303	0.00393701	0.00952381	0
PUM2	0.144444	0.172977	0.130113	0.134878	0.131044	0.0806916	0.0653992	0.161025	0.0543162	0.0919881	0.154195	0.0508083	0.160567	0.106635	0.0540865	0.115044	0.0183066	0.0571429	0.111429	0.211144	0.0649819	0.0669291	0.0571429	0.101911
RHOB	0.0302682	1.04823	0.469539	0.030303	0.0280308	0.42219	0.0205323	1.23239	0.0174588	0.567755	0.554422	0.284065	0.951594	0.312796	0.197115	0.0371681	0.0778032	0.211429	0.848571	2.62463	0.0758123	0.811024	0.195238	0.0509554
HS1BP3	0.00574713	0.0135512	0.0187119	0.00297089	0.0049054	0.00720461	0.00456274	0.0237877	0.00387973	0.0178042	0.0124717	0.00461894	0.00590319	0.0035545	0.00600962	0.00353982	0.00686499	0.00285714	0.0171429	0.0234604	0	0	0	0
LDAH	0.100766	0.061379	0.0635335	0.0564468	0.051857	0.0389049	0.026616	0.0795974	0.0455868	0.0464886	0.047619	0.0369515	0.0460449	0.0627962	0.0132212	0.0743363	0.0251716	0.0142857	0.0114286	0.123167	0.032491	0.0275591	0.0047619	0.0700637
TDRD15	0.00268199	0.000398565	0.00130548	0.00237671	0.000700771	0.000720461	0.000760456	0.000914913	0.00581959	0.00395648	0	0	0	0.00592417	0	0	0.00228833	0	0	0.0058651	0.00722022	0	0.0047619	0
ATAD2B	0.0942529	0.0872858	0.158834	0.0831848	0.0946041	0.065562	0.0410646	0.124428	0.057226	0.0425321	0.0873016	0.0635104	0.0850059	0.0165877	0.0192308	0.060177	0.00915332	0.0114286	0.105714	0.129032	0.0758123	0.0551181	0.0142857	0.229299
UBXN2A	0.0114943	0.0203268	0.0100087	0.00891266	0.00981079	0.0158501	0.00380228	0.00457457	0.00193986	0.00692384	0.021542	0.0115473	0.0141677	0.0272512	0.00600962	0.0141593	0.00686499	0.0114286	0.00571429	0.0322581	0.00722022	0.00787402	0.0047619	0.0127389
WDCP	0.010728	0.00677561	0.00739774	0.0112894	0.00770848	0.00792507	0.00304183	0.00914913	0.00775946	0.0128586	0.00226757	0.0034642	0.00472255	0.00829384	0	0.0106195	0.0114416	0.00285714	0	0.0175953	0.0144404	0.00393701	0.00952381	0
SF3B6	0.0137931	0.0498206	0.0169713	0.0130719	0.0112123	0.0129683	0.00684411	0.0237877	0.00872939	0.0187933	0.0453515	0.00692841	0.0271547	0.035545	0.0192308	0.0106195	0	0.0142857	0.0314286	0.0410557	0.0216606	0.0314961	0.0190476	0.00636943
FAM228B	0.00651341	0.0175369	0.0139252	0.00831848	0.00770848	0.0129683	0.00608365	0.0219579	0.00969932	0.0098912	0.0260771	0.0207852	0.0247934	0.00473934	0.00240385	0.0123894	0.00228833	0.00285714	0.00857143	0.0469208	0.0144404	0.011811	0.00952381	0.00636943
TP53I3	0.00498084	0.10841	0.0448216	0.00475342	0.00350385	0.0410663	0.00152091	0.0475755	0.00581959	0.0435213	0.139456	0.0323326	0.0649351	0.0260664	0.0192308	0.00353982	0.0114416	0.0171429	0.02	0.202346	0.0216606	0.00787402	0.0190476	0.0191083
ITSN2	0.209195	0.310084	0.299391	0.175876	0.19131	0.0907781	0.111027	0.397987	0.180407	0.159248	0.214286	0.0866051	0.212515	0.106635	0.0420673	0.143363	0.0366133	0.0571429	0.22	0.334311	0.122744	0.0708661	0.114286	0.509554
NCOA1	0.0463602	0.0589876	0.0535248	0.0463458	0.0539594	0.0389049	0.0235741	0.0612992	0.013579	0.0365974	0.0566893	0.0334873	0.0495868	0.0319905	0.0180288	0.0460177	0.01373	0.0171429	0.0685714	0.0938416	0.0361011	0.0275591	0.0142857	0.0828025
PTRHD1	0.00727969	0.039458	0.00913838	0.00356506	0.00280308	0.00936599	0.00152091	0.00914913	0.00581959	0.0197824	0.0181406	0.00115473	0.00708383	0.014218	0.0120192	0.00707965	0.00915332	0.02	0.0285714	0.0879765	0.00722022	0.019685	0.0047619	0.0191083
CENPO	0.0252874	0.00956556	0.0130548	0.0136661	0.00630694	0.00576369	0.00912548	0.0155535	0.00678952	0.0108803	0.00680272	0.0034642	0.012987	0.0035545	0.00360577	0.00884956	0.00686499	0	0.00857143	0.026393	0.00361011	0.00393701	0.0047619	0.0254777
ADCY3	0.108429	0.011957	0.152306	0.0790255	0.0469516	0.054755	0.0288973	0.111619	0.0242483	0.141444	0.0102041	0.039261	0.0413223	0.0189573	0.0528846	0.0743363	0.0183066	0.0285714	0.0885714	0.269795	0.0433213	0.251969	0.152381	0.089172
DNAJC27	0.0141762	0.0139498	0.0104439	0.0077243	0.00770848	0.00936599	0.00988593	0.010064	0.00484966	0.00395648	0.015873	0.0103926	0.0153483	0.00473934	0.00240385	0.00707965	0	0.0114286	0.00857143	0.0117302	0.0108303	0.0354331	0.00952381	0.0191083
DNMT3A	0.137165	0.073336	0.139252	0.0754605	0.0721794	0.0670029	0.0463878	0.207685	0.0261882	0.0979228	0.0770975	0.0773672	0.136954	0.0781991	0.0360577	0.113274	0.02746	0.02	0.0657143	0.381232	0.0938628	0.0590551	0.0428571	0.0254777
DTNB	0.0314176	0.0665604	0.0796345	0.036839	0.0343378	0.0122478	0.0197719	0.136322	0.00775946	0.0346192	0.0396825	0.0115473	0.0200708	0.00947867	0.0132212	0.0424779	0.00457666	0.02	0.0114286	0.0469208	0.0216606	0.00787402	0.0428571	0.0254777
ASXL2	0.100383	0.0494221	0.0596171	0.0754605	0.0637701	0.0266571	0.0372624	0.0695334	0.0310378	0.0524233	0.0283447	0.0138568	0.0365998	0.0485782	0.0204327	0.0690265	0.00457666	0.02	0.0485714	0.1261	0.0397112	0.0314961	0.0142857	0.101911
KIF3C	0.00727969	0.00358709	0.00261097	0.00534759	0.00700771	0.00864553	0.00380228	0.00274474	0.000969932	0.00098912	0.00680272	0.00577367	0.0200708	0.0035545	0.00120192	0.00707965	0.020595	0	0	0.0058651	0.00361011	0	0.0047619	0
RAB10	0.097318	0.176564	0.282855	0.0790255	0.0546601	0.0979827	0.0425856	0.277219	0.0378274	0.301682	0.115646	0.0612009	0.107438	0.0936019	0.155048	0.0566372	0.0183066	0.0714286	0.214286	0.677419	0.0469314	0.0433071	0.157143	0.299363
GAREM2	0.0145594	0.000398565	0.00261097	0.00653595	0.00700771	0.0100865	0.00456274	0.00182983	0.00387973	0	0	0.00808314	0.00826446	0.00118483	0.00120192	0.00530973	0.01373	0	0	0.0058651	0	0	0	0.0191083
HADHA	0.0517241	0.107214	0.103133	0.0540701	0.0294324	0.0540346	0.0228137	0.167429	0.0242483	0.199802	0.0816327	0.0288684	0.0637544	0.0473934	0.11899	0.0371681	0.0114416	0.0457143	0.102857	0.422287	0.0252708	0.0354331	0.00952381	0.10828
HADHB	0.0444444	0.0677561	0.123151	0.0415924	0.0364401	0.056196	0.0243346	0.155535	0.0300679	0.142433	0.0589569	0.0334873	0.0602125	0.028436	0.0600962	0.060177	0.00915332	0.0257143	0.0685714	0.302053	0.0180505	0.0393701	0.0333333	0.0382166
SELENOI	0.040613	0.0314866	0.0565709	0.0350564	0.0252278	0.0381844	0.0129278	0.0539799	0.0106693	0.024728	0.0294785	0.0150115	0.0153483	0.0402844	0.0132212	0.0212389	0.00915332	0.00857143	0.0257143	0.0733138	0.032491	0.019685	0.00952381	0.0382166
SLC35F6	0.0245211	0.0450379	0.0870322	0.0219846	0.0133146	0.0489914	0.0136882	0.170174	0.0164888	0.254204	0.0192744	0.0161663	0.038961	0.0165877	0.0432692	0.0353982	0.00915332	0.02	0.04	0.325513	0.0144404	0.0275591	0.0142857	0.0254777
MAPRE3	0.00344828	0.0589876	0.0208877	0.00831848	0.00350385	0.0208934	0.000760456	0.0155535	0.00193986	0.0108803	0.047619	0.02194	0.0153483	0.014218	0.0120192	0.00353982	0.00686499	0	0.00285714	0.0557185	0.0685921	0.015748	0.0047619	0.00636943
TMEM214	0.0394636	0.101236	0.0535248	0.0326797	0.0238262	0.0878963	0.0121673	0.0658737	0.0174588	0.0682493	0.0623583	0.0588915	0.0590319	0.154028	0.0276442	0.0300885	0.020595	0.0428571	0.0228571	0.102639	0.0108303	0.0629921	0.0428571	0.0318471
AGBL5	0.00766284	0.0310881	0.0104439	0.0112894	0.00700771	0.00720461	0.00532319	0.010979	0.00581959	0.00791296	0.0226757	0.00577367	0.0188902	0.007109	0.00240385	0.00707965	0.00686499	0.00285714	0	0.0117302	0.00722022	0.015748	0.0047619	0.0254777
OST4	0.0183908	0.0382623	0.0165361	0.0130719	0.0133146	0.0115274	0.00532319	0.021043	0.00678952	0.0326409	0.0113379	0.0034642	0.0177096	0.049763	0.0276442	0.0212389	0.00457666	0.0142857	0.0114286	0.0557185	0.0108303	0.011811	0.00952381	0.0127389
EMILIN1	0.00229885	0.0199283	0.0226284	0.0077243	0.00630694	0.806916	0.00684411	0.00914913	0.00775946	0.016815	0.0102041	0.296767	0.0731995	0.0106635	0.0288462	0.00353982	0.0160183	0.02	0.00285714	0.0175953	0.0108303	0.169291	0	0.00636943
KHK	0.0045977	0.00717417	0.00435161	0.00534759	0.0049054	0.0136888	0.00152091	0.00640439	0.0029098	0.00890208	0.00226757	0.0138568	0.00236128	0.0177725	0.00360577	0.00530973	0	0.0114286	0	0.0234604	0.00361011	0.00393701	0	0.00636943
CGREF1	0.00114943	0	0.00130548	0.000594177	0	0.0194524	0.00152091	0.000914913	0	0	0.00226757	0.0115473	0.00236128	0.00118483	0.00120192	0	0.00915332	0.0114286	0	0	0.00361011	0	0	0.0191083
PREB	0.0394636	0.0625747	0.0469974	0.0297089	0.0308339	0.0619597	0.0114068	0.0576395	0.0193986	0.0642928	0.0453515	0.0254042	0.0212515	0.183649	0.0264423	0.0247788	0.0160183	0.0457143	0.0314286	0.105572	0.0108303	0.0354331	0.0190476	0.044586
SLC5A6	0.0252874	0.0314866	0.0339426	0.0219846	0.015417	0.0302594	0.0114068	0.0338518	0.0126091	0.0326409	0.0238095	0.0277136	0.025974	0.0296209	0.0108173	0.0159292	0.02746	0.0171429	0.00857143	0.085044	0.00722022	0.0354331	0.00952381	0.10828
ATRAID	0.0314176	0.0657633	0.0517842	0.0237671	0.0231254	0.0432277	0.0121673	0.0484904	0.0116392	0.0801187	0.0396825	0.0300231	0.0342385	0.0402844	0.0432692	0.0159292	0.00228833	0.0514286	0.02	0.131965	0.0144404	0.00787402	0	0.00636943
CAD	0.0214559	0.0346752	0.0339426	0.0213904	0.024527	0.0309798	0.00836502	0.0347667	0.0126091	0.0276954	0.0147392	0.017321	0.0141677	0.028436	0.00721154	0.019469	0	0.0114286	0.00571429	0.0351906	0.00361011	0.011811	0.0047619	0.0382166
UCN	0.00689655	0.0115584	0.01349	0.00891266	0.00280308	0.00936599	0.00380228	0.0137237	0.00581959	0.00395648	0.00340136	0.00577367	0.00236128	0.0035545	0.00120192	0.00353982	0.00457666	0	0.00857143	0.0146628	0.0108303	0.00393701	0	0.00636943
MPV17	0.155939	0.222001	0.333768	0.109923	0.121934	0.14121	0.061597	0.279048	0.0989331	0.242334	0.103175	0.106236	0.120425	0.126777	0.108173	0.104425	0.0320366	0.0771429	0.134286	0.530792	0.148014	0.0748031	0.0428571	0.203822
GTF3C2	0.0448276	0.0593862	0.0826806	0.0374332	0.0350385	0.0331412	0.0243346	0.0548948	0.029098	0.0464886	0.0612245	0.0254042	0.0484061	0.0308057	0.0180288	0.0389381	0.00686499	0.00857143	0.0285714	0.105572	0.0577617	0.0433071	0.0047619	0.0764331
EIF2B4	0.0187739	0.0298924	0.0265448	0.0172311	0.0189208	0.0165706	0.00608365	0.0192132	0.0029098	0.0148368	0.0226757	0.0207852	0.0177096	0.028436	0.00961538	0.0176991	0	0.00857143	0.00857143	0.0293255	0.0108303	0.00393701	0	0.0191083
SNX17	0.0643678	0.0976485	0.111401	0.0451575	0.0539594	0.0439481	0.0250951	0.134492	0.0300679	0.165183	0.0657596	0.0207852	0.0590319	0.0853081	0.0925481	0.0725664	0.00457666	0.0257143	0.111429	0.281525	0.0288809	0.015748	0.0238095	0.10828
ZNF513	0.0421456	0.0414508	0.0522193	0.0344623	0.024527	0.0252161	0.0159696	0.053065	0.0106693	0.0286845	0.0283447	0.017321	0.0460449	0.0343602	0.0216346	0.0230088	0.0114416	0.00285714	0.02	0.111437	0.0252708	0.015748	0.0238095	0.0382166
PPM1G	0.0613027	0.0617776	0.0430809	0.0392157	0.0231254	0.0338617	0.0159696	0.0365965	0.028128	0.0731949	0.0419501	0.0115473	0.0448642	0.0473934	0.0432692	0.0460177	0.00228833	0.00857143	0.0657143	0.164223	0.0180505	0.019685	0.00952381	0.0318471
NRBP1	0.0961686	0.0892786	0.119669	0.0665478	0.082691	0.0987032	0.0471483	0.0832571	0.0310378	0.111771	0.0907029	0.0669746	0.0779221	0.0971564	0.0817308	0.0761062	0.0114416	0.0457143	0.0828571	0.266862	0.0685921	0.0748031	0.0428571	0.0955414
KRTCAP3	0.0153257	0.0872858	0.0147955	0.0118835	0.0168185	0.00792507	0.00988593	0.00823422	0.00193986	0.0098912	0.0578231	0.00577367	0.0224321	0.00236967	0.00600962	0.00530973	0.00686499	0	0.00571429	0.0146628	0.00722022	0.00787402	0.0047619	0.0254777
IFT172	0.0130268	0.0689518	0.05396	0.0225787	0.0210231	0.0713256	0.01673	0.042086	0.0174588	0.0178042	0.0986395	0.0785219	0.0543093	0.0272512	0.0144231	0.0141593	0.0160183	0.0114286	0.0114286	0.0703812	0.0216606	0.0393701	0	0.0318471
FNDC4	0.000383142	0.00278996	0	0	0.00140154	0.0165706	0.000760456	0.000914913	0	0	0.00226757	0.0138568	0.00826446	0	0	0	0.00228833	0	0	0.00293255	0	0.00393701	0	0
ZNF512	0.0911877	0.0685532	0.0713664	0.083779	0.082691	0.0497118	0.0562738	0.0658737	0.0591659	0.0405539	0.0918367	0.051963	0.0968123	0.021327	0.0168269	0.0831858	0.0160183	0.0285714	0.0257143	0.123167	0.0361011	0.0511811	0.00952381	0.0509554
GPN1	0.0210728	0.0219211	0.0213229	0.016637	0.0189208	0.0144092	0.00912548	0.0182983	0.00775946	0.0267062	0.021542	0.00808314	0.0094451	0.0177725	0.0216346	0.0106195	0.00228833	0.0257143	0.0114286	0.0469208	0.00361011	0.00787402	0	0.0127389
SUPT7L	0.0586207	0.073336	0.0813751	0.0505051	0.0448493	0.0475504	0.0288973	0.0850869	0.0164888	0.0484669	0.0487528	0.0300231	0.0755608	0.0438389	0.0180288	0.0548673	0.01373	0.0142857	0.0314286	0.102639	0.032491	0.015748	0	0.044586
SLC4A1AP	0.0624521	0.0538063	0.0791993	0.0487225	0.0399439	0.0432277	0.0235741	0.074108	0.0126091	0.0633037	0.053288	0.0357968	0.05549	0.0450237	0.0348558	0.0477876	0.0160183	0.02	0.0628571	0.146628	0.0469314	0.023622	0.0190476	0.044586
RBKS	0.00383142	0.00876843	0.00261097	0.00356506	0.00140154	0.00216138	0.00532319	0.00457457	0	0.00197824	0.0147392	0.00115473	0.00354191	0.0035545	0.00120192	0	0.00228833	0.00571429	0.00571429	0	0.00361011	0	0	0
BABAM2	0.0275862	0.0462336	0.0439513	0.0225787	0.0343378	0.0237752	0.0121673	0.0494053	0.00969932	0.0187933	0.0192744	0.0196305	0.0224321	0.0118483	0.0132212	0.0247788	0.00228833	0.00285714	0.0371429	0.0293255	0.0361011	0.019685	0.0285714	0.0382166
FOSL2	0.157471	0.247509	0.739339	0.171717	0.184303	0.358069	0.0790875	0.742909	0.0174588	0.207715	0.208617	0.314088	0.517119	0.0473934	0.135817	0.109735	0.0251716	0.0942857	0.36	0.410557	0.617329	0.220472	0.290476	0.140127
PLB1	0.00229885	0.00239139	0.0326371	0.00178253	0.00140154	0.00936599	0.00152091	0.074108	0.000969932	0.0098912	0.00226757	0.00577367	0.00236128	0	0.00841346	0	0.0114416	0.00571429	0.02	0.0234604	0.00361011	0.00787402	0.0047619	0.0509554
PPP1CB	0.051341	0.10004	0.116623	0.0386215	0.0686755	0.0461095	0.026616	0.131747	0.0223084	0.0692384	0.0578231	0.056582	0.0720189	0.0343602	0.0528846	0.0548673	0.0183066	0.0342857	0.1	0.16129	0.0613718	0.0944882	0.047619	0.0764331
TRMT61B	0.0249042	0.0243125	0.0274151	0.0279263	0.0238262	0.0180115	0.018251	0.0393413	0.0155189	0.0138477	0.0170068	0.02194	0.0318772	0.0189573	0.0120192	0.0265487	0.01373	0.00285714	0.00857143	0.0322581	0.0216606	0.011811	0	0.0254777
WDR43	0.0318008	0.0561977	0.0483029	0.0249554	0.0343378	0.0417867	0.0212928	0.0411711	0.0174588	0.0257171	0.0328798	0.0277136	0.0484061	0.0225118	0.0204327	0.0212389	0.00228833	0.00571429	0.0228571	0.108504	0.032491	0.0275591	0	0.0127389
TOGARAM2	0.0118774	0.00318852	0.0104439	0.0231729	0.00350385	0	0.000760456	0	0.000969932	0.00197824	0.0396825	0.0034642	0	0.00118483	0.00240385	0.00530973	0.00228833	0	0	0	0.00361011	0	0	0
CLIP4	0.0693487	0.0374651	0.197563	0.0891266	0.0967064	0.0432277	0.0395437	0.136322	0.0155189	0.13452	0.142857	0.0692841	0.0094451	0.056872	0.0480769	0.0548673	0.0183066	0.0371429	0.06	0.592375	0.0108303	0.00393701	0.0142857	0.0509554
YPEL5	0.120307	0.174173	0.227154	0.130719	0.149965	0.0626801	0.0638783	0.323879	0.0630456	0.16815	0.187075	0.0415704	0.0920897	0.264218	0.0757212	0.139823	0.02746	0.0685714	0.182857	0.205279	0.0361011	0.0629921	0.0857143	0.165605
LBH	0.131801	0.0378637	0.0139252	0.105169	0.107919	0.144092	0.0479087	0.00914913	0.0533463	0.0207715	0.195011	0.159353	0.100354	0.014218	0.0228365	0.132743	0.02746	0.0314286	0.00285714	0.0205279	0.0144404	0.0590551	0.00952381	0.0318471
LCLAT1	0.0245211	0.0207254	0.0121845	0.0207962	0.0238262	0.0309798	0.00836502	0.021043	0.00969932	0.0098912	0.0249433	0.0381062	0.0283353	0.0106635	0.00360577	0.0176991	0.0114416	0.0114286	0.0142857	0.0439883	0.0108303	0.023622	0	0.0254777
CAPN13	0.000383142	0.0601833	0.00174064	0	0	0	0.000760456	0.00274474	0.000969932	0.00098912	0.160998	0.00115473	0.00236128	0.00473934	0.00120192	0	0.00228833	0	0	0	0	0	0	0
EHD3	0.00842912	0.00637704	0.00565709	0.00891266	0.00420463	0.0230548	0.00228137	0.00182983	0.0417071	0.00197824	0.00340136	0.00808314	0.0448642	0.0225118	0.00600962	0.00530973	0.0160183	0.0114286	0.00857143	0.00293255	0.00722022	0.0314961	0	0
DPY30	0.0295019	0.0753288	0.0356832	0.0243613	0.0231254	0.0295389	0.0258555	0.053065	0.0126091	0.0454995	0.0623583	0.0357968	0.0271547	0.0308057	0.0324519	0.0336283	0.00686499	0.0228571	0.0428571	0.134897	0.0216606	0.015748	0.0047619	0.0318471
SPAST	0.0371648	0.0342766	0.0448216	0.026738	0.033637	0.0165706	0.0106464	0.0558097	0.0213385	0.049456	0.031746	0.0207852	0.0330579	0.035545	0.0216346	0.040708	0.01373	0.0142857	0.0285714	0.1261	0.00722022	0.015748	0	0.0318471
SLC30A6	0.0429119	0.0454364	0.0365535	0.0291147	0.0273301	0.0417867	0.0136882	0.0484904	0.0223084	0.0464886	0.0385488	0.0381062	0.0365998	0.0485782	0.015625	0.0389381	0.0114416	0.0228571	0.0114286	0.0909091	0.0180505	0.019685	0.00952381	0.0509554
NLRC4	0.00153257	0.00199283	0.0578764	0.000594177	0	0.00216138	0.00152091	0.063129	0.000969932	0.066271	0	0	0.00236128	0.00118483	0.015625	0	0.0114416	0.00857143	0.14	0.304985	0	0	0.0380952	0
YIPF4	0.083908	0.0908729	0.0992167	0.0742721	0.0861948	0.0770893	0.0501901	0.114364	0.0397672	0.0830861	0.0929705	0.0542725	0.0791027	0.0770142	0.0516827	0.0814159	0.00686499	0.0342857	0.0914286	0.170088	0.0433213	0.0354331	0.0428571	0.11465
BIRC6	0.170881	0.121164	0.167102	0.142008	0.121934	0.0871758	0.0768061	0.196706	0.0688652	0.104847	0.142857	0.0993072	0.121606	0.0983412	0.0360577	0.120354	0.0114416	0.0285714	0.111429	0.211144	0.0902527	0.0393701	0.052381	0.127389
TTC27	0.0436782	0.0434436	0.0526545	0.026738	0.0315347	0.0417867	0.0235741	0.0274474	0.0223084	0.0217606	0.0351474	0.0427252	0.0271547	0.0177725	0.00961538	0.040708	0.0228833	0.00571429	0.0171429	0.0703812	0.0216606	0.0433071	0.00952381	0.0191083
LTBP1	0.000383142	0.00318852	0.000870322	0.00118835	0.000700771	0.175793	0.00304183	0.00274474	0	0.00692384	0.0102041	0.0889145	0.0401417	0.007109	0.00480769	0	0.02746	0.00857143	0.00285714	0	0.00361011	0.0984252	0.0047619	0
RASGRP3	0.00421456	0.00637704	0.0221932	0.0077243	0.00350385	0.00432277	0.00228137	0.0247027	0.0630456	0.0326409	0.00680272	0.00692841	0.11098	0.0687204	0.0108173	0.00530973	0.00686499	0.0114286	0	0.058651	0.00361011	0.00787402	0	0.0764331
FAM98A	0.0137931	0.0386608	0.0221932	0.020202	0.0147162	0.018732	0.00304183	0.0347667	0.00678952	0.0267062	0.0294785	0.0161663	0.0212515	0.0699052	0.00841346	0.00353982	0.00228833	0.0142857	0.0114286	0.0527859	0.00361011	0.011811	0	0
CRIM1	0.0306513	0.157433	0.0922541	0.0558526	0.0196216	0.0987032	0.0220532	0.031107	0.00678952	0.0504451	0.047619	0.190531	0.331759	0.00829384	0.0336538	0.0283186	0.0343249	0.0228571	0.0142857	0.1261	0.0108303	0.291339	0.0190476	0
FEZ2	0.0367816	0.0944599	0.064839	0.0308972	0.0294324	0.0266571	0.0152091	0.10064	0.0116392	0.0929773	0.047619	0.0254042	0.0672963	0.0225118	0.0396635	0.0247788	0.00915332	0.00857143	0.0371429	0.178886	0.0180505	0.0354331	0	0.0700637
STRN	0.0517241	0.0565963	0.0565709	0.0338681	0.0308339	0.0309798	0.0250951	0.0576395	0.0193986	0.0405539	0.0759637	0.0242494	0.0578512	0.0165877	0.0204327	0.0353982	0.00228833	0.0114286	0.0457143	0.129032	0.0144404	0.0393701	0.0142857	0.0318471
HEATR5B	0.0743295	0.0781188	0.110096	0.0784314	0.0658725	0.0533141	0.0509506	0.127173	0.0436469	0.0553907	0.0702948	0.0473441	0.0991736	0.035545	0.0204327	0.0761062	0.0251716	0.0142857	0.06	0.565982	0.0938628	0.0905512	0.00952381	0.089172
GPATCH11	0.00689655	0.00318852	0.016101	0.00534759	0.00420463	0.00216138	0.00304183	0.0128088	0.00872939	0.0108803	0.00113379	0.00230947	0.00590319	0.00236967	0.00721154	0.0106195	0.00228833	0.00571429	0.00285714	0.0703812	0	0.00787402	0	0.00636943
EIF2AK2	0.064751	0.0844958	0.0787641	0.0540701	0.0560617	0.0684438	0.0311787	0.094236	0.0310378	0.0860534	0.0884354	0.0381062	0.0932704	0.0485782	0.0384615	0.0566372	0.0114416	0.0228571	0.0942857	0.281525	0.0252708	0.019685	0.00952381	0.0318471
CEBPZOS	0.0249042	0.0478278	0.0304613	0.0285205	0.0224247	0.0194524	0.0129278	0.0237877	0.00775946	0.0395648	0.0340136	0.0242494	0.0271547	0.0189573	0.0180288	0.0159292	0.01373	0.0142857	0.02	0.0762463	0.00361011	0.011811	0.0047619	0.0318471
CEBPZ	0.0555556	0.103627	0.0630983	0.0540701	0.0588648	0.0576369	0.0365019	0.0649588	0.0252182	0.0563798	0.0748299	0.0542725	0.0672963	0.0485782	0.0168269	0.0566372	0.020595	0.00857143	0.0314286	0.123167	0.0577617	0.0433071	0.0142857	0.089172
NDUFAF7	0.0636015	0.0534077	0.0696258	0.0499109	0.0539594	0.0410663	0.0281369	0.0466606	0.0310378	0.0267062	0.0521542	0.0427252	0.0625738	0.021327	0.0108173	0.0460177	0.0114416	0.0114286	0.0457143	0.0997067	0.0361011	0.023622	0.00952381	0.0318471
PRKD3	0.0237548	0.045835	0.0639687	0.0255496	0.0315347	0.0554755	0.0106464	0.0640439	0.0271581	0.0425321	0.0430839	0.0461894	0.0649351	0.0758294	0.0180288	0.0106195	0.0160183	0.0285714	0.04	0.0733138	0.0577617	0.0393701	0.00952381	0.146497
QPCT	0.00229885	0.00278996	0.0517842	0.00237671	0.00140154	0.00864553	0.00152091	0.0073193	0.00193986	0.024728	0.00113379	0	0.00590319	0.0296209	0.0817308	0	0.01373	0.00857143	0.0628571	0.0645161	0.0180505	0.00393701	0.00952381	0.0382166
CDC42EP3	0.0314176	0.0557991	0.0104439	0.0231729	0.0329362	0.028098	0.0121673	0.0164684	0.0193986	0.0306627	0.0249433	0.0115473	0.0566706	0.00947867	0.0120192	0.0283186	0.00457666	0.0228571	0.0885714	0.164223	0.0108303	0.015748	0.0333333	0.0127389
RMDN2	0.00574713	0.0745317	0.02698	0.00475342	0.00560617	0.0244957	0.00380228	0.031107	0.00678952	0.024728	0.0283447	0.034642	0.0200708	0.00236967	0.00600962	0	0.00228833	0.00571429	0.0142857	0.0469208	0.0252708	0.019685	0.00952381	0.00636943
CYP1B1	0.00191571	0.0466321	0.0735422	0.00178253	0.00210231	0.208213	0.00152091	0.0393413	0.000969932	0.0890208	0.00566893	0.0623557	0.0188902	0.00473934	0.0480769	0.00353982	0.0160183	0.02	0.02	0.0205279	0.00361011	0.00393701	0	0
ATL2	0.0295019	0.133918	0.0391645	0.0184195	0.0308339	0.0208934	0.0121673	0.0411711	0.0155189	0.0217606	0.0804989	0.0184758	0.0519481	0.0225118	0.00961538	0.019469	0.00457666	0.00857143	0.0142857	0.0498534	0.0216606	0.019685	0.0142857	0.0509554
HNRNPLL	0.381609	0.09167	0.118364	0.204397	0.185704	0.0972622	0.107224	0.136322	0.0116392	0.0633037	0.141723	0.132794	0.0755608	0.0225118	0.03125	0.288496	0.0114416	0.0257143	0.0542857	0.146628	0.0288809	0.0433071	0.0190476	0.273885
GALM	0.14636	0.0255082	0.0617929	0.073678	0.0833917	0.0244957	0.0326996	0.140897	0.00387973	0.111771	0.0283447	0.017321	0.0153483	0.0106635	0.0420673	0.0725664	0.0114416	0.0285714	0.00571429	0.0469208	0.00361011	0.00393701	0.00952381	0.0127389
SRSF7	0.140613	0.158629	0.142298	0.11943	0.125438	0.102305	0.0684411	0.293687	0.0494665	0.0771513	0.12585	0.115473	0.175915	0.0545024	0.0360577	0.143363	0.01373	0.0285714	0.0771429	0.190616	0.0577617	0.0275591	0.0190476	0.191083
GEMIN6	0.0114943	0.0219211	0.0104439	0.0136661	0.00420463	0.0115274	0.00684411	0.0118939	0.00775946	0.0237389	0.0102041	0.00461894	0.0106257	0.0118483	0.00721154	0.0123894	0.00686499	0.0114286	0.00857143	0.0821114	0.00361011	0.00787402	0	0.0191083
DHX57	0.0168582	0.0282981	0.0252393	0.0106952	0.0112123	0.0302594	0.00684411	0.0292772	0.00678952	0.0187933	0.0204082	0.0161663	0.0200708	0.007109	0.00721154	0.0212389	0.00686499	0.00571429	0.0257143	0.085044	0.0108303	0.00787402	0.0142857	0.00636943
MORN2	0.000766284	0.0203268	0.00565709	0.000594177	0.000700771	0.0108069	0	0.00274474	0.000969932	0.00791296	0.0226757	0.00461894	0.00590319	0.00118483	0.00600962	0	0.00686499	0.00571429	0.00571429	0.0175953	0	0.011811	0.0047619	0
SOS1	0.0911877	0.0538063	0.0826806	0.0534759	0.0784863	0.0612392	0.0365019	0.112534	0.0213385	0.0692384	0.053288	0.0415704	0.0649351	0.0663507	0.0252404	0.0637168	0.00686499	0.0257143	0.0514286	0.105572	0.032491	0.00393701	0.0380952	0.0382166
MAP4K3	0.0268199	0.0709446	0.091819	0.0190137	0.0133146	0.0619597	0.0106464	0.0896615	0.00581959	0.0227498	0.0521542	0.095843	0.0531287	0.0296209	0.00841346	0.0230088	0.0160183	0.00571429	0.00857143	0.0674487	0.0108303	0.0866142	0.00952381	0.0509554
TMEM178A	0.000383142	0.0147469	0.00130548	0.000594177	0.00140154	0.00648415	0	0	0.000969932	0	0	0.0150115	0.0094451	0.00473934	0	0	0.01373	0.00285714	0	0.00293255	0	0.011811	0	0
THUMPD2	0.0222222	0.027501	0.024369	0.0249554	0.015417	0.0223343	0.00988593	0.0265325	0.013579	0.0108803	0.0226757	0.034642	0.0247934	0.0118483	0.00240385	0.0265487	0.00686499	0.00571429	0.0114286	0.0322581	0.00722022	0.019685	0	0.0191083
SLC8A1	0.0122605	0.0223196	0.993473	0.010101	0.0112123	0.0576369	0.0152091	0.967063	0.00678952	0.679525	0.0192744	0.0612009	0.0649351	0.021327	0.284856	0.0123894	0.020595	0.142857	0.417143	0.994135	0.0397112	0.0826772	0.0571429	0.636943
PKDCC	0.00229885	0.00398565	0.00957354	0.00118835	0.00210231	0.14121	0.00152091	0.00274474	0	0.00890208	0.219955	0.0854503	0.012987	0	0.00841346	0.00176991	0.0114416	0.0114286	0	0.026393	0	0.0354331	0	0
EML4	0.535249	0.18055	0.489556	0.325609	0.470217	0.138329	0.208365	0.317475	0.14646	0.279921	0.069161	0.0831409	0.107438	0.0580569	0.126202	0.39469	0.0366133	0.0542857	0.14	1.66569	0.0685921	0.0905512	0.219048	0.191083
COX7A2L	0.064751	0.167397	0.0748477	0.0594177	0.0602663	0.0684438	0.0334601	0.074108	0.0378274	0.147379	0.0986395	0.0265589	0.0802834	0.0971564	0.0877404	0.0566372	0.0389016	0.06	0.111429	0.252199	0.032491	0.0314961	0.0238095	0.101911
MTA3	0.0256705	0.0741331	0.0121845	0.0219846	0.024527	0.0497118	0.0121673	0.0146386	0.0155189	0.0128586	0.0702948	0.0438799	0.0649351	0.0367299	0.00841346	0.0176991	0.01373	0.00571429	0.00571429	0.0557185	0.0252708	0.0393701	0.0047619	0.0318471
OXER1	0.000383142	0.00757274	0.0526545	0.00178253	0.00280308	0.0122478	0.00228137	0.0283623	0.00775946	0.0138477	0.00793651	0.0138568	0.00590319	0.0035545	0.00480769	0	0.00686499	0	0.00857143	0.00293255	0.0108303	0	0	0
HAAO	0.000766284	0.0131527	0.0879025	0.00237671	0.000700771	0.018732	0	0.0548948	0.000969932	0.0524233	0.00907029	0.0265589	0.0153483	0.0035545	0.0360577	0	0.00228833	0.00285714	0.0142857	0.0469208	0.0361011	0.0275591	0	0.0254777
ZFP36L2	0.517625	0.155042	0.367276	0.769459	1.22845	0.271614	0.38327	0.538884	0.178468	0.36004	0.120181	0.297921	0.224321	0.25	0.188702	0.580531	0.0434783	0.137143	0.391429	0.71261	0.241877	0.0944882	0.0428571	0.089172
THADA	0.167816	0.153448	0.111836	0.114082	0.119131	0.123199	0.0775665	0.132662	0.0620757	0.0593472	0.146259	0.0750577	0.12987	0.0722749	0.015625	0.185841	0.0320366	0.0314286	0.0457143	0.158358	0.0866426	0.0866142	0.0380952	0.121019
PLEKHH2	0.00114943	0.0219211	0.00652742	0.00178253	0.00140154	0.132565	0.000760456	0.00640439	0	0.00197824	0.10771	0.451501	0.0590319	0.00236967	0.00600962	0.00176991	0.020595	0.00285714	0	0.0058651	0.0144404	0.0787402	0.00952381	0.00636943
DYNC2LI1	0.00344828	0.0434436	0.0174064	0.00297089	0.00350385	0.0597983	0.00456274	0.0173833	0.00484966	0.0108803	0.0340136	0.0993072	0.0247934	0.0106635	0.00721154	0.00176991	0.00686499	0.0285714	0.0114286	0.0351906	0.0108303	0.0433071	0.00952381	0.00636943
LRPPRC	0.0750958	0.131925	0.103133	0.057041	0.0546601	0.0785303	0.034981	0.10064	0.0562561	0.0870425	0.0827664	0.0588915	0.081464	0.0308057	0.0625	0.0548673	0.020595	0.0228571	0.0428571	0.199413	0.0505415	0.0826772	0.0142857	0.0764331
PPM1B	0.0816092	0.09167	0.086597	0.067142	0.0693763	0.0439481	0.034981	0.131747	0.0252182	0.107814	0.047619	0.0450346	0.0448642	0.0604265	0.0480769	0.0849558	0.00457666	0.0228571	0.102857	0.234604	0.0397112	0.0354331	0.0238095	0.0509554
PREPL	0.0398467	0.0884815	0.0339426	0.0362448	0.0266293	0.0367435	0.0190114	0.0430009	0.014549	0.0257171	0.0464853	0.056582	0.0484061	0.0438389	0.0192308	0.019469	0.01373	0.0114286	0.0114286	0.0967742	0.0288809	0.0472441	0.0190476	0.0254777
CAMKMT	0.0417625	0.0569948	0.0295909	0.0558526	0.0462509	0.0259366	0.0296578	0.0365965	0.0126091	0.0178042	0.0385488	0.0242494	0.0436836	0.0272512	0.00360577	0.0318584	0.0228833	0.00571429	0.0257143	0.058651	0.0180505	0.0472441	0.0047619	0.0382166
SRBD1	0.0252874	0.0773216	0.0652742	0.0356506	0.0266293	0.0396254	0.0159696	0.0878317	0.0213385	0.0326409	0.0419501	0.0161663	0.0566706	0.0805687	0.0108173	0.0283186	0.0183066	0.00857143	0.0257143	0.0762463	0.0252708	0.015748	0.0142857	0.0127389
PRKCE	0.00651341	0.0793145	0.0939948	0.0154486	0.0161177	0.0324207	0.00760456	0.0722781	0.014549	0.0454995	0.141723	0.0207852	0.0625738	0.00592417	0.015625	0.00884956	0.0251716	0.00857143	0.0285714	0.1261	0.0397112	0.011811	0.0380952	0.044586
EPAS1	0.0436782	0.515743	0.0587467	0.016637	0.0203224	0.430115	0.0250951	0.084172	0.00872939	0.158259	0.323129	0.247113	1.73318	0.014218	0.0745192	0.0176991	0.0663616	0.0942857	0.0714286	0.530792	0.0505415	0.468504	0.0285714	0.0318471
ATP6V1E2	0.00153257	0.00956556	0.00304613	0.00237671	0.00280308	0.00360231	0.000760456	0.00274474	0.00678952	0.00098912	0.00340136	0.00115473	0.00118064	0.007109	0.00120192	0	0.00228833	0	0.00285714	0	0	0.00393701	0	0.0191083
RHOQ	0.0130268	0.0506178	0.224978	0.026738	0.0133146	0.29683	0.018251	0.193962	0.0543162	0.127596	0.0408163	0.117783	0.0354191	0.049763	0.0913462	0.0176991	0.0251716	0.0485714	0.12	0.243402	0.032491	0.149606	0.0619048	0.0955414
PIGF	0.0329502	0.0398565	0.0382942	0.0225787	0.0280308	0.0230548	0.0136882	0.0503202	0.0106693	0.0276954	0.0419501	0.0300231	0.0401417	0.0236967	0.0132212	0.0283186	0.00686499	0.0142857	0.0285714	0.0909091	0.0144404	0.0314961	0.0047619	0.0254777
CRIPT	0.0318008	0.0585891	0.0322019	0.0332739	0.0308339	0.0288184	0.0220532	0.0228728	0.0203686	0.0187933	0.0600907	0.0323326	0.0495868	0.0462085	0.0276442	0.0336283	0.0160183	0.00857143	0.0457143	0.0410557	0.0252708	0.011811	0.0142857	0.0254777
SOCS5	0.0114943	0.0271024	0.0191471	0.0118835	0.015417	0.0461095	0.0136882	0.0173833	0.0155189	0.0128586	0.0283447	0.0265589	0.0200708	0.0189573	0.00480769	0.0159292	0.01373	0.00857143	0.0142857	0.0322581	0.0108303	0.0472441	0.0047619	0.0127389
MCFD2	0.0191571	0.0864886	0.0330722	0.0148544	0.0140154	0.0489914	0.0121673	0.0512351	0.013579	0.0583581	0.0521542	0.0300231	0.0448642	0.0367299	0.0228365	0.00884956	0.01373	0.0171429	0.00857143	0.11437	0.0144404	0.019685	0.0142857	0.044586
TTC7A	0.0923372	0.0677561	0.103133	0.0534759	0.0623686	0.0389049	0.0334601	0.121683	0.0339476	0.0919881	0.103175	0.0369515	0.0495868	0.0651659	0.0384615	0.0619469	0.00686499	0.0314286	0.131429	0.346041	0	0.023622	0.00952381	0.0636943
CALM2	0.0475096	0.127939	0.0600522	0.0243613	0.0399439	0.0648415	0.0144487	0.0924062	0.0193986	0.177052	0.179138	0.0508083	0.0802834	0.0308057	0.0889423	0.0371681	0.00915332	0.0457143	0.0771429	0.328446	0.0216606	0.0748031	0.00952381	0.0764331
EPCAM	0.00229885	0.258669	0.00130548	0.000594177	0.000700771	0.00288184	0.00456274	0.00182983	0.0029098	0.0098912	0.264172	0.0034642	0.0247934	0.00236967	0.00240385	0.00353982	0.00228833	0.0171429	0.00571429	0.0058651	0.0108303	0	0	0.00636943
MSH2	0.0409962	0.0278996	0.0234987	0.0213904	0.0273301	0.0180115	0.0159696	0.0192132	0.0193986	0.0108803	0.0306122	0.0150115	0.0247934	0.0130332	0.00841346	0.0123894	0.01373	0.00571429	0.00285714	0.0351906	0.0216606	0.011811	0.00952381	0.00636943
MSH6	0.037931	0.0474293	0.0343777	0.0213904	0.0238262	0.0345821	0.0129278	0.0283623	0.0213385	0.0178042	0.0419501	0.0300231	0.038961	0.0390995	0.0192308	0.0212389	0.00457666	0.0257143	0.0257143	0.0615836	0.032491	0.0275591	0.0047619	0.0828025
FBXO11	0.0498084	0.0761259	0.0831158	0.0558526	0.0350385	0.0381844	0.0250951	0.0860018	0.0368574	0.0474777	0.053288	0.0277136	0.0519481	0.0402844	0.0108173	0.0442478	0.01373	0.0142857	0.06	0.143695	0.0252708	0.0393701	0.0047619	0.0828025
FOXN2	0.0555556	0.0255082	0.123586	0.04694	0.0392432	0.0223343	0.0319392	0.137237	0.0261882	0.0860534	0.0226757	0.0242494	0.0484061	0.0319905	0.0372596	0.040708	0.020595	0.02	0.1	0.181818	0.0577617	0.0354331	0.0238095	0.22293
PPP1R21	0.105364	0.0713432	0.105744	0.0879382	0.091801	0.0619597	0.0418251	0.159195	0.0455868	0.0771513	0.0578231	0.0588915	0.0661157	0.0331754	0.0264423	0.0530973	0.00686499	0.0257143	0.0771429	0.167155	0.0541516	0.0314961	0.0666667	0.133758
STON1	0.00114943	0.00836987	0.00174064	0.00297089	0.00770848	0.0864553	0.00152091	0.00182983	0	0.0049456	0.00453515	0.0993072	0.0283353	0.00118483	0.00480769	0.00530973	0.00228833	0.00285714	0	0.0909091	0.00361011	0.0354331	0	0
ASB3	0.0559387	0.0817059	0.0456919	0.0332739	0.0406447	0.0244957	0.0121673	0.0512351	0.0174588	0.0267062	0.0544218	0.0196305	0.0436836	0.0592417	0.0108173	0.0353982	0.00686499	0.0142857	0.02	0.0615836	0.0288809	0.0314961	0.0047619	0.0382166
ERLEC1	0.054023	0.199681	0.0591819	0.0380273	0.0455501	0.0605187	0.026616	0.0795974	0.0193986	0.12364	0.0997732	0.0404157	0.0708383	0.387441	0.0516827	0.0442478	0.020595	0.0457143	0.0314286	0.214076	0.0469314	0.0354331	0	0.0636943
PSME4	0.0632184	0.0773216	0.078329	0.04694	0.0448493	0.0605187	0.0281369	0.108875	0.0446169	0.0712166	0.0589569	0.0473441	0.0519481	0.0462085	0.0192308	0.0619469	0.00915332	0.0142857	0.0285714	0.281525	0.0469314	0.0354331	0.0047619	0.0573248
ACYP2	0.059387	0.106018	0.0517842	0.0558526	0.0539594	0.0446686	0.0273764	0.074108	0.029098	0.0484669	0.0816327	0.0473441	0.0460449	0.0651659	0.0144231	0.0619469	0.020595	0.0257143	0.0285714	0.193548	0.0397112	0.023622	0.0333333	0.0191083
SPTBN1	0.0199234	0.121562	0.0121845	0.0219846	0.0266293	0.111671	0.0121673	0.00457457	0.0213385	0.0138477	0.399093	0.168591	0.323495	0.0296209	0.0168269	0.0212389	0.0251716	0.0171429	0.00857143	0.0117302	0.0613718	0.102362	0.0142857	0
EML6	0.000383142	0.00438422	0.000435161	0.00297089	0.00280308	0.00144092	0.00228137	0.00457457	0.0261882	0	0.00680272	0	0.00708383	0.0473934	0	0	0.0160183	0.0142857	0.00285714	0.0058651	0	0.00393701	0	0.00636943
RTN4	0.0455939	0.129135	0.212794	0.0398099	0.0287316	0.172911	0.0250951	0.229643	0.0242483	0.268051	0.106576	0.122402	0.16647	0.0272512	0.123798	0.0495575	0.0183066	0.0342857	0.148571	0.762463	0.0577617	0.11811	0.0857143	0.171975
CLHC1	0.00574713	0.0267039	0.00739774	0.00178253	0.00770848	0.0165706	0.00380228	0.010064	0.0029098	0.00296736	0.0351474	0.0103926	0.0106257	0.00473934	0.00120192	0.00530973	0.01373	0.00857143	0.00285714	0.0293255	0	0.00393701	0.0047619	0.0191083
MTIF2	0.0390805	0.0665604	0.10705	0.0356506	0.0308339	0.0367435	0.0159696	0.0777676	0.028128	0.0682493	0.0408163	0.0334873	0.0484061	0.0379147	0.0396635	0.0389381	0.020595	0.0228571	0.0342857	0.234604	0.0288809	0.011811	0.0047619	0.101911
CCDC88A	0.0118774	0.0159426	0.356397	0.0243613	0.0119131	0.0713256	0.00912548	0.322964	0.0320078	0.215628	0.0136054	0.0531178	0.0838253	0.130332	0.0769231	0.019469	0.0114416	0.0457143	0.0971429	1.03226	0.144404	0.0590551	0.0142857	0.522293
CFAP36	0.0195402	0.0450379	0.0226284	0.0148544	0.0238262	0.0317003	0.00380228	0.0228728	0.00484966	0.0187933	0.0612245	0.0277136	0.0401417	0.007109	0.0144231	0.0283186	0.00686499	0.00571429	0.00857143	0.0791789	0.0361011	0.0275591	0.0142857	0.0127389
PPP4R3B	0.0793103	0.0809087	0.0739774	0.0635769	0.0714786	0.0554755	0.0311787	0.105215	0.0475267	0.0712166	0.0861678	0.0300231	0.0897285	0.0734597	0.0276442	0.0707965	0.0114416	0.0285714	0.0971429	0.13783	0.0613718	0.0433071	0.047619	0.0636943
EFEMP1	0.00421456	0.179753	0.00391645	0.00356506	0.00350385	0.39121	0.00152091	0.010979	0.000969932	0.0098912	0.276644	0.17321	0.212515	0.007109	0.015625	0.00530973	0.0251716	0.0228571	0.0142857	0.0146628	0.00361011	0.0590551	0.0047619	0.00636943
VRK2	0.0264368	0.0346752	0.0852916	0.0297089	0.0273301	0.0273775	0.00456274	0.073193	0.0320078	0.0464886	0.0272109	0.0254042	0.0436836	0.0331754	0.0324519	0.0176991	0.0160183	0.0114286	0.0542857	0.234604	0.0180505	0.019685	0.00952381	0.0955414
FANCL	0.0222222	0.0346752	0.0308964	0.0190137	0.00840925	0.0230548	0.0136882	0.0256176	0.013579	0.0138477	0.0283447	0.0138568	0.0448642	0.0130332	0.00480769	0.0106195	0.00915332	0.00571429	0.00857143	0.0469208	0.0288809	0.023622	0	0.0700637
BCL11A	0.00421456	0.0219211	0.0317668	0.00118835	0	0.00216138	0.00152091	0.010979	0.157129	0.0118694	0.00680272	0.00115473	0.00118064	0.007109	0.00120192	0	0.0114416	0.00285714	0.0171429	0.0058651	0.0649819	0.00393701	0	0.165605
PAPOLG	0.0367816	0.0314866	0.0500435	0.0415924	0.0301331	0.0266571	0.0235741	0.084172	0.0126091	0.0257171	0.0306122	0.0150115	0.0236128	0.00947867	0.0216346	0.0336283	0.00686499	0.0142857	0.0228571	0.0469208	0.0180505	0.019685	0.0190476	0.044586
REL	0.149808	0.242328	0.37772	0.131907	0.107919	0.0907781	0.0707224	0.403477	0.132881	0.147379	0.100907	0.0785219	0.0720189	0.0154028	0.0612981	0.107965	0.0183066	0.04	0.12	0.516129	0.209386	0.0511811	0.0761905	0.509554
PUS10	0.0130268	0.0490235	0.0239339	0.0112894	0.00911002	0.00792507	0.00532319	0.0247027	0.00872939	0.00593472	0.0192744	0.00461894	0.0177096	0.00118483	0.00360577	0.0141593	0.0114416	0.0114286	0.00285714	0.0234604	0.00722022	0.00787402	0	0.0254777
PEX13	0.0643678	0.181746	0.0722367	0.0398099	0.0623686	0.0569164	0.0365019	0.0832571	0.0339476	0.0692384	0.146259	0.0334873	0.0696576	0.042654	0.0132212	0.0690265	0.0297483	0.0171429	0.0371429	0.178886	0.0397112	0.015748	0.0333333	0.101911
KIAA1841	0.00996169	0.0143483	0.0343777	0.0106952	0.0133146	0.0172911	0.00684411	0.053065	0.00872939	0.0217606	0.0521542	0.0438799	0.0436836	0.00236967	0.00721154	0.0106195	0.0228833	0.0114286	0.0314286	0.102639	0.0180505	0.015748	0.0047619	0.044586
C2orf74	0.00689655	0.0143483	0.0130548	0.00594177	0.00911002	0.0115274	0.00532319	0.0137237	0.00484966	0.0128586	0.00680272	0.00808314	0.00590319	0.0225118	0.00480769	0.00707965	0.00228833	0.0114286	0.0142857	0.0527859	0.0216606	0.015748	0	0.00636943
USP34	0.232567	0.302112	0.278938	0.188354	0.220743	0.20317	0.11711	0.21226	0.118332	0.122651	0.24263	0.148961	0.236128	0.129147	0.0625	0.20708	0.0251716	0.0542857	0.16	0.269795	0.140794	0.145669	0.0619048	0.216561
XPO1	0.0363985	0.0235153	0.0561358	0.0237671	0.0287316	0.0194524	0.0144487	0.0512351	0.00872939	0.0336301	0.0294785	0.0150115	0.0236128	0.007109	0.0120192	0.0230088	0.00228833	0.00285714	0.0142857	0.058651	0.0252708	0.023622	0.00952381	0.0318471
FAM161A	0.00306513	0.00478278	0.00304613	0.00356506	0.00420463	0.0158501	0.00228137	0.00365965	0.00484966	0.00098912	0.00907029	0.0150115	0.00354191	0.00118483	0	0.00530973	0.00457666	0	0.00285714	0.0058651	0	0.00393701	0	0.0127389
CCT4	0.0191571	0.0374651	0.0256745	0.0106952	0.0175193	0.0201729	0.0114068	0.0292772	0.0155189	0.0445104	0.021542	0.0127021	0.0212515	0.0154028	0.0252404	0.0230088	0.00686499	0.0171429	0.0114286	0.0703812	0.0144404	0.00393701	0	0.0382166
COMMD1	0.0383142	0.0510163	0.0626632	0.0243613	0.0301331	0.0353026	0.018251	0.0585544	0.013579	0.0652819	0.0600907	0.0184758	0.0460449	0.035545	0.0276442	0.0283186	0.01373	0.0142857	0.0314286	0.120235	0.0144404	0.0393701	0	0.0382166
B3GNT2	0.048659	0.0633719	0.0626632	0.0623886	0.0308339	0.0518732	0.0273764	0.103385	0.0155189	0.198813	0.208617	0.0438799	0.0708383	0.0248815	0.0600962	0.0637168	0.0228833	0.0228571	0.0571429	0.384164	0.0144404	0.0944882	0.0047619	0.0509554
EHBP1	0.0356322	0.0840972	0.0204526	0.016637	0.0252278	0.0511527	0.0121673	0.0192132	0.0126091	0.0108803	0.0873016	0.0889145	0.0625738	0.028436	0.00600962	0.019469	0.01373	0.00857143	0.0171429	0.0469208	0.0180505	0.0354331	0	0.0318471
WDPCP	0.0091954	0.0191311	0.02698	0.00831848	0.0126139	0.0230548	0.00684411	0.021043	0.00581959	0.0138477	0.021542	0.017321	0.0271547	0.00947867	0.00360577	0.0106195	0.00228833	0.00285714	0.0142857	0.058651	0.00361011	0.015748	0.0047619	0
MDH1	0.0168582	0.0227182	0.0226284	0.0142602	0.0133146	0.0194524	0.00684411	0.0228728	0.00775946	0.0375865	0.0204082	0.00230947	0.0212515	0.0165877	0.0372596	0.0230088	0.00457666	0.00857143	0.0142857	0.155425	0.0144404	0.015748	0.0047619	0.0127389
UGP2	0.0287356	0.0330809	0.073107	0.0225787	0.0231254	0.0381844	0.0190114	0.0475755	0.014549	0.0395648	0.0408163	0.0311778	0.0153483	0.0272512	0.0276442	0.0230088	0.00228833	0.00571429	0.0314286	0.129032	0.0216606	0.015748	0.0190476	0.0382166
VPS54	0.0659004	0.0904743	0.0979112	0.04694	0.0441486	0.054755	0.0243346	0.114364	0.0213385	0.0850643	0.0714286	0.039261	0.0731995	0.0379147	0.0252404	0.0424779	0.020595	0.0371429	0.0485714	0.211144	0.0252708	0.0472441	0.00952381	0.0700637
PELI1	0.0287356	0.117577	0.0922541	0.00475342	0.00911002	0.0165706	0.00836502	0.10796	0.0155189	0.0474777	0.0861678	0.0150115	0.081464	0.0533175	0.0108173	0.0300885	0.0366133	0.0228571	0.111429	0.108504	0.032491	0.0275591	0.0809524	0.089172
LGALSL	0.00383142	0.342766	0.00565709	0.00178253	0.00420463	0.00576369	0.000760456	0.0155535	0.0029098	0.0237389	0.0192744	0.0184758	0.0731995	0.0225118	0.00841346	0.00353982	0.0251716	0.0114286	0.0257143	0.0498534	0.00361011	0.0314961	0.0142857	0
AFTPH	0.0463602	0.0665604	0.0887728	0.0433749	0.0301331	0.0252161	0.0228137	0.0704483	0.0339476	0.0840752	0.0544218	0.0265589	0.0377804	0.0533175	0.0264423	0.0353982	0.00915332	0.0257143	0.08	0.167155	0.00722022	0.00787402	0.047619	0.121019
SERTAD2	0.0386973	0.0518135	0.0931245	0.0225787	0.0308339	0.0461095	0.0159696	0.063129	0.0378274	0.0761622	0.0306122	0.0196305	0.0672963	0.0236967	0.0372596	0.0212389	0.0297483	0.0371429	0.0742857	0.167155	0.0144404	0.019685	0.0428571	0.10828
SLC1A4	0.0141762	0.0334795	0.0557006	0.0077243	0.00770848	0.0237752	0.00456274	0.0402562	0.00678952	0.0385757	0.00793651	0.0103926	0.0118064	0.149289	0.0324519	0.0141593	0.0114416	0.0314286	0.00857143	0.0234604	0.0144404	0.011811	0.0047619	0.0318471
CEP68	0.0214559	0.0219211	0.05396	0.0314914	0.0504555	0.037464	0.0152091	0.0850869	0.0242483	0.0346192	0.0385488	0.0207852	0.140496	0.0106635	0.0264423	0.0247788	0.020595	0.00571429	0.00571429	0.0674487	0.0288809	0.019685	0.0047619	0.127389
RAB1A	0.0314176	0.0625747	0.102698	0.026738	0.0217239	0.0497118	0.0159696	0.0960659	0.00775946	0.101879	0.0612245	0.0277136	0.042503	0.0402844	0.0504808	0.0176991	0.0114416	0.0228571	0.0657143	0.152493	0.0288809	0.0354331	0.109524	0.0127389
ACTR2	0.0375479	0.0239139	0.0435161	0.0308972	0.0203224	0.0201729	0.00912548	0.0548948	0.0116392	0.0702275	0.0147392	0.00461894	0.0177096	0.0165877	0.0360577	0.0283186	0	0.0142857	0.0685714	0.178886	0.0108303	0.011811	0.0285714	0.0573248
SPRED2	0.0153257	0.0446393	0.0147955	0.00475342	0.00350385	0.0201729	0.00608365	0.0173833	0.00193986	0.00890208	0.0272109	0.0265589	0.0212515	0.00118483	0.00480769	0.0106195	0.0160183	0.00857143	0.00571429	0.0439883	0.00361011	0.00393701	0.0047619	0.0509554
MEIS1	0.00613027	0.0143483	0.0147955	0.00534759	0.00140154	0.332853	0.00228137	0.0118939	0.00678952	0.0217606	0.0170068	0.357968	0.128689	0.00592417	0.00600962	0.00353982	0.0228833	0.00285714	0.00571429	0.0117302	0.0108303	0.137795	0.00952381	0.0127389
ETAA1	0.0310345	0.0446393	0.0234987	0.030303	0.0210231	0.0403458	0.0144487	0.0256176	0.014549	0.0148368	0.0453515	0.0311778	0.0318772	0.0154028	0.00360577	0.0283186	0.00228833	0.00571429	0.00857143	0.0439883	0	0.0393701	0.0047619	0.0191083
WDR92	0.00881226	0.0159426	0.00652742	0.0077243	0.00350385	0.0129683	0.00304183	0.00640439	0.00193986	0.00791296	0.00907029	0.00808314	0.00826446	0.007109	0.00120192	0.00353982	0.0114416	0.00857143	0	0.0146628	0	0.00787402	0	0.00636943
PNO1	0.0126437	0.033878	0.0213229	0.00950683	0.0049054	0.0201729	0.00988593	0.0128088	0.0106693	0.0237389	0.00907029	0.0150115	0.0188902	0.0189573	0.0108173	0.00707965	0.0160183	0.00571429	0.0171429	0.0410557	0.0144404	0.00787402	0	0.0318471
PPP3R1	0.064751	0.0701475	0.0604874	0.0415924	0.051857	0.0425072	0.0319392	0.094236	0.0252182	0.0850643	0.0464853	0.0242494	0.0602125	0.0331754	0.03125	0.0495575	0.02746	0.0171429	0.0628571	0.173021	0.0649819	0.023622	0.0428571	0.089172
CNRIP1	0.00114943	0.00278996	0.00522193	0.00118835	0.00140154	0.0208934	0.000760456	0.0274474	0	0.0108803	0.00566893	0.0138568	0.068477	0.00236967	0.0192308	0.00353982	0.020595	0.00571429	0.00285714	0.0410557	0.104693	0.023622	0	0
PLEK	0.0421456	0.018334	0.802437	0.0612002	0.0238262	0.0345821	0.01673	0.635865	0.0378274	0.560831	0.0170068	0.00923788	0.0236128	0.0414692	0.237981	0.0336283	0.020595	0.131429	0.62	0.527859	0.0180505	0.0275591	1.41429	0.598726
ARHGAP25	0.116475	0.00876843	0.115753	0.110517	0.0784863	0.0136888	0.0486692	0.147301	0.0611057	0.129575	0.00793651	0.0103926	0.0377804	0.021327	0.0456731	0.0955752	0.00686499	0.0228571	0.188571	0.170088	0.0722022	0.011811	0.0619048	0.0636943
ANTXR1	0.00153257	0.0884815	0.00565709	0.00118835	0.00350385	0.224063	0.00228137	0.0173833	0.00193986	0.0118694	0.0385488	0.185912	0.0460449	0.00829384	0.0108173	0.00353982	0.0320366	0.0114286	0	0.00293255	0.00361011	0.200787	0.00952381	0
GFPT1	0.0187739	0.102431	0.0252393	0.0178253	0.0224247	0.054755	0.01673	0.0301921	0.014549	0.0336301	0.0442177	0.034642	0.0318772	0.0485782	0.0144231	0.0212389	0.00457666	0.0314286	0.0114286	0.0557185	0.0180505	0.0275591	0.00952381	0.044586
NFU1	0.0191571	0.0358709	0.0261097	0.0207962	0.0196216	0.0158501	0.0159696	0.0548948	0.00775946	0.0395648	0.0283447	0.02194	0.0354191	0.0225118	0.0132212	0.0212389	0.00915332	0.0257143	0.0142857	0.108504	0.0108303	0.015748	0.0047619	0.0127389
AAK1	0.200766	0.048625	0.140557	0.137849	0.203224	0.0583573	0.086692	0.205855	0.00969932	0.0692384	0.0623583	0.0508083	0.101535	0.042654	0.0396635	0.138053	0.0160183	0.0314286	0.0771429	0.284457	0.0252708	0.0669291	0.00952381	0.0318471
ANXA4	0.0229885	0.295735	0.110966	0.0231729	0.0231254	0.065562	0.0152091	0.0924062	0.0126091	0.152324	0.229025	0.0450346	0.0661157	0.0130332	0.078125	0.019469	0.0114416	0.0371429	0.0714286	0.363636	0.0758123	0.023622	0.0333333	0.0382166
GMCL1	0.0191571	0.0191311	0.0139252	0.0118835	0.0147162	0.0122478	0.00608365	0.00823422	0.00678952	0.016815	0.0147392	0.0150115	0.00590319	0.0201422	0.00480769	0.0230088	0.00228833	0.02	0.02	0.00879765	0.0108303	0.00393701	0.0142857	0.0382166
SNRNP27	0.0463602	0.0530092	0.0317668	0.0285205	0.0462509	0.0259366	0.0228137	0.032022	0.029098	0.0474777	0.0272109	0.0300231	0.0318772	0.0402844	0.0192308	0.0230088	0.00457666	0.0171429	0.0142857	0.0879765	0.0180505	0.0393701	0.0047619	0.044586
MXD1	0.0340996	0.0271024	0.416449	0.0196078	0.01822	0.0317003	0.0152091	0.508692	0.00581959	0.170129	0.0442177	0.0207852	0.0118064	0.0165877	0.0661058	0.0159292	0.0228833	0.0371429	0.7	0.302053	0.0108303	0.00787402	0.785714	0.127389
ASPRV1	0.00229885	0.00438422	0.00391645	0.0077243	0.00630694	0.00648415	0.000760456	0.00182983	0.000969932	0	0.00566893	0.00923788	0.012987	0.0035545	0.00120192	0	0.00686499	0.00285714	0.0142857	0.00879765	0.00361011	0.00393701	0.00952381	0.00636943
PCBP1	0.0348659	0.0569948	0.0474326	0.0225787	0.0189208	0.028098	0.00912548	0.0768527	0.0116392	0.0929773	0.0294785	0.00923788	0.0306966	0.0651659	0.0504808	0.0318584	0.0114416	0.0428571	0.0828571	0.155425	0.0144404	0.015748	0.0428571	0.0318471
C2orf42	0.0195402	0.0163412	0.0213229	0.0124777	0.00911002	0.0115274	0.00988593	0.0256176	0.00581959	0.0128586	0.0147392	0.00923788	0.0165289	0.00829384	0.0108173	0.0159292	0.00915332	0.00857143	0.00571429	0.026393	0	0.00787402	0	0.0191083
TIA1	0.123755	0.116381	0.132724	0.112894	0.103714	0.118156	0.0539924	0.157365	0.0514064	0.0573689	0.141723	0.0946882	0.159386	0.0604265	0.0252404	0.0955752	0.0114416	0.0314286	0.0685714	0.134897	0.0794224	0.0708661	0.0238095	0.133758
PCYOX1	0.0187739	0.10004	0.024369	0.0154486	0.0175193	0.0533141	0.0106464	0.0365965	0.0029098	0.0356083	0.277778	0.0254042	0.0495868	0.0379147	0.0252404	0.00530973	0.01373	0.00571429	0.00285714	0.0498534	0.0288809	0.0393701	0.0047619	0.0254777
SNRPG	0.0141762	0.0406536	0.0265448	0.0118835	0.00911002	0.018732	0.00304183	0.0201281	0.00678952	0.0267062	0.0181406	0.0207852	0.0236128	0.0272512	0.0120192	0.0123894	0.0114416	0.0142857	0.0142857	0.058651	0.00722022	0.015748	0.0047619	0.044586
FAM136A	0.0279693	0.0434436	0.0252393	0.0231729	0.0203224	0.0129683	0.0152091	0.0283623	0.0116392	0.0286845	0.0419501	0.0161663	0.0141677	0.0473934	0.0108173	0.0141593	0.0183066	0.00857143	0.0171429	0.0469208	0.0108303	0.00787402	0.0047619	0.0191083
TEX261	0.0183908	0.039458	0.0248042	0.0118835	0.00700771	0.0208934	0.00760456	0.0301921	0.0106693	0.0464886	0.0328798	0.02194	0.0283353	0.0390995	0.00961538	0.0106195	0.00686499	0.00857143	0.00857143	0.0615836	0.00361011	0.019685	0	0.0382166
NAGK	0.0363985	0.039458	0.289817	0.0338681	0.0371409	0.0605187	0.0159696	0.483989	0.0484966	0.369931	0.0612245	0.0427252	0.0672963	0.0912322	0.0997596	0.0283186	0.00915332	0.0428571	0.217143	0.260997	0.032491	0.019685	0.161905	0.159236
MCEE	0.016092	0.036668	0.0130548	0.0225787	0.0189208	0.0309798	0.0106464	0.0247027	0.00678952	0.0108803	0.0249433	0.034642	0.0118064	0.10545	0.00600962	0.00884956	0.0228833	0.0314286	0.02	0.0146628	0.00722022	0.00393701	0.0047619	0
MPHOSPH10	0.0291188	0.0466321	0.0287206	0.0178253	0.0273301	0.0324207	0.0197719	0.0338518	0.0184287	0.016815	0.037415	0.0207852	0.0377804	0.0367299	0.0180288	0.0283186	0.0114416	0.02	0.02	0.0674487	0.0108303	0.015748	0.0047619	0.0191083
PAIP2B	0.00268199	0.0135512	0.00174064	0.00415924	0.00420463	0.000720461	0.000760456	0.000914913	0.00193986	0.00296736	0.0124717	0.00461894	0.00590319	0.0367299	0	0.00176991	0.00457666	0.0171429	0	0.0058651	0	0.015748	0	0.00636943
ZNF638	0.145211	0.187326	0.178851	0.117647	0.124036	0.144092	0.0646388	0.162855	0.0649855	0.0692384	0.111111	0.159353	0.164109	0.0888626	0.0360577	0.123894	0.020595	0.0342857	0.117143	0.199413	0.104693	0.125984	0.0714286	0.159236
DYSF	0.00574713	0.0115584	0.214099	0.00831848	0.00560617	0.0252161	0.00456274	0.496798	0.00193986	0.299703	0.0192744	0.0127021	0.262102	0.0118483	0.078125	0.00530973	0.0228833	0.0257143	0.525714	0.123167	0	0.023622	0.152381	0.515924
CYP26B1	0	0	0.000435161	0	0	0.0576369	0.000760456	0.00274474	0	0	0.00226757	0.00230947	0.012987	0	0	0	0.01373	0.00857143	0.00285714	0	0.00361011	0.015748	0	0
EXOC6B	0.0195402	0.0542049	0.0374238	0.0225787	0.0301331	0.0525937	0.0159696	0.053065	0.0213385	0.0276954	0.0963719	0.073903	0.081464	0.0177725	0.0168269	0.0212389	0.00457666	0.0114286	0.0171429	0.085044	0.104693	0.0787402	0.0047619	0
SPR	0.00268199	0.0530092	0.0191471	0.00118835	0.00280308	0.0115274	0.000760456	0.0137237	0	0.0187933	0.0306122	0.00461894	0.025974	0.007109	0.0264423	0	0.00228833	0.00285714	0.0142857	0.131965	0.00361011	0.00393701	0.0142857	0
SFXN5	0.0045977	0.00956556	0.0226284	0.00713012	0.00420463	0.028098	0.00304183	0.0301921	0.0029098	0.0158259	0.0170068	0.0103926	0.0212515	0.0154028	0.00600962	0.0106195	0	0	0.00857143	0.0469208	0	0.015748	0.0047619	0.00636943
RAB11FIP5	0.0111111	0.0378637	0.00174064	0.00534759	0.0133146	0.0331412	0.00532319	0.000914913	0.00193986	0	0.0498866	0.0161663	0.0413223	0.0106635	0.00480769	0.0106195	0.0114416	0	0	0.00879765	0.00361011	0.011811	0	0.00636943
SMYD5	0.0157088	0.0243125	0.0126197	0.0160428	0.0140154	0.0244957	0.0144487	0.0137237	0.0126091	0.0128586	0.0238095	0.0138568	0.0247934	0.00947867	0.0144231	0.00884956	0.020595	0.00285714	0.02	0.0322581	0.00722022	0.00787402	0.0047619	0.0127389
PRADC1	0.00613027	0.0135512	0.0169713	0.00534759	0.00630694	0.0100865	0.00228137	0.0237877	0.00193986	0.0187933	0.00793651	0.00577367	0.0153483	0.0367299	0.0180288	0	0.00457666	0.0228571	0.00857143	0.0557185	0	0.00787402	0.0047619	0.0191083
FBXO41	0.0417625	0.00278996	0.0526545	0.0356506	0.0259285	0.0136888	0.0152091	0.0475755	0.0310378	0.0217606	0.00566893	0.00577367	0.00590319	0.0260664	0.00841346	0.0106195	0.00686499	0	0.0257143	0.0645161	0.00722022	0	0	0.089172
ALMS1	0.0229885	0.0374651	0.0313316	0.0261438	0.0280308	0.0345821	0.0159696	0.0393413	0.0116392	0.0138477	0.053288	0.0369515	0.0330579	0.0248815	0.00961538	0.019469	0.0114416	0.0114286	0.00857143	0.0674487	0.032491	0.0354331	0	0.0254777
TPRKB	0.0237548	0.0179354	0.0322019	0.0154486	0.0133146	0.0158501	0.0129278	0.0265325	0.0106693	0.024728	0.021542	0.0138568	0.0377804	0.0201422	0.0216346	0.0247788	0.0114416	0.0114286	0.0257143	0.0703812	0.0108303	0.00787402	0	0.0382166
DUSP11	0.0846743	0.0565963	0.0831158	0.0748663	0.0651717	0.0489914	0.0448669	0.0649588	0.0446169	0.049456	0.053288	0.039261	0.0838253	0.0367299	0.03125	0.0778761	0.0251716	0.02	0.0485714	0.0967742	0.0361011	0.0433071	0.0238095	0.0573248
STAMBP	0.043295	0.0390594	0.0465622	0.0344623	0.0175193	0.0208934	0.0174905	0.0347667	0.0174588	0.0425321	0.0408163	0.0230947	0.0401417	0.0272512	0.0204327	0.0300885	0.00228833	0.0171429	0.04	0.0821114	0.0108303	0.0275591	0.0047619	0.0573248
DGUOK	0.0597701	0.0474293	0.0500435	0.0451575	0.0357393	0.028098	0.0212928	0.0393413	0.028128	0.0474777	0.0396825	0.0184758	0.0401417	0.0450237	0.0204327	0.060177	0.0114416	0.0171429	0.0514286	0.187683	0.032491	0.0354331	0.0190476	0.044586
TET3	0.0417625	0.0282981	0.0718016	0.0237671	0.0238262	0.0136888	0.00912548	0.118024	0.00775946	0.0514342	0.031746	0.0103926	0.0247934	0.021327	0.0180288	0.0353982	0.00915332	0.00857143	0.108571	0.102639	0.00722022	0.019685	0.0333333	0.0191083
MOB1A	0.0340996	0.0207254	0.0796345	0.0308972	0.0196216	0.0108069	0.0136882	0.0768527	0.0242483	0.0781405	0.015873	0.00808314	0.012987	0.0236967	0.0420673	0.0336283	0.00228833	0.0314286	0.0542857	0.16129	0.0252708	0.00787402	0.0142857	0.0509554
MTHFD2	0.0862069	0.0597848	0.238903	0.0231729	0.0287316	0.0360231	0.0129278	0.189387	0.014549	0.169139	0.0170068	0.034642	0.0295159	0.063981	0.115385	0.0371681	0.020595	0.04	0.1	0.249267	0.032491	0.0314961	0.0666667	0.0573248
SLC4A5	0.000766284	0.015544	0.00217581	0.00356506	0.00280308	0.00504323	0.00152091	0.000914913	0.000969932	0.00098912	0.00793651	0.00461894	0.00590319	0.00118483	0.00120192	0	0.00228833	0.00571429	0	0	0.00722022	0.011811	0.0047619	0
DCTN1	0.0846743	0.257872	0.100087	0.0778372	0.0756833	0.131844	0.0425856	0.111619	0.0484966	0.188922	0.136054	0.117783	0.191263	0.0805687	0.0817308	0.0955752	0.02746	0.0257143	0.0685714	0.313783	0.0541516	0.129921	0.00952381	0.10828
WDR54	0.0137931	0.00637704	0.00522193	0.0142602	0.0161177	0.00720461	0.00380228	0.00182983	0.00387973	0.00197824	0.00907029	0.00230947	0.0118064	0.007109	0.00120192	0.00530973	0	0.00285714	0	0.0058651	0	0.00393701	0.0047619	0
RTKN	0.00153257	0.043045	0.00217581	0.00415924	0.000700771	0.0230548	0.00152091	0.00274474	0	0.0049456	0.0589569	0.0311778	0.0318772	0.0201422	0	0	0.00228833	0	0	0	0.00361011	0.00787402	0	0
INO80B	0.114943	0.101634	0.0874674	0.0915033	0.0974071	0.0756484	0.0395437	0.0814273	0.0368574	0.0445104	0.0680272	0.0889145	0.0850059	0.0864929	0.0204327	0.0761062	0.00915332	0.0371429	0.0371429	0.120235	0.0577617	0.0393701	0.0047619	0.0573248
WBP1	0.117241	0.126345	0.0879025	0.0998217	0.100911	0.0670029	0.0456274	0.113449	0.0543162	0.0692384	0.123583	0.103926	0.094451	0.0876777	0.0360577	0.106195	0.0549199	0.0257143	0.04	0.158358	0.0722022	0.0866142	0.0238095	0.127389
MOGS	0.134483	0.161419	0.13403	0.12656	0.115627	0.0929395	0.0524715	0.175663	0.0620757	0.115727	0.136054	0.0692841	0.0909091	0.334123	0.0396635	0.0973451	0.01373	0.0542857	0.06	0.228739	0.0902527	0.0433071	0.0333333	0.11465
TTC31	0.0521073	0.0402551	0.0600522	0.0356506	0.0287316	0.0345821	0.0243346	0.0548948	0.0242483	0.0158259	0.0328798	0.0207852	0.0377804	0.0319905	0.0180288	0.0300885	0.00228833	0.02	0.0171429	0.0615836	0.0252708	0.0275591	0.0047619	0.0254777
LBX2	0.000766284	0.00278996	0.00478677	0.00237671	0.00210231	0.00288184	0.000760456	0.00365965	0.000969932	0.00098912	0.00793651	0.00115473	0.00354191	0	0.00120192	0	0.0114416	0	0.00285714	0.0058651	0	0	0	0.0127389
PCGF1	0.0141762	0.0410522	0.0291558	0.0106952	0.0161177	0.0244957	0.00608365	0.0173833	0.0106693	0.0207715	0.0430839	0.0115473	0.0177096	0.0177725	0.0144231	0.00530973	0.00686499	0.00857143	0.0314286	0.0527859	0.0180505	0.011811	0	0.0382166
AUP1	0.0862069	0.0836987	0.156658	0.0796197	0.0805886	0.065562	0.0380228	0.15828	0.0504365	0.148368	0.0782313	0.0438799	0.0613932	0.106635	0.0576923	0.0955752	0.0114416	0.0342857	0.0885714	0.228739	0.0649819	0.0314961	0.0190476	0.11465
HTRA2	0.0547893	0.0255082	0.0295909	0.0350564	0.0280308	0.0259366	0.0197719	0.0356816	0.0339476	0.0227498	0.0340136	0.0161663	0.0472255	0.0343602	0.0216346	0.040708	0.00915332	0.0228571	0.0314286	0.0439883	0.032491	0.023622	0.052381	0.0254777
LOXL3	0.00191571	0.00597848	0.0713664	0.00178253	0.00210231	0.0497118	0.00152091	0.187557	0.000969932	0.0969337	0.00340136	0.0196305	0.00708383	0.00236967	0.0180288	0.00353982	0.0114416	0.0114286	0.0285714	0.14956	0	0.015748	0.0047619	0.0127389
DOK1	0.0141762	0.0163412	0.0496084	0.0136661	0.0049054	0.00792507	0.00456274	0.0402562	0.0126091	0.0484669	0.0124717	0.0034642	0.0106257	0.0154028	0.0216346	0.0123894	0.00915332	0.00857143	0.0485714	0.11437	0.00722022	0.00393701	0.00952381	0.0318471
SEMA4F	0.0157088	0.0330809	0.00348129	0.0190137	0.0196216	0.0151297	0.0152091	0.00640439	0.0106693	0.00296736	0.0181406	0.0115473	0.0165289	0.00118483	0.00240385	0.0212389	0.00915332	0.00285714	0.00285714	0.0117302	0	0.00393701	0	0.00636943
HK2	0.00842912	0.0729374	0.182332	0.00534759	0.00630694	0.0353026	0.00912548	0.0896615	0.00387973	0.0979228	0.0147392	0.00692841	0.00826446	0.0177725	0.117788	0.00530973	0.0297483	0.0342857	0.04	0.178886	0.0541516	0	0.119048	0.0127389
POLE4	0.0264368	0.0729374	0.0343777	0.0154486	0.0203224	0.0381844	0.0136882	0.0384263	0.0116392	0.0692384	0.0464853	0.0300231	0.0637544	0.0225118	0.0324519	0.0300885	0.0160183	0.0228571	0.0485714	0.102639	0.0108303	0.0275591	0.0142857	0.0254777
EVA1A	0.00153257	0.0781188	0.00304613	0.00118835	0.00280308	0.0381844	0.000760456	0.00274474	0.000969932	0.00395648	0.159864	0.00692841	0.0188902	0.00236967	0.00961538	0	0.00915332	0.0142857	0	0	0.00361011	0.019685	0.0047619	0
GCFC2	0.0122605	0.0298924	0.0156658	0.0118835	0.0252278	0.0172911	0.00912548	0.0128088	0.00969932	0.00395648	0.0147392	0.0242494	0.0295159	0.0165877	0.00721154	0.0159292	0.00457666	0.0142857	0.00857143	0.0293255	0.0108303	0.011811	0	0.0127389
SUCLG1	0.0348659	0.0593862	0.0561358	0.0362448	0.0266293	0.0259366	0.0121673	0.0567246	0.00872939	0.0514342	0.0589569	0.02194	0.042503	0.042654	0.0276442	0.0212389	0.00915332	0.0171429	0.0314286	0.140762	0.0108303	0.0354331	0.00952381	0.0573248
DNAH6	0.000766284	0.00557991	0	0.00118835	0.000700771	0.00144092	0.000760456	0.000914913	0	0	0.0351474	0.00230947	0.00354191	0	0.00360577	0.00176991	0.00228833	0	0	0.00293255	0	0.00393701	0	0
TRABD2A	0.0283525	0.0330809	0.00870322	0.00831848	0.0483532	0.00648415	0.0121673	0.000914913	0.00484966	0.00197824	0.00226757	0.0034642	0.00354191	0.0035545	0.00360577	0.0123894	0.00228833	0.00285714	0	0.00293255	0	0.00393701	0	0.044586
TMSB10	0.495019	0.480271	1.30679	0.252525	0.294324	0.507925	0.139924	1.13907	0.128031	2.59446	0.422902	0.174365	0.621015	0.232227	1.78125	0.465487	0.1373	0.725714	1.38857	3.15836	0.144404	0.173228	0.385714	1.25478
KCMF1	0.0662835	0.0526106	0.0574413	0.0344623	0.042747	0.037464	0.0281369	0.0567246	0.0300679	0.0484669	0.0600907	0.0265589	0.0566706	0.0521327	0.0204327	0.0530973	0.0297483	0.0171429	0.0857143	0.111437	0.0216606	0.0275591	0.0333333	0.0573248
TCF7L1	0.00344828	0.145476	0.0343777	0	0.000700771	0.0230548	0.000760456	0.0466606	0	0.0306627	0.0249433	0.0230947	0.042503	0.00236967	0.0108173	0	0	0.00857143	0.0142857	0.00879765	0.00722022	0.023622	0.0047619	0
TGOLN2	0.481609	0.228378	0.473455	0.336898	0.349685	0.209654	0.208365	0.58097	0.191077	0.630069	0.1678	0.127021	0.231405	0.146919	0.307692	0.348673	0.0366133	0.151429	0.34	1.25806	0.231047	0.0629921	0.147619	0.324841
RETSAT	0.0279693	0.0617776	0.0256745	0.0314914	0.024527	0.0223343	0.0205323	0.0457457	0.00775946	0.0583581	0.0714286	0.0196305	0.0200708	0.0414692	0.0180288	0.0247788	0.0114416	0.02	0.0342857	0.105572	0.00361011	0.0314961	0.00952381	0.00636943
ELMOD3	0.0310345	0.0290953	0.0308964	0.0255496	0.0231254	0.028098	0.0129278	0.053065	0.0184287	0.0178042	0.0260771	0.0265589	0.0283353	0.0225118	0.00721154	0.0300885	0.00915332	0.0142857	0.0171429	0.0821114	0.0108303	0.019685	0	0.0254777
CAPG	0.0720307	0.0880829	0.738033	0.0493167	0.0981079	0.0835735	0.043346	0.394328	0.0824442	1.52028	0.11678	0.0381062	0.0436836	0.0402844	0.71875	0.0778761	0.0297483	0.151429	0.211429	2.42522	0.393502	0.0354331	0.12381	0.101911
MAT2A	0.147893	0.306098	0.683638	0.0814023	0.0896987	0.443804	0.0562738	1.38152	0.0620757	0.3818	0.199546	0.43649	0.340024	0.116114	0.108173	0.0849558	0.0526316	0.0942857	0.225714	0.501466	0.689531	0.366142	0.0857143	0.433121
GGCX	0.0199234	0.0741331	0.0395997	0.0118835	0.0133146	0.0396254	0.0114068	0.0466606	0.0116392	0.0504451	0.0487528	0.0288684	0.0436836	0.0379147	0.0192308	0.019469	0.0160183	0.00571429	0.0285714	0.0733138	0.00722022	0.0275591	0.00952381	0.0191083
VAMP8	0.0754789	0.332005	0.291993	0.0564468	0.0749825	0.0461095	0.0395437	0.404392	0.042677	0.747774	0.268707	0.0334873	0.0625738	0.0580569	0.340144	0.0884956	0.02746	0.16	0.282857	1.06158	0.0433213	0.0354331	0.0428571	0.203822
VAMP5	0.0287356	0.0207254	0.175805	0.0196078	0.0168185	0.0612392	0.00760456	0.213175	0.00678952	0.385757	0.0294785	0.017321	0.0779221	0.0201422	0.182692	0.0212389	0.0114416	0.0685714	0.154286	0.211144	0.0180505	0.0314961	0.0380952	0.0318471
RNF181	0.0444444	0.0968513	0.0913838	0.0279263	0.0287316	0.0396254	0.0159696	0.0924062	0.0232784	0.106825	0.0555556	0.0161663	0.0448642	0.0936019	0.0793269	0.0371681	0.00915332	0.04	0.0657143	0.243402	0.00722022	0.023622	0.052381	0.0573248
TMEM150A	0.00498084	0.0326823	0.0282855	0.00831848	0.00700771	0.0136888	0.000760456	0.053065	0.00387973	0.0316518	0.0442177	0.0115473	0.0236128	0.0189573	0.0120192	0.00176991	0.00457666	0.00571429	0.0114286	0.0762463	0.00722022	0.00787402	0.0047619	0.0127389
USP39	0.0252874	0.0267039	0.0304613	0.0207962	0.0161177	0.0165706	0.0114068	0.0356816	0.0106693	0.0286845	0.0226757	0.00692841	0.0224321	0.014218	0.00841346	0.0159292	0.00457666	0.0142857	0.0342857	0.0381232	0.00722022	0.00787402	0.0047619	0.0318471
C2orf68	0.067433	0.0876843	0.0652742	0.0623886	0.0665732	0.0288184	0.0250951	0.0777676	0.0397672	0.041543	0.105442	0.0265589	0.038961	0.028436	0.0288462	0.0619469	0.02746	0.0257143	0.0828571	0.123167	0.0361011	0.0354331	0.0380952	0.0636943
SFTPB	0.345977	66.2806	0.52698	0.304219	0.312544	0.705331	0.38327	0.506862	0.186227	1.10682	19.7982	0.80254	3.06848	0.577014	1.09495	0.288496	0.411899	1.33714	0.434286	1.261	0.548736	0.393701	0.6	0.66879
GNLY	0.0191571	0.009167	0.00348129	0.421866	0.0217239	0.00864553	0.0410646	0.00640439	0.00193986	0.00296736	0.00453515	0.00461894	0.0413223	0.0035545	0.00841346	0.00176991	0.00457666	0.00857143	0.0114286	0.00293255	0	0.011811	0.0047619	0
ATOH8	0.000766284	0.0829016	0.00348129	0.00178253	0.00140154	0.00576369	0.000760456	0.00640439	0	0.00593472	0.130385	0.0300231	0.0543093	0.0035545	0.00480769	0	0.00457666	0.00285714	0	0.00293255	0.00361011	0.0314961	0.00952381	0
ST3GAL5	0.0961686	0.239538	0.222367	0.0718954	0.0609671	0.0439481	0.0372624	0.201281	0.042677	0.164194	0.155329	0.0450346	0.042503	0.0296209	0.0649038	0.0548673	0.01373	0.04	0.0514286	0.170088	0.0613718	0.011811	0.00952381	0.522293
POLR1A	0.0398467	0.064169	0.0670148	0.0225787	0.0315347	0.0475504	0.0205323	0.05215	0.013579	0.0395648	0.0544218	0.0300231	0.0519481	0.021327	0.0168269	0.019469	0.00457666	0.0257143	0.02	0.108504	0.0180505	0.0433071	0	0.044586
IMMT	0.0850575	0.0769231	0.123151	0.0582294	0.0637701	0.0698847	0.0509506	0.123513	0.0465567	0.150346	0.0600907	0.051963	0.0708383	0.0616114	0.0661058	0.0371681	0.0320366	0.0228571	0.0428571	0.328446	0.0505415	0.0472441	0.00952381	0.089172
KDM3A	0.0651341	0.0538063	0.106614	0.0493167	0.0483532	0.0597983	0.0243346	0.0640439	0.0213385	0.0573689	0.102041	0.056582	0.0861865	0.0402844	0.0444712	0.0477876	0.020595	0.00571429	0.04	0.102639	0.0216606	0.0393701	0.180952	0.0700637
CHMP3	0.0298851	0.140694	0.0591819	0.0184195	0.0343378	0.0353026	0.0144487	0.0649588	0.0155189	0.114738	0.0986395	0.0196305	0.0613932	0.0272512	0.0444712	0.0300885	0.0251716	0.0285714	0.102857	0.202346	0.0252708	0.0354331	0.0238095	0.0382166
RNF103	0.0398467	0.0685532	0.0522193	0.0338681	0.0406447	0.0432277	0.0190114	0.0567246	0.0174588	0.0633037	0.0759637	0.0496536	0.0519481	0.0912322	0.015625	0.0513274	0.0183066	0.0371429	0.0314286	0.152493	0.0649819	0.0275591	0.0285714	0.0254777
RMND5A	0.0444444	0.045835	0.0400348	0.0612002	0.0392432	0.0266571	0.01673	0.0411711	0.0252182	0.0405539	0.0566893	0.0207852	0.042503	0.042654	0.0372596	0.0318584	0.0228833	0.0228571	0.0685714	0.11437	0.032491	0.019685	0.0238095	0.0700637
CD8A	0.0555556	0.00518135	0.00739774	0.5918	0.112824	0.0151297	0.0737643	0.0137237	0.00387973	0.0108803	0.0102041	0.0103926	0.00354191	0.0154028	0.00841346	0.115044	0.01373	0.0171429	0.0114286	0.0205279	0.0180505	0.00787402	0.0333333	0.0127389
PLGLB2	0.0452107	0.0187326	0.0130548	0.030303	0.0266293	0.0165706	0.0212928	0.0164684	0.0116392	0.00791296	0.0147392	0.0161663	0.0165289	0.028436	0.00480769	0.0442478	0.0228833	0.0228571	0.0142857	0.0322581	0.00722022	0.00787402	0.0047619	0.0573248
KRCC1	0.0283525	0.0677561	0.0291558	0.0219846	0.0280308	0.0302594	0.018251	0.0365965	0.0271581	0.0346192	0.053288	0.0334873	0.0436836	0.0296209	0.00961538	0.0424779	0.0160183	0.0114286	0.0457143	0.105572	0.0288809	0.015748	0.00952381	0.0764331
THNSL2	0.000766284	0.036668	0.00739774	0.000594177	0.000700771	0.0180115	0.00304183	0.010064	0.00387973	0.00593472	0.0226757	0.0207852	0.00236128	0	0.00721154	0	0.00457666	0.0114286	0.00285714	0.0527859	0.00361011	0.019685	0	0.0318471
EIF2AK3	0.0318008	0.0589876	0.04047	0.0243613	0.0189208	0.0403458	0.018251	0.0329369	0.0184287	0.0326409	0.053288	0.0357968	0.0342385	0.170616	0.0120192	0.0176991	0.0114416	0.0114286	0.0171429	0.0733138	0.0252708	0.019685	0.0380952	0.044586
RPIA	0.0302682	0.0370666	0.0278503	0.0207962	0.0266293	0.0144092	0.00988593	0.0173833	0.0126091	0.0128586	0.0340136	0.0034642	0.0200708	0.00829384	0.0108173	0.0230088	0.0114416	0.0114286	0.0228571	0.058651	0.0108303	0.011811	0.00952381	0.0254777
IGKC	0.385057	0.734157	0.583116	0.298871	0.340575	0.667867	0.247909	0.58097	1.51891	1.11177	0.357143	0.831409	0.637544	386.923	0.508413	0.39823	1.09153	29.8771	0.82	0.530792	0.176895	0.728346	0.695238	1.78981
MAL	0.0126437	0.00318852	0.00174064	0	0.0301331	0.0172911	0.00988593	0.00274474	0	0.00197824	0.00226757	0.0196305	0.00354191	0.007109	0.00120192	0.0159292	0.00915332	0.00571429	0	0.00879765	0	0	0	0.00636943
ZNF514	0.0168582	0.0298924	0.0234987	0.0231729	0.0175193	0.0338617	0.0129278	0.031107	0.0116392	0.0108803	0.0328798	0.0381062	0.0295159	0.0177725	0.00360577	0.0141593	0.0114416	0	0.00285714	0.0527859	0.0288809	0.015748	0.0047619	0.0127389
ZNF2	0.00306513	0.00597848	0.00565709	0.00178253	0.000700771	0.00360231	0.00152091	0.00365965	0.00387973	0.00098912	0.00226757	0.0034642	0.00354191	0.00947867	0	0.00353982	0.0228833	0.00857143	0	0.00879765	0.0144404	0	0	0
AC092835.1	0.0045977	0.00597848	0.00957354	0.00415924	0.00630694	0.0136888	0.00532319	0.0073193	0.00581959	0.00593472	0.021542	0.0230947	0.0153483	0.0035545	0.00240385	0.00353982	0.00686499	0.00285714	0	0.0146628	0.00361011	0.00787402	0	0.0191083
FAHD2A	0.0153257	0.0195297	0.0191471	0.0142602	0.015417	0.0172911	0.00532319	0.0192132	0.00581959	0.0187933	0.0238095	0.0196305	0.0177096	0.0177725	0.00961538	0.0212389	0.0114416	0.00571429	0.00285714	0.0293255	0.00722022	0.023622	0.0047619	0.00636943
ASTL	0.0233716	0.00159426	0.0126197	0.0528818	0.0273301	0.00864553	0.00988593	0.00640439	0.000969932	0.00593472	0.00226757	0.00230947	0	0.00118483	0.00240385	0.00530973	0.00915332	0.00571429	0.0114286	0.0234604	0.032491	0.011811	0.0190476	0.0700637
DUSP2	0.262452	0.0278996	0.22933	0.698752	0.306237	0.0634006	0.139163	0.180238	0.0320078	0.0939664	0.0204082	0.0334873	0.0177096	0.0462085	0.0528846	0.159292	0.0251716	0.0342857	0.131429	0.228739	0.140794	0.019685	0.171429	0.248408
STARD7	0.0218391	0.0382623	0.0365535	0.0184195	0.0119131	0.0165706	0.00532319	0.0384263	0.00678952	0.0613254	0.0566893	0.0127021	0.0141677	0.0509479	0.0336538	0.0212389	0.00686499	0.0314286	0.0228571	0.129032	0.00361011	0	0.0047619	0.0828025
TMEM127	0.051341	0.0653647	0.163185	0.04694	0.051857	0.0590778	0.026616	0.175663	0.028128	0.229476	0.0623583	0.0334873	0.0672963	0.0438389	0.110577	0.0584071	0.0297483	0.0485714	0.154286	0.442815	0.0505415	0.0393701	0.0857143	0.0764331
CIAO1	0.0766284	0.0661618	0.0587467	0.0564468	0.0322355	0.0396254	0.018251	0.0759378	0.0252182	0.0553907	0.0464853	0.0277136	0.0519481	0.0379147	0.0336538	0.0353982	0.0183066	0.0228571	0.08	0.146628	0.0252708	0.019685	0.0285714	0.0700637
SNRNP200	0.290805	0.195297	0.191036	0.277481	0.248073	0.132565	0.11711	0.175663	0.129971	0.161227	0.1678	0.0969977	0.141677	0.143365	0.0793269	0.20354	0.0320366	0.06	0.102857	0.410557	0.169675	0.122047	0.052381	0.286624
ITPRIPL1	0.0659004	0.00398565	0.00652742	0.0534759	0.0588648	0.00144092	0.0197719	0.00548948	0.00775946	0.00296736	0.00113379	0.00115473	0.00590319	0.0189573	0.00240385	0.0495575	0.0114416	0.00285714	0.00285714	0.0146628	0.00722022	0	0	0.10828
ARID5A	0.0877395	0.0350737	0.122715	0.117053	0.11773	0.0713256	0.0479087	0.180238	0.0184287	0.0949555	0.0328798	0.138568	0.193625	0.0248815	0.0288462	0.127434	0.0160183	0.04	0.0542857	0.181818	0.0830325	0.0905512	0.0666667	0.044586
KANSL3	0.102682	0.132722	0.143603	0.107546	0.0903994	0.082853	0.0494297	0.114364	0.0261882	0.0900099	0.148526	0.091224	0.109799	0.0533175	0.0360577	0.0884956	0.00457666	0.0171429	0.0571429	0.173021	0.119134	0.0708661	0.0047619	0.0700637
LMAN2L	0.0172414	0.0438422	0.0422106	0.0148544	0.0196216	0.0266571	0.0152091	0.0503202	0.00969932	0.049456	0.0408163	0.0381062	0.0365998	0.0154028	0.0144231	0.0123894	0.0251716	0.02	0.0285714	0.058651	0.0108303	0.00787402	0.0047619	0.00636943
CNNM4	0.0168582	0.0410522	0.0670148	0.0190137	0.0189208	0.0259366	0.00836502	0.0914913	0.0397672	0.0553907	0.132653	0.02194	0.0283353	0.014218	0.0252404	0.0176991	0.0114416	0.00857143	0.00571429	0.0967742	0.0361011	0.011811	0.0190476	0.0318471
CNNM3	0.0494253	0.0840972	0.0178416	0.0689245	0.0686755	0.028098	0.0365019	0.031107	0.0223084	0.0296736	0.0895692	0.0300231	0.0413223	0.0462085	0.0180288	0.0619469	0.00915332	0.00571429	0.0142857	0.0498534	0.0288809	0.0314961	0.00952381	0.0318471
ANKRD39	0.0214559	0.0079713	0.00478677	0.0178253	0.0175193	0.00432277	0.00684411	0.00823422	0.00678952	0.00890208	0.00793651	0.00230947	0.00472255	0.00829384	0.00240385	0.0176991	0.00686499	0.00285714	0.00571429	0.0175953	0.00361011	0.00787402	0	0
SEMA4C	0.0183908	0.0474293	0.0169713	0.016637	0.0406447	0.073487	0.00912548	0.0365965	0.000969932	0.0128586	0.0578231	0.0750577	0.149941	0.0106635	0.00240385	0.00884956	0.020595	0.00285714	0.00857143	0.0058651	0.0180505	0.11811	0	0.0318471
FAHD2B	0.0091954	0.0143483	0.00261097	0.0154486	0.0147162	0.0129683	0.00608365	0.00274474	0.00775946	0.00395648	0.0170068	0.0103926	0.00708383	0.0225118	0.00120192	0.0106195	0.00915332	0.00571429	0	0.0058651	0	0.00393701	0	0
ANKRD36	0.0436782	0.0139498	0.0104439	0.030303	0.0287316	0.0158501	0.0197719	0.0247027	0.0193986	0.00890208	0.0272109	0.0127021	0.0153483	0.0379147	0.00240385	0.0300885	0.00686499	0.00571429	0	0.0205279	0.0180505	0	0	0.0318471
COX5B	0.0091954	0.0251096	0.0204526	0.00653595	0.0126139	0.00720461	0.00532319	0.0192132	0.00484966	0.0405539	0.00907029	0.0034642	0.00826446	0.0225118	0.0420673	0.0123894	0	0.0142857	0.0228571	0.0557185	0.00361011	0.00787402	0	0.00636943
ACTR1B	0.124138	0.111997	0.089208	0.0802139	0.0812894	0.0634006	0.0243346	0.0786825	0.042677	0.0791296	0.0986395	0.0369515	0.0850059	0.0734597	0.0372596	0.0831858	0.00915332	0.0228571	0.0228571	0.167155	0.0505415	0.0314961	0.0047619	0.0764331
C2orf92	0.0130268	0.0318852	0.0121845	0.00297089	0.00420463	0.0129683	0.00304183	0.00823422	0.00387973	0.00395648	0.0249433	0.0150115	0.0118064	0.0201422	0.00240385	0.0123894	0.0114416	0.00857143	0.0114286	0.0175953	0.0108303	0.00787402	0	0.0127389
ZAP70	0.700766	0.030291	0.0121845	0.654783	0.658725	0.0425072	0.284411	0.032022	0.0223084	0.0276954	0.0272109	0.0207852	0.0365998	0.014218	0.0264423	0.493805	0.01373	0.0485714	0.00571429	0.0381232	0.0252708	0.011811	0.00952381	0
TMEM131	0.0417625	0.0605819	0.111401	0.0415924	0.033637	0.0597983	0.0243346	0.074108	0.0475267	0.0474777	0.0498866	0.0381062	0.025974	0.0604265	0.0252404	0.0318584	0.01373	0.0342857	0.08	0.158358	0.0649819	0.0472441	0.0142857	0.133758
INPP4A	0.196935	0.0534077	0.164056	0.16934	0.159075	0.0525937	0.0790875	0.199451	0.0106693	0.0811078	0.047619	0.039261	0.0531287	0.118483	0.0480769	0.111504	0.0297483	0.0514286	0.111429	0.193548	0.0180505	0.023622	0.0333333	0.127389
COA5	0.0153257	0.0271024	0.0169713	0.0130719	0.015417	0.0100865	0.00912548	0.0182983	0.00872939	0.0138477	0.00793651	0.00577367	0.0106257	0.0201422	0.0144231	0.0123894	0.00686499	0.00571429	0.0114286	0.0175953	0.00722022	0.00787402	0.0047619	0.0191083
UNC50	0.0498084	0.0904743	0.10792	0.0463458	0.0315347	0.0677233	0.0228137	0.10064	0.0300679	0.104847	0.0895692	0.0531178	0.0590319	0.0983412	0.0588942	0.0353982	0.0160183	0.02	0.0342857	0.211144	0.0469314	0.0590551	0.0380952	0.0573248
MGAT4A	0.220307	0.0466321	0.145779	0.185383	0.259285	0.0252161	0.086692	0.430924	0.0465567	0.315529	0.0736961	0.0138568	0.14876	0.0189573	0.0865385	0.189381	0.020595	0.04	0.0371429	0.258065	0.0288809	0.0275591	0.0238095	0.0191083
KIAA1211L	0.000383142	0.0235153	0.00261097	0.00297089	0.000700771	0.00144092	0.00228137	0.00365965	0	0.00395648	0.0430839	0.00230947	0.0212515	0	0	0	0	0	0.00285714	0.00879765	0	0	0.0047619	0
TSGA10	0.00383142	0.0147469	0.00609225	0.00415924	0.00560617	0.00576369	0.00456274	0.0182983	0.0106693	0.00593472	0.0396825	0.00808314	0.00118064	0.00473934	0	0.00530973	0.00915332	0.00285714	0	0.0058651	0	0.00393701	0.0047619	0
LIPT1	0.0103448	0.0127541	0.0230635	0.016637	0.00770848	0.0108069	0.00608365	0.0228728	0.00581959	0.0108803	0.00793651	0.0184758	0.0200708	0.00592417	0.00360577	0.0159292	0.00686499	0.00571429	0.00571429	0.0205279	0.0180505	0.00393701	0.0047619	0.0127389
MITD1	0.091954	0.0502192	0.108355	0.0606061	0.0504555	0.0410663	0.026616	0.10064	0.0300679	0.0633037	0.0408163	0.0254042	0.0484061	0.0379147	0.0348558	0.0477876	0.00686499	0.0171429	0.0371429	0.0733138	0.0433213	0.0393701	0.052381	0.0254777
LYG1	0.00766284	0.00478278	0.0121845	0.00713012	0.00981079	0.00648415	0.00304183	0.010064	0.000969932	0.00692384	0.00226757	0.00115473	0.0141677	0.00592417	0	0	0	0	0.00857143	0.0146628	0.00361011	0.011811	0	0.0127389
TXNDC9	0.0114943	0.0107613	0.0152306	0.010101	0.00840925	0.00792507	0.00228137	0.010979	0.00484966	0.0158259	0.00793651	0.00577367	0.012987	0.0118483	0.00721154	0.00530973	0.00457666	0	0.0142857	0.00879765	0.00361011	0	0.0190476	0
EIF5B	0.0624521	0.0633719	0.0696258	0.0433749	0.0399439	0.0446686	0.0152091	0.0503202	0.0261882	0.0553907	0.0555556	0.0381062	0.0649351	0.0805687	0.0252404	0.0424779	0.020595	0.0371429	0.0228571	0.155425	0.0108303	0.0472441	0	0.101911
REV1	0.0712644	0.28059	0.124021	0.057041	0.0819902	0.0821326	0.0288973	0.148216	0.0368574	0.0613254	0.145125	0.0681293	0.133412	0.0438389	0.0324519	0.0778761	0.0228833	0.0285714	0.06	0.178886	0.0685921	0.0905512	0.0285714	0.0955414
AFF3	0.00421456	0.106815	0.00304613	0.00118835	0.00420463	0.00288184	0.000760456	0.00640439	0.029098	0.00395648	0.0181406	0.00577367	0.038961	0	0	0.00176991	0.0114416	0.00857143	0	0	0	0.00787402	0	0.0318471
LONRF2	0.000766284	0.048625	0.000435161	0.000594177	0.000700771	0.0115274	0.00152091	0.00274474	0.00484966	0	0.037415	0.02194	0.00236128	0	0.00240385	0	0.00915332	0.00285714	0	0	0	0.011811	0	0.00636943
CHST10	0.00383142	0.00518135	0.00217581	0.00594177	0.00140154	0.000720461	0.000760456	0.000914913	0.00581959	0.00197824	0.0204082	0.00115473	0.0153483	0.00236967	0.00120192	0	0.00915332	0.0114286	0.00285714	0.00879765	0.0144404	0.00787402	0	0
PDCL3	0.0340996	0.0418493	0.0252393	0.0279263	0.0294324	0.018732	0.018251	0.0301921	0.0271581	0.0385757	0.0430839	0.0184758	0.05549	0.0189573	0.00961538	0.0318584	0.020595	0.0142857	0.0142857	0.0557185	0.032491	0.019685	0.00952381	0.0573248
NPAS2	0.00881226	0.0243125	0.00522193	0.00178253	0.0049054	0.0943804	0.00304183	0.000914913	0.00193986	0.00593472	0.0226757	0.0265589	0.0283353	0.0035545	0.00120192	0.00353982	0.00457666	0.00571429	0	0.0058651	0	0.0393701	0	0.00636943
TBC1D8	0.00613027	0.0426465	0.152306	0.00118835	0.0049054	0.0252161	0.000760456	0.0768527	0.00193986	0.0474777	0.0260771	0.0161663	0.0330579	0.00592417	0.0228365	0.0106195	0.00686499	0.0114286	0.0685714	0.0469208	0	0.00787402	0.0047619	0.203822
CNOT11	0.0739464	0.0777202	0.064839	0.0647653	0.0651717	0.0345821	0.0334601	0.0649588	0.028128	0.0583581	0.053288	0.0300231	0.0495868	0.0438389	0.0192308	0.0814159	0.01373	0.0314286	0.0457143	0.0938416	0.0216606	0.0472441	0.0047619	0.0573248
RNF149	0.3341	0.147469	1.00957	0.270351	0.302733	0.144813	0.140684	1.46844	0.0746848	0.733927	0.165533	0.100462	0.112161	0.158768	0.204327	0.265487	0.0297483	0.0857143	1.07429	2.17889	0.0938628	0.0787402	0.52381	0.318471
RFX8	0.000766284	0.000398565	0.000435161	0	0.00140154	0.028098	0	0	0.0029098	0	0	0.0103926	0.0118064	0	0	0.00530973	0.00457666	0	0	0.00293255	0	0.0275591	0.0047619	0
MAP4K4	0.119157	0.0701475	0.0169713	0.0778372	0.0791871	0.131844	0.0524715	0.0265325	0.0785645	0.0267062	0.0827664	0.0831409	0.158205	0.0272512	0.0264423	0.0743363	0.0389016	0.0171429	0.128571	0.170088	0.0866426	0.11811	0.12381	0.0573248
IL1R1	0.0268199	0.408131	0.0561358	0.00178253	0.00840925	0.32853	0.00988593	0.0256176	0.0029098	0.0504451	0.119048	0.242494	0.197166	0.00947867	0.015625	0.0353982	0.02746	0.0485714	0.0371429	0.0322581	0.00361011	0.0826772	0.0619048	0.0127389
IL1RL1	0.00651341	0.00278996	0.00174064	0.00534759	0.00210231	0.00792507	0.00380228	0.00182983	0	0.00098912	0.00340136	0.00461894	0.119244	0.00118483	0.0108173	0	0.00228833	0.00571429	0.00285714	0	2.0722	0.011811	0.0142857	0
IL18R1	0.0835249	0.00278996	0.00348129	0.0445633	0.051857	0.0208934	0.0258555	0.00365965	0.00193986	0.00296736	0.00226757	0.0034642	0.0413223	0.00473934	0.00120192	0.0637168	0	0	0.04	0.0058651	0.646209	0	0.0333333	0.0636943
IL18RAP	0.259387	0.00478278	0.00478677	0.147356	0.135249	0.0100865	0.0448669	0.00182983	0.0029098	0.00791296	0.00113379	0.00461894	0.00826446	0.00473934	0.00961538	0.127434	0.00915332	0.00857143	0.1	0.0058651	0	0	0.0285714	0.00636943
TMEM182	0.00383142	0.0131527	0.00696258	0.010101	0.00210231	0.00864553	0.00304183	0.00457457	0.00678952	0.00791296	0.00793651	0.00230947	0.00354191	0.021327	0	0.00884956	0.0114416	0.00571429	0.00285714	0.0146628	0.00722022	0	0.00952381	0
TGFBRAP1	0.0348659	0.033878	0.0474326	0.0219846	0.0280308	0.0230548	0.00988593	0.0750229	0.00678952	0.0504451	0.0306122	0.0242494	0.0401417	0.0130332	0.0168269	0.0318584	0.01373	0.0114286	0.0114286	0.0703812	0.0216606	0.0314961	0.00952381	0.0254777
C2orf49	0.0337165	0.0282981	0.0422106	0.0225787	0.0238262	0.018732	0.00988593	0.0237877	0.013579	0.016815	0.0102041	0.017321	0.0306966	0.0260664	0.0192308	0.0212389	0.0114416	0.0114286	0.0171429	0.0351906	0.0216606	0.019685	0.0190476	0.00636943
FHL2	0.00114943	0.0131527	0.00261097	0.00178253	0.000700771	0.130403	0.00304183	0.00274474	0.0029098	0.0049456	0.0136054	0.17552	0.038961	0.00829384	0.0108173	0.00176991	0.01373	0.00571429	0.00285714	0	0.00361011	0.0787402	0	0.0191083
NCK2	0.103448	0.0426465	0.0213229	0.0653595	0.104415	0.0511527	0.0372624	0.0274474	0.014549	0.0187933	0.0396825	0.0323326	0.0413223	0.0367299	0.015625	0.115044	0.0160183	0.0228571	0.0171429	0.0234604	0.00361011	0.106299	0.0047619	0.0254777
UXS1	0.0337165	0.0840972	0.0509138	0.0255496	0.0413455	0.0237752	0.0235741	0.0338518	0.0106693	0.0504451	0.119048	0.0138568	0.0365998	0.0260664	0.0324519	0.0460177	0.00915332	0.00571429	0.0142857	0.117302	0.0180505	0.023622	0.0142857	0.0127389
SULT1C2	0.00191571	0.0518135	0.467363	0.00178253	0.000700771	0.0144092	0.00304183	0.0805124	0.00193986	0.0731949	0.00793651	0.00115473	0.0153483	0.00236967	0.0552885	0	0.00228833	0.00857143	0.00571429	0.0909091	0	0.00787402	0.00952381	0
GCC2	0.0804598	0.0852929	0.130548	0.0849673	0.0721794	0.0518732	0.0410646	0.149131	0.0310378	0.098912	0.069161	0.0427252	0.0661157	0.0367299	0.0336538	0.0619469	0.02746	0.0114286	0.0457143	0.170088	0.0180505	0.0433071	0.0285714	0.0573248
CCDC138	0.0111111	0.0171383	0.0165361	0.00653595	0.00630694	0.0216138	0.00760456	0.0118939	0.0106693	0.0108803	0.0102041	0.0103926	0.00590319	0.00829384	0.00240385	0.00884956	0.01373	0.00571429	0.00285714	0.0146628	0.00361011	0.00787402	0.0047619	0.00636943
SH3RF3	0.000766284	0.00478278	0.0117493	0.00118835	0	0.0324207	0.000760456	0.0384263	0.00193986	0.00791296	0.00113379	0.034642	0.0743802	0.014218	0.00240385	0.00353982	0.0114416	0.00285714	0.00285714	0.00293255	0	0.015748	0	0.00636943
SEPTIN10	0.00191571	0.027501	0.0156658	0.000594177	0	0.0266571	0.00304183	0.0182983	0	0.0098912	0.0623583	0.0230947	0.0448642	0.00473934	0.00600962	0	0.0183066	0.0142857	0	0.0351906	0.00722022	0.019685	0	0.0127389
SOWAHC	0.00114943	0.0191311	0.00957354	0.000594177	0.00140154	0.0122478	0	0.00823422	0.000969932	0.00791296	0.0328798	0.0103926	0.0141677	0.00236967	0.0120192	0.00353982	0.0160183	0.00285714	0.00285714	0.0439883	0	0	0.0047619	0
MALL	0.00344828	0.324432	0.00522193	0.00178253	0.000700771	0.00432277	0.00228137	0.00182983	0.000969932	0.00692384	0.0612245	0.00577367	0.0354191	0.00236967	0.00480769	0.00176991	0.00686499	0.0114286	0.00285714	0.0146628	0	0.011811	0	0
NPHP1	0	0.0298924	0.0078329	0.00297089	0.00140154	0.0302594	0	0.00457457	0.00484966	0.00296736	0.0578231	0.0427252	0.0247934	0.00118483	0.00360577	0	0.020595	0.0142857	0	0.00879765	0.00361011	0.011811	0.00952381	0
MTLN	0.0333333	0.10841	0.0452567	0.0237671	0.0259285	0.0317003	0.00912548	0.0503202	0.014549	0.110781	0.0442177	0.0150115	0.042503	0.0390995	0.0685096	0.0230088	0.01373	0.0371429	0.0485714	0.167155	0.0144404	0.019685	0.0047619	0.0509554
ACOXL	0.00306513	0.578318	0.00261097	0.00237671	0.00210231	0.00432277	0.00152091	0.00548948	0.00193986	0.00197824	0.0396825	0.0161663	0.0342385	0.0829384	0.00721154	0	0.020595	0.00857143	0.00285714	0.0117302	0.00361011	0.00393701	0.00952381	0.00636943
BCL2L11	0.123755	0.0482264	0.163621	0.0808081	0.0616678	0.028098	0.0441065	0.15828	0.0378274	0.0830861	0.021542	0.0404157	0.0330579	0.452607	0.0420673	0.0973451	0.00915332	0.0485714	0.0428571	0.0909091	0.0685921	0.0433071	0.0142857	0.713376
MERTK	0.00229885	0.0422479	0.0435161	0.00118835	0.00140154	0.0151297	0.00836502	0.480329	0.0029098	0.175074	0.0136054	0.0103926	0.0306966	0.0331754	0.0228365	0	0.01373	0.0285714	0.0114286	0.0645161	0.0144404	0.015748	0	0
TMEM87B	0.0463602	0.0617776	0.0687554	0.0380273	0.0315347	0.0763689	0.0136882	0.0823422	0.0184287	0.0642928	0.0589569	0.0381062	0.0625738	0.0225118	0.0288462	0.0371681	0.0114416	0.0142857	0.02	0.0615836	0.0180505	0.0590551	0.00952381	0.0700637
ZC3H8	0.0295019	0.0131527	0.024369	0.0172311	0.0168185	0.018732	0.0174905	0.0155535	0.0116392	0.00692384	0.0181406	0.02194	0.012987	0.014218	0.00480769	0.0212389	0.00457666	0.00857143	0.0114286	0.0381232	0.0144404	0.015748	0.00952381	0.0318471
ZC3H6	0.0229885	0.0374651	0.0213229	0.0308972	0.0294324	0.0201729	0.0129278	0.0247027	0.0116392	0.00890208	0.037415	0.0161663	0.0200708	0.0130332	0.00721154	0.0300885	0.02746	0.00857143	0.0114286	0.0293255	0.00722022	0.00393701	0.0190476	0.0254777
TTL	0.035249	0.0207254	0.0953003	0.0279263	0.0273301	0.0367435	0.0159696	0.114364	0.014549	0.0692384	0.0249433	0.0196305	0.0519481	0.00473934	0.0300481	0.0283186	0.00228833	0.0114286	0.0371429	0.208211	0.0180505	0.0314961	0.0285714	0.0955414
POLR1B	0.016092	0.0354723	0.02698	0.0178253	0.0175193	0.0122478	0.0136882	0.031107	0.0164888	0.024728	0.0306122	0.00692841	0.0247934	0.0165877	0.0108173	0.0283186	0.0183066	0.00571429	0.0171429	0.0381232	0.0144404	0.015748	0.0047619	0.0127389
CHCHD5	0.0264368	0.0534077	0.0234987	0.0136661	0.0231254	0.0158501	0.00836502	0.0292772	0.00775946	0.0306627	0.0283447	0.00808314	0.0188902	0.0236967	0.0264423	0.0106195	0.00686499	0.0171429	0.0571429	0.0967742	0.00361011	0.00787402	0.0142857	0.0127389
SLC20A1	0.254789	0.0665604	0.757615	0.180036	0.13665	0.197406	0.101901	0.302836	0.070805	0.194857	0.102041	0.106236	0.198347	0.0509479	0.0949519	0.129204	0.0343249	0.0457143	0.122857	0.190616	0.0469314	0.0551181	0.0333333	0.541401
IL1B	0.00842912	0.00996413	0.720627	0.00415924	0.00770848	0.0237752	0.00532319	0.204026	0	0.0949555	0.0113379	0.00692841	0.0106257	0.0177725	0.110577	0.00353982	0.00686499	0.0542857	0.534286	0.28739	0	0.00787402	0.742857	0.00636943
IL1RN	0.00881226	0.00518135	0.163621	0.00415924	0.0049054	0.00792507	0.00228137	0.256176	0	0.0702275	0.00680272	0.00230947	0.00590319	0.00947867	0.0829327	0.00176991	0.0160183	0.04	0.18	0.331378	0	0.00393701	0.4	0.0191083
PSD4	0.222605	0.0450379	0.0744125	0.167558	0.151367	0.0129683	0.0760456	0.0585544	0.0620757	0.0445104	0.0294785	0.00923788	0.0141677	0.0556872	0.0276442	0.145133	0.00915332	0.0228571	0.0942857	0.123167	0.0361011	0.00787402	0.0142857	0.127389
SLC35F5	0.0708812	0.226784	0.137076	0.0707071	0.0686755	0.112392	0.0395437	0.182068	0.0407371	0.117705	0.154195	0.100462	0.132231	0.0924171	0.0408654	0.0477876	0.0228833	0.0314286	0.0714286	0.281525	0.0974729	0.0669291	0.052381	0.0764331
ACTR3	0.110345	0.0605819	0.176675	0.0950683	0.0693763	0.0569164	0.0334601	0.126258	0.0514064	0.169139	0.0884354	0.0450346	0.0991736	0.0402844	0.109375	0.079646	0.0160183	0.0628571	0.205714	0.395894	0.0433213	0.0708661	0.128571	0.280255
DDX18	0.0402299	0.0617776	0.0426458	0.0332739	0.0343378	0.0461095	0.01673	0.0402562	0.0242483	0.0405539	0.0272109	0.0438799	0.0531287	0.0533175	0.0288462	0.0265487	0.00915332	0.00571429	0.0228571	0.0791789	0.0216606	0.019685	0.052381	0.0318471
CCDC93	0.051341	0.0546034	0.221062	0.0576352	0.0567624	0.0605187	0.0288973	0.15462	0.0252182	0.0830861	0.0566893	0.0381062	0.0472255	0.0225118	0.0300481	0.0460177	0.01373	0.0257143	0.0571429	0.134897	0.0505415	0.0314961	0.157143	0.044586
INSIG2	0.0218391	0.061379	0.177111	0.0196078	0.0294324	0.0605187	0.0144487	0.0677036	0.0164888	0.0603363	0.0555556	0.039261	0.0306966	0.0864929	0.0637019	0.0265487	0.0160183	0.0371429	0.0228571	0.0645161	0.0252708	0.0275591	0.00952381	0.0509554
MARCO	0.0168582	0.0314866	0.357267	0.0160428	0.0252278	0.064121	0.0212928	1.36962	0.00775946	2.40752	0.0238095	0.0300231	0.0318772	0.035545	0.473558	0.0176991	0.0228833	0.117143	0.0657143	9.49267	0.00361011	0.011811	0.0857143	0.0127389
STEAP3	0.00153257	0.178159	0.136641	0.000594177	0.00420463	0.0252161	0.00608365	0.0832571	0.0029098	0.0880317	0.0680272	0.00577367	0.0141677	0.00473934	0.0625	0	0.0183066	0.0228571	0.00571429	0.190616	0.0108303	0	0.0047619	0.0254777
DBI	0.0268199	0.283778	0.117058	0.0184195	0.0161177	0.0360231	0.00760456	0.150961	0.0203686	0.241345	0.0396825	0.0161663	0.0224321	0.042654	0.145433	0.0247788	0.0114416	0.0428571	0.0571429	0.29912	0.032491	0.019685	0.0190476	0.044586
TMEM37	0.00306513	0.0765245	0.0126197	0.00178253	0.00350385	0.00648415	0	0.150961	0.000969932	0.0999011	0.0770975	0.0254042	0.0224321	0.007109	0.0192308	0	0.01373	0.0285714	0	0.0381232	0.00722022	0.00393701	0.0047619	0
SCTR	0.00229885	0.204862	0.00174064	0	0.000700771	0.00360231	0	0.00182983	0.00193986	0.00296736	0.0498866	0.00230947	0.00708383	0.00236967	0.00120192	0	0.0160183	0.00285714	0	0.00293255	0.00361011	0	0	0
CFAP221	0.00114943	0.168593	0.000870322	0	0.000700771	0.00216138	0.000760456	0.000914913	0	0.00098912	0.0759637	0.0034642	0.0141677	0	0.00120192	0	0.00457666	0.00857143	0	0.00293255	0.00361011	0.00787402	0	0.00636943
TMEM177	0.0091954	0.018334	0.00435161	0.0077243	0.0105116	0.00792507	0.00532319	0.00457457	0.00872939	0.00395648	0.0102041	0.00692841	0.00590319	0.0118483	0.00120192	0.0106195	0	0.00285714	0	0.0146628	0.00722022	0.00393701	0.0047619	0
PTPN4	0.0754789	0.104424	0.0165361	0.166964	0.101612	0.0266571	0.0509506	0.0146386	0.0174588	0.00791296	0.0521542	0.0161663	0.0365998	0.0272512	0.00961538	0.0566372	0.00915332	0.02	0.0114286	0.0293255	0.0180505	0.019685	0.00952381	0.0127389
EPB41L5	0.00498084	0.172579	0.00478677	0.00713012	0.00770848	0.0201729	0.00836502	0.0146386	0.0106693	0.00593472	0.493197	0.0415704	0.0566706	0.00592417	0.00600962	0.00707965	0.0160183	0.0228571	0.00571429	0.00879765	0.0144404	0.019685	0	0.0127389
TMEM185B	0.0505747	0.0546034	0.0813751	0.0427807	0.0441486	0.0648415	0.01673	0.0914913	0.0271581	0.0811078	0.0396825	0.0334873	0.0637544	0.0260664	0.0348558	0.0265487	0.0183066	0.0171429	0.04	0.111437	0.0216606	0.0275591	0.052381	0.11465
RALB	0.0191571	0.0310881	0.0979112	0.0172311	0.0175193	0.0295389	0.0106464	0.112534	0.013579	0.107814	0.0362812	0.02194	0.0743802	0.0165877	0.0817308	0.0230088	0.00915332	0.04	0.168571	0.252199	0.032491	0.015748	0.0428571	0.044586
GLI2	0.000766284	0.00239139	0.000870322	0.00118835	0	0.0461095	0	0	0	0	0.00113379	0.0496536	0.00472255	0.00236967	0	0	0.00228833	0	0	0.00293255	0	0.00787402	0	0
TFCP2L1	0.00153257	0.189318	0.0213229	0.00178253	0.000700771	0.00432277	0.00228137	0.0247027	0.000969932	0.0187933	0.0204082	0.00577367	0.0118064	0.0035545	0.0108173	0.00176991	0.0114416	0.00285714	0.00285714	0.0557185	0.00361011	0	0	0
CLASP1	0.117625	0.0749303	0.0848564	0.0612002	0.0658725	0.054755	0.0441065	0.0768527	0.0203686	0.0474777	0.0804989	0.0658199	0.0602125	0.0438389	0.0192308	0.0778761	0.01373	0.0142857	0.04	0.0527859	0.0722022	0.0275591	0.0047619	0.0318471
NIFK	0.0126437	0.0310881	0.0208877	0.0118835	0.0161177	0.0216138	0.00684411	0.0118939	0.00969932	0.0148368	0.0147392	0.0184758	0.012987	0.00473934	0.00961538	0.00884956	0.0228833	0.0114286	0.00571429	0.0527859	0.00722022	0.00393701	0.0047619	0.0254777
TSN	0.0272031	0.0498206	0.0374238	0.0291147	0.0196216	0.0237752	0.0136882	0.0402562	0.00872939	0.0454995	0.0453515	0.00808314	0.0295159	0.0331754	0.0228365	0.0336283	0.0183066	0.0114286	0.0228571	0.0879765	0.0252708	0.0314961	0	0.0636943
GYPC	0.0444444	0.0151455	0.0844212	0.0332739	0.0378416	0.100144	0.0250951	0.063129	0.0213385	0.126607	0.0192744	0.0669746	0.0850059	0.131517	0.0913462	0.060177	0.020595	0.0514286	0.0114286	0.480938	0.0108303	0.0472441	0.047619	0.0573248
BIN1	0.0681992	0.0418493	0.0413403	0.0897207	0.0756833	0.0432277	0.0212928	0.0677036	0.0397672	0.0257171	0.0510204	0.0381062	0.0306966	0.0165877	0.00841346	0.0672566	0.00686499	0.0228571	0.00571429	0.058651	0	0.0275591	0.0047619	0.044586
ERCC3	0.0678161	0.0581905	0.0883377	0.073678	0.0392432	0.0525937	0.0311787	0.0988106	0.0455868	0.0435213	0.0759637	0.051963	0.0838253	0.0379147	0.0300481	0.0619469	0.00915332	0.0142857	0.04	0.13783	0.0288809	0.0275591	0.0142857	0.0573248
MAP3K2	0.0444444	0.0514149	0.129678	0.0326797	0.0350385	0.0482709	0.0205323	0.111619	0.014549	0.0840752	0.0646259	0.0334873	0.042503	0.0343602	0.0288462	0.0318584	0.00686499	0.0314286	0.0657143	0.140762	0.0108303	0.023622	0.0238095	0.0700637
IWS1	0.121456	0.140295	0.143168	0.0998217	0.085494	0.064121	0.0448669	0.118024	0.0484966	0.0702275	0.11678	0.0623557	0.0991736	0.0651659	0.0324519	0.0725664	0.020595	0.0228571	0.08	0.240469	0.032491	0.0787402	0.0285714	0.165605
LIMS2	0.00383142	0.0227182	0.00565709	0.00178253	0.00700771	0.0583573	0.00456274	0.00640439	0.00387973	0.0178042	0.256236	0.0427252	0.865407	0.00592417	0.00721154	0.00530973	0.00457666	0.0228571	0.00571429	0.140762	0.00361011	0.177165	0.00952381	0.0127389
WDR33	0.119157	0.143085	0.115318	0.106358	0.120533	0.065562	0.069962	0.118024	0.0601358	0.0573689	0.121315	0.0658199	0.0991736	0.120853	0.0372596	0.0884956	0.00457666	0.0571429	0.0571429	0.187683	0.0758123	0.0669291	0.0238095	0.133758
SFT2D3	0.01341	0.0107613	0.00957354	0.0118835	0.0105116	0.0100865	0.00456274	0.0118939	0.00872939	0.00296736	0.0181406	0.00230947	0.00354191	0.0118483	0.00600962	0.00707965	0.0114416	0.00571429	0.00285714	0.0293255	0.00361011	0.019685	0.0047619	0.0127389
POLR2D	0.0141762	0.0191311	0.0217581	0.0172311	0.0168185	0.0172911	0.00836502	0.0182983	0.00775946	0.0227498	0.0192744	0.00230947	0.00708383	0.0343602	0.0108173	0.0212389	0.0114416	0.0142857	0.00857143	0.0498534	0.00361011	0.00393701	0.0047619	0.0382166
AMMECR1L	0.0091954	0.0243125	0.0195822	0.0136661	0.0126139	0.0252161	0.0121673	0.0173833	0.00775946	0.0148368	0.0306122	0.0161663	0.0247934	0.0118483	0.00600962	0.0106195	0.00457666	0.0171429	0.00285714	0.0205279	0.0180505	0.00393701	0.0142857	0.00636943
SAP130	0.0283525	0.036668	0.0443864	0.0231729	0.0217239	0.0244957	0.0174905	0.0484904	0.014549	0.0267062	0.0170068	0.0196305	0.0306966	0.0154028	0.00841346	0.0247788	0.00686499	0.0171429	0.0285714	0.0821114	0.0216606	0.019685	0	0.0509554
[truncated: 13,190 more rows]

## Sheet: Table S2  scDEGs
p_val	avg_log2FC	pct.1	pct.2	p_val_adj	cluster	gene
0	2.23783	0.172	0.018	0	0	TNFRSF18
[truncated: 13,069 more rows]
