# Supplementary material for: Paired single-cell and spatial transcriptional profiling reveals a central osteopontin macrophage response mediating tuberculous granuloma formation
Source: mBio. 2025 Aug 7;16(9):e01559-25. doi: 10.1128/mbio.01559-25 (PMC12421895; doi:10.1128/mbio.01559-25)
Supplement: Table S3 — Differentially expressed genes unique to each of the seven macrophage populations in TB granuloma tissue biopsy specimens P1, P2, P3a, and P3b. [file mbio.01559-25-s0005.xlsx]

## Sheet: Table S3 MacRecluster DEGs
p_val	avg_log2FC	pct.1	pct.2	p_val_adj	cluster	gene
6.54187e-204	3.91586	0.893	0.434	1.96256e-200	0	SCO2
5.30873e-162	2.47884	0.82	0.379	1.59262e-158	0	CLEC5A
5.48603e-154	3.55381	0.813	0.381	1.64581e-150	0	ADAM28
1.51406e-113	4.45126	0.775	0.392	4.54219e-110	0	CSF2RA
1.8621e-112	9.54822	0.338	0.059	5.5863e-109	0	ADAM19
2.0248e-101	6.66633	0.005	0.017	6.07439e-98	0	HDC
5.96536e-101	0.568017	0.122	0.154	1.78961e-97	0	SF3B1
8.0444e-97	0.897799	0.571	0.192	2.41332e-93	0	NLRP1
8.58887e-95	4.99018	0.574	0.192	2.57666e-91	0	NAV1
2.97596e-91	0.44328	0.697	0.325	8.92787e-88	0	JAK2
5.95611e-90	2.23074	0.079	0.163	1.78683e-86	0	CFAP410
2.60123e-88	5.36312	0.445	0.128	7.80369e-85	0	PCNX2
1.3751e-85	1.96328	0.648	0.277	4.12531e-82	0	SNX20
7.10579e-84	0.681196	0.08	0.063	2.13174e-80	0	NISCH
1.41954e-83	0.237916	0.016	0.033	4.25861e-80	0	COL4A1
3.52127e-83	3.72029	0.726	0.356	1.05638e-79	0	TLR2
6.1208e-82	2.2999	0.812	0.548	1.83624e-78	0	CLEC7A
5.85205e-81	2.87753	0.013	0.059	1.75561e-77	0	NOTCH3
6.41948e-81	1.39872	0.566	0.203	1.92584e-77	0	SPEN
2.6168e-79	2.15685	0.102	0.188	7.8504e-76	0	GCN1
4.82601e-78	7.59359	0.452	0.104	1.4478e-74	0	SATB1
8.90764e-76	0.914147	0.495	0.123	2.67229e-72	0	NSMF
1.60193e-70	1.67918	0.18	0.282	4.80578e-67	0	PPP1R15B
3.28898e-69	6.40916	0.047	0.195	9.86694e-66	0	TMEM185A
5.61961e-69	1.30665	0.813	0.522	1.68588e-65	0	HK3
1.19999e-67	3.04907	0.747	0.453	3.59998e-64	0	FGD2
5.58572e-65	1.12627	0.085	0.255	1.67572e-61	0	CXCL8
1.16862e-64	2.29391	0.066	0.096	3.50586e-61	0	MYC
3.61189e-64	0.289448	0.128	0.321	1.08357e-60	0	CXCL3
1.05734e-63	5.19497	0.197	0.052	3.17201e-60	0	DEF6
2.88387e-63	1.844	0.047	0.091	8.65162e-60	0	S1PR3
6.39107e-63	1.31761	0.007	0.024	1.91732e-59	0	RORA
8.11081e-63	1.4157	0.008	0.058	2.43324e-59	0	CAV2
1.15079e-62	0.639464	0.642	0.281	3.45236e-59	0	SULF2
2.22216e-62	0.373355	0.132	0.159	6.66648e-59	0	CENPT
1.65863e-61	6.53171	0.02	0.056	4.9759e-58	0	COL5A1
2.35829e-61	0.819553	0.009	0.062	7.07487e-58	0	FAM107A
2.42018e-60	2.63863	0.055	0.116	7.26055e-57	0	MRI1
5.8219e-60	4.66069	0.667	0.317	1.74657e-56	0	MAP3K8
1.03321e-59	1.89233	0.093	0.118	3.09962e-56	0	KMT2A
2.61912e-59	0.268239	0.111	0.316	7.85735e-56	0	MYADM
5.69229e-59	2.83328	0.118	0.115	1.70769e-55	0	PSPC1
7.53651e-59	2.41907	0.045	0.109	2.26095e-55	0	ID3
1.11905e-58	3.3985	0.629	0.32	3.35715e-55	0	MLKL
3.5205e-58	0.21418	0.012	0.037	1.05615e-54	0	ELF3
3.74407e-58	5.17058	0.037	0.195	1.12322e-54	0	PLPP3
4.00455e-58	1.28937	0.015	0.028	1.20136e-54	0	GEM
9.86622e-58	0.725648	0.074	0.208	2.95986e-54	0	CCL2
1.75909e-57	0.835995	0.098	0.151	5.27728e-54	0	DDX56
3.28934e-57	2.36915	0.566	0.282	9.86801e-54	0	GPR183
6.4302e-57	0.926092	0.089	0.151	1.92906e-53	0	FAAP20
2.84705e-56	1.40862	0.036	0.022	8.54114e-53	0	KCNJ15
4.40036e-56	2.83478	0.005	0.018	1.32011e-52	0	BCAM
9.16589e-56	0.822576	0.07	0.068	2.74977e-52	0	PGGHG
3.53046e-55	8.07287	0.566	0.246	1.05914e-51	0	GPR132
7.5033e-55	0.402267	0.471	0.171	2.25099e-51	0	MYSM1
8.29324e-55	0.363123	0.107	0.214	2.48797e-51	0	MMP19
1.36406e-54	6.96851	0.031	0.055	4.09217e-51	0	IFFO2
1.83281e-54	3.86789	0.593	0.308	5.49844e-51	0	PICALM
3.36041e-54	2.61316	0.671	0.407	1.00812e-50	0	SLC8A1
4.3247e-54	3.21017	0.537	0.25	1.29741e-50	0	MTHFD1L
7.89701e-54	3.00456	0.006	0.022	2.3691e-50	0	ADGRF5
3.7901e-53	2.75444	0.761	0.484	1.13703e-49	0	RASSF4
4.49985e-53	2.5665	0.649	0.362	1.34996e-49	0	NLRP3
4.66859e-53	1.89204	0.644	0.318	1.40058e-49	0	DENND1A
6.48204e-53	2.46694	0.596	0.294	1.94461e-49	0	AMPD2
9.32909e-53	2.63919	0.359	0.135	2.79873e-49	0	LMNB2
9.28745e-52	2.91089	0.667	0.404	2.78624e-48	0	PPARD
9.84969e-52	1.14632	0.436	0.149	2.95491e-48	0	MCOLN2
5.54192e-51	2.58236	0.111	0.172	1.66258e-47	0	ARAP2
6.87138e-51	3.14947	0.38	0.164	2.06141e-47	0	ZNF609
8.9232e-51	1.09114	0.026	0.078	2.67696e-47	0	TPST1
7.79322e-50	1.96955	0.579	0.278	2.33797e-46	0	PFKP
1.7122e-49	1.43951	0.562	0.292	5.1366e-46	0	IGFLR1
1.79393e-49	0.26464	0.056	0.117	5.3818e-46	0	SECISBP2L
6.33573e-49	1.3888	0.637	0.369	1.90072e-45	0	EHBP1L1
7.20967e-49	4.72554	0.056	0.118	2.1629e-45	0	HPCAL1
1.70198e-47	0.73364	0.427	0.154	5.10595e-44	0	RBM15
3.37122e-47	1.48446	0.597	0.275	1.01137e-43	0	PTPRE
1.02004e-46	2.84221	0.539	0.26	3.06011e-43	0	KIAA0100
1.48021e-46	2.84267	0.334	0.143	4.44062e-43	0	ANKRD44
3.94014e-46	1.62548	0.546	0.253	1.18204e-42	0	PLSCR1
1.93985e-45	3.23716	0.08	0.113	5.81954e-42	0	PDLIM5
2.27002e-45	1.44368	0.028	0.053	6.81005e-42	0	LDLRAP1
8.10986e-45	3.17128	0.345	0.185	2.43296e-41	0	HIPK3
1.2301e-44	1.81623	0.444	0.155	3.6903e-41	0	ZC3H18
2.86369e-44	0.376816	0.358	0.135	8.59107e-41	0	RNF166
3.1755e-44	2.85543	0.495	0.205	9.52649e-41	0	TNK2
1.96594e-43	5.8833	0.371	0.129	5.89782e-40	0	GATAD2B
2.61975e-43	1.18653	0.681	0.449	7.85925e-40	0	SAMHD1
6.0655e-43	4.27051	0.372	0.135	1.81965e-39	0	PAXX
7.59333e-43	0.457937	0.14	0.155	2.278e-39	0	ANKRD12
1.03412e-42	1.07549	0.133	0.128	3.10235e-39	0	ZNF638
1.63077e-42	5.24065	0.016	0.042	4.8923e-39	0	PTGIS
3.67444e-42	2.22335	0.18	0.094	1.10233e-38	0	OGT
6.14098e-42	2.24131	0.481	0.211	1.8423e-38	0	ETV6
9.38563e-42	2.00805	0.337	0.07	2.81569e-38	0	MPZL2
1.12782e-41	2.00723	0.118	0.22	3.38346e-38	0	IMPAD1
1.15329e-41	0.495814	0.518	0.222	3.45986e-38	0	AOAH
1.41221e-41	0.725346	0.103	0.132	4.23664e-38	0	MAFK
4.19777e-41	3.50654	0.365	0.137	1.25933e-37	0	FAM118A
1.86075e-40	4.98223	0.424	0.123	5.58224e-37	0	VCAN
2.04969e-40	2.10583	0.028	0.059	6.14906e-37	0	CDH5
7.49302e-40	2.00501	0.371	0.08	2.24791e-36	0	GABBR1
8.49262e-40	0.343027	0.516	0.221	2.54779e-36	0	NUP85
1.38486e-39	3.86044	0.445	0.196	4.15458e-36	0	DOCK10
2.02728e-39	1.62425	0.373	0.152	6.08185e-36	0	MAP3K4
4.8583e-39	2.95801	0.501	0.244	1.45749e-35	0	HAPLN3
9.16325e-39	1.17807	0.526	0.248	2.74897e-35	0	MAPK14
1.36636e-38	0.31968	0.191	0.039	4.09908e-35	0	NRGN
1.58431e-38	9.30814	0.073	0.146	4.75293e-35	0	TIPARP
1.62173e-38	1.83553	0.102	0.156	4.86518e-35	0	SLC35F5
2.48061e-38	0.835478	0.115	0.108	7.44183e-35	0	SDR39U1
2.87013e-38	1.89382	0.088	0.117	8.6104e-35	0	CLASP1
5.01957e-38	5.42486	0.171	0.264	1.50587e-34	0	CAPZA2
5.21332e-38	2.7943	0.722	0.473	1.564e-34	0	FGR
8.16017e-38	1.26087	0.08	0.131	2.44805e-34	0	TNRC6A
1.18331e-37	0.711677	0.568	0.314	3.54993e-34	0	SGK3
1.31623e-37	2.8225	0.446	0.189	3.94868e-34	0	CISH
1.47026e-37	2.1938	0.237	0.138	4.41078e-34	0	IL2RG
2.3119e-37	8.83878	0.491	0.257	6.93569e-34	0	KIAA0513
4.18966e-37	0.257717	0.112	0.148	1.2569e-33	0	ARFRP1
8.24729e-37	1.16374	0.064	0.087	2.47419e-33	0	BCL9L
1.318e-36	0.914133	0.385	0.176	3.954e-33	0	CCR5
2.92408e-36	3.86374	0.529	0.255	8.77225e-33	0	LFNG
3.63745e-36	0.359328	0.132	0.203	1.09123e-32	0	UBE2J1
5.14781e-36	2.10724	0.175	0.195	1.54434e-32	0	KMT5A
1.0617e-35	1.25413	0.119	0.165	3.18511e-32	0	UBALD2
3.23992e-35	0.882809	0.18	0.252	9.71977e-32	0	HNRNPUL2
3.45667e-35	1.05029	0.44	0.233	1.037e-31	0	KXD1
4.07734e-35	2.80213	0.205	0.074	1.2232e-31	0	KAT2B
4.56399e-35	2.65894	0.126	0.199	1.3692e-31	0	ZC3H15
4.77639e-35	5.26619	0.427	0.23	1.43292e-31	0	CTNND1
6.23333e-35	1.35199	0.327	0.15	1.87e-31	0	SIN3B
4.13984e-34	0.690387	0.532	0.297	1.24195e-30	0	RALGDS
5.88056e-34	0.936678	0.11	0.174	1.76417e-30	0	YIPF4
8.91977e-34	0.881196	0.326	0.153	2.67593e-30	0	DDX46
9.28427e-34	2.76048	0.193	0.239	2.78528e-30	0	GNL3L
1.00825e-33	9.23065	0.588	0.337	3.02475e-30	0	PARVG
1.15788e-33	1.28563	0.549	0.303	3.47364e-30	0	SAMD9L
1.48538e-33	2.46259	0.463	0.215	4.45615e-30	0	CXCL10
2.6204e-33	1.90484	0.649	0.41	7.86121e-30	0	TGFBI
3.57231e-33	1.06185	0.054	0.055	1.07169e-29	0	PTPRF
4.36837e-33	1.68699	0.383	0.22	1.31051e-29	0	PPP1R9B
8.14159e-33	2.4394	0.087	0.1	2.44248e-29	0	STAT5B
8.62179e-33	1.71481	0.303	0.15	2.58654e-29	0	ITGAL
8.76065e-33	0.844865	0.415	0.124	2.62819e-29	0	FCHO1
1.01399e-32	0.824303	0.111	0.14	3.04197e-29	0	AKAP8
4.95859e-32	1.06142	0.789	0.616	1.48758e-28	0	ITGAX
8.23702e-32	8.26862	0.019	0.026	2.47111e-28	0	NAPSA
9.29859e-32	0.960783	0.077	0.101	2.78958e-28	0	NFATC3
1.44051e-31	2.26954	0.293	0.134	4.32152e-28	0	CARD11
1.70579e-31	1.27093	0.339	0.087	5.11736e-28	0	SYNE3
2.35083e-31	1.48924	0.243	0.274	7.0525e-28	0	NLK
3.05483e-31	1.37947	0.066	0.063	9.16448e-28	0	LAMB2
7.84028e-31	0.721978	0.038	0.051	2.35208e-27	0	NEDD9
1.01318e-30	0.660644	0.098	0.094	3.03953e-27	0	POFUT2
1.20894e-30	4.79774	0.036	0.064	3.62683e-27	0	CD24
4.55603e-30	1.59486	0.112	0.092	1.36681e-26	0	EGR3
1.46045e-29	0.72844	0.004	0.019	4.38135e-26	0	SLC6A14
3.32201e-29	0.564702	0.091	0.206	9.96603e-26	0	CDC42EP1
5.17054e-29	2.17678	0.5	0.28	1.55116e-25	0	IQSEC1
5.41528e-29	1.73829	0.35	0.153	1.62458e-25	0	DCP2
8.24531e-29	1.04678	0.446	0.259	2.47359e-25	0	GADD45G
8.43998e-29	2.03227	0.444	0.242	2.53199e-25	0	FMNL1
1.27471e-28	2.91315	0.431	0.263	3.82413e-25	0	INSIG1
1.35951e-28	2.41132	0.339	0.405	4.07853e-25	0	RHBDF2
1.58331e-28	5.80608	0.457	0.203	4.74994e-25	0	PPP2R2D
1.85048e-28	9.42031	0.365	0.174	5.55143e-25	0	PRPF40A
2.02743e-28	6.02719	0.418	0.231	6.0823e-25	0	SLC4A7
2.08991e-28	0.721613	0.127	0.149	6.26974e-25	0	SRSF1
2.71831e-28	5.06672	0.329	0.123	8.15492e-25	0	DGKZ
3.01201e-28	2.59156	0.414	0.194	9.03602e-25	0	RBM6
3.4198e-28	6.87719	0.026	0.038	1.02594e-24	0	ID1
7.33626e-28	2.19943	0.372	0.206	2.20088e-24	0	DDX5
9.63409e-28	3.28902	0.291	0.143	2.89023e-24	0	KHNYN
1.31023e-27	1.2149	0.286	0.131	3.93068e-24	0	QRICH1
2.1542e-27	6.92436	0.161	0.209	6.46259e-24	0	KLF2
2.29519e-27	0.872019	0.069	0.126	6.88558e-24	0	PHTF2
3.14545e-27	3.07587	0.172	0.068	9.43635e-24	0	CORO1A
6.75183e-27	2.23647	0.58	0.323	2.02555e-23	0	ODF3B
6.81979e-27	4.88659	0.639	0.418	2.04594e-23	0	ZNF385A
8.12413e-27	6.62233	0.498	0.264	2.43724e-23	0	TRIO
1.26778e-26	3.53887	0.472	0.235	3.80335e-23	0	USP32
1.49861e-26	0.668717	0.209	0.196	4.49583e-23	0	FNBP1
1.58068e-26	0.266693	0.056	0.059	4.74205e-23	0	CLEC2D
2.11431e-26	2.66143	0.372	0.195	6.34292e-23	0	NFKB2
5.26804e-26	0.869841	0.294	0.207	1.58041e-22	0	ZFP36L2
6.06595e-26	0.577799	0.606	0.418	1.81978e-22	0	RIN3
1.0029e-25	3.48149	0.01	0.027	3.00871e-22	0	PLIN5
1.02746e-25	2.01517	0.224	0.287	3.08237e-22	0	GNAI3
1.57524e-25	0.435682	0.417	0.189	4.72572e-22	0	EIF4G3
1.81315e-25	1.71991	0.398	0.196	5.43944e-22	0	VPS36
1.83048e-25	10.0547	0.141	0.024	5.49145e-22	0	RUNX2
2.00393e-25	0.43205	0.355	0.195	6.0118e-22	0	P2RY11
2.14439e-25	1.17863	0.533	0.293	6.43316e-22	0	GPR155
2.29659e-25	5.8429	0.341	0.133	6.88978e-22	0	PHRF1
3.28345e-25	1.43292	0.119	0.124	9.85034e-22	0	CREBZF
5.30914e-25	0.207894	0.189	0.124	1.59274e-21	0	PSTPIP1
7.44995e-25	7.84762	0.221	0.131	2.23499e-21	0	ITGB7
1.23407e-24	0.618813	0.278	0.141	3.7022e-21	0	NDE1
1.28303e-24	5.67125	0.363	0.167	3.84908e-21	0	SYMPK
2.27299e-24	3.53453	0.199	0.12	6.81897e-21	0	PARP8
4.73965e-24	0.656347	0.142	0.216	1.4219e-20	0	BET1L
9.58321e-24	2.33485	0.428	0.238	2.87496e-20	0	TEDC1
1.03431e-23	1.75628	0.56	0.347	3.10293e-20	0	MINK1
1.15901e-23	0.209353	0.158	0.206	3.47702e-20	0	DPYSL2
1.1751e-23	0.727492	0.138	0.237	3.5253e-20	0	HSPA1A
1.32701e-23	1.69798	0.67	0.5	3.98102e-20	0	HBEGF
2.28928e-23	3.17031	0.079	0.086	6.86783e-20	0	THBS1
3.10255e-23	2.76243	0.347	0.194	9.30765e-20	0	SDCCAG8
3.14226e-23	2.95131	0.087	0.06	9.42679e-20	0	PPP2R5C
4.03406e-23	0.576377	0.147	0.106	1.21022e-19	0	CXCR4
4.93868e-23	0.405323	0.479	0.309	1.4816e-19	0	CYTH1
6.87688e-23	1.93782	0.184	0.185	2.06306e-19	0	SON
7.83007e-23	5.05232	0.011	0.035	2.34902e-19	0	TSPAN13
8.19234e-23	2.56801	0.43	0.194	2.4577e-19	0	BIN2
8.6959e-23	3.34719	0.014	0.046	2.60877e-19	0	EMILIN1
1.16899e-22	0.301116	0.191	0.203	3.50697e-19	0	PAN2
1.6639e-22	1.66011	0.366	0.212	4.99169e-19	0	SOCS3
2.0056e-22	2.96158	0.118	0.253	6.01679e-19	0	FILIP1L
2.34561e-22	0.322143	0.14	0.121	7.03683e-19	0	NECAP1
3.21376e-22	3.57987	0.63	0.401	9.64129e-19	0	ADPGK
4.12708e-22	1.6397	0.404	0.244	1.23812e-18	0	GSTK1
4.65211e-22	2.87612	0.331	0.159	1.39563e-18	0	NLRC5
6.98779e-22	1.15496	0.047	0.081	2.09634e-18	0	SPON2
7.4047e-22	0.851653	0.564	0.354	2.22141e-18	0	MYO1F
9.49036e-22	0.620677	0.711	0.565	2.84711e-18	0	ARHGEF10L
1.0634e-21	2.93907	0.45	0.25	3.19021e-18	0	MAP3K1
1.18638e-21	1.22232	0.234	0.165	3.55914e-18	0	DDX17
1.45259e-21	2.97038	0.085	0.068	4.35778e-18	0	TSPOAP1
2.32418e-21	2.28431	0.319	0.139	6.97254e-18	0	PDE3B
2.64429e-21	1.63888	0.047	0.076	7.93286e-18	0	PPFIBP1
2.66675e-21	7.25104	0.518	0.293	8.00025e-18	0	BID
2.82327e-21	4.10527	0.57	0.385	8.46981e-18	0	CSF2RB
3.05223e-21	0.670834	0.202	0.242	9.15668e-18	0	TSPAN14
7.06519e-21	1.23682	0.184	0.127	2.11956e-17	0	SSH2
1.12451e-20	4.48463	0.538	0.268	3.37354e-17	0	MXD1
1.16454e-20	0.222169	0.205	0.185	3.49363e-17	0	ARRDC5
1.55694e-20	4.9932	0.492	0.295	4.67083e-17	0	EVI2B
1.58208e-20	9.84913	0.204	0.273	4.74623e-17	0	UBA6
1.75379e-20	5.20205	0.29	0.124	5.26136e-17	0	ELK4
2.54048e-20	4.10815	0.185	0.231	7.62144e-17	0	IFRD1
3.32711e-20	1.8474	0.071	0.09	9.98134e-17	0	TPM2
3.6886e-20	0.936827	0.452	0.318	1.10658e-16	0	RNF213
6.21299e-20	2.94387	0.575	0.386	1.8639e-16	0	UBXN11
6.45027e-20	2.01871	0.38	0.186	1.93508e-16	0	STK38
8.18313e-20	1.92237	0.205	0.191	2.45494e-16	0	N4BP2L2
1.07049e-19	2.94594	0.545	0.347	3.21148e-16	0	GSAP
2.4703e-19	1.8139	0.288	0.157	7.41089e-16	0	MBNL1
2.86265e-19	2.99422	0.38	0.21	8.58795e-16	0	TNFAIP3
3.25269e-19	3.19581	0.274	0.129	9.75806e-16	0	NFAT5
3.65845e-19	1.94503	0.406	0.192	1.09754e-15	0	CD93
3.75473e-19	1.10248	0.526	0.597	1.12642e-15	0	MSR1
6.2918e-19	0.20566	0.184	0.158	1.88754e-15	0	KIAA2026
8.92537e-19	0.54867	0.353	0.22	2.67761e-15	0	USP9X
9.0097e-19	0.415704	0.509	0.338	2.70291e-15	0	FERMT3
9.15939e-19	0.735708	0.186	0.136	2.74782e-15	0	DHX15
1.1874e-18	0.432666	0.177	0.234	3.56219e-15	0	ZNF106
2.07771e-18	5.86988	0.238	0.224	6.23312e-15	0	DUSP6
2.53135e-18	10.3613	0.024	0.011	7.59406e-15	0	STEAP4
2.56649e-18	3.43304	0.265	0.142	7.69948e-15	0	HUWE1
2.82372e-18	6.37292	0.017	0.02	8.47115e-15	0	SH2D3A
3.72896e-18	9.10941	0.201	0.042	1.11869e-14	0	DUSP4
4.35838e-18	0.901273	0.349	0.276	1.30751e-14	0	CEBPD
5.22684e-18	2.43725	0.031	0.063	1.56805e-14	0	CLDN5
6.06955e-18	2.31594	0.487	0.33	1.82087e-14	0	GBP1
6.24182e-18	1.31028	0.141	0.145	1.87254e-14	0	MTMR1
6.61e-18	0.517526	0.141	0.218	1.983e-14	0	CCDC82
8.00379e-18	2.51145	0.075	0.089	2.40114e-14	0	GALNT10
8.15376e-18	2.13428	0.104	0.148	2.44613e-14	0	CXCL1
8.25777e-18	2.63514	0.458	0.254	2.47733e-14	0	EXOC3
8.46973e-18	0.784902	0.239	0.142	2.54092e-14	0	RFFL
8.70279e-18	2.9661	0.524	0.332	2.61084e-14	0	SMAP2
2.21857e-17	1.03894	0.297	0.129	6.6557e-14	0	SRCAP
2.32011e-17	4.58852	0.031	0.064	6.96032e-14	0	GNB5
3.23396e-17	0.907637	0.291	0.333	9.70189e-14	0	ARRDC2
3.84402e-17	0.39633	0.398	0.214	1.1532e-13	0	GRK2
3.93926e-17	4.49277	0.428	0.271	1.18178e-13	0	PTPN1
5.25198e-17	0.797266	0.223	0.089	1.57559e-13	0	CCND2
5.81921e-17	0.315077	0.156	0.18	1.74576e-13	0	ERCC1
6.90134e-17	1.46506	0.432	0.217	2.0704e-13	0	RASSF2
7.94919e-17	5.31126	0.534	0.303	2.38476e-13	0	IL3RA
9.11597e-17	4.6738	0.098	0.081	2.73479e-13	0	IRF4
9.83105e-17	0.572951	0.167	0.158	2.94932e-13	0	BOD1L1
1.02252e-16	0.776647	0.179	0.141	3.06755e-13	0	ZDHHC17
1.10626e-16	3.82301	0.412	0.218	3.31878e-13	0	TTLL3
1.47469e-16	0.872105	0.152	0.177	4.42408e-13	0	USP33
2.311e-16	4.59928	0.429	0.246	6.93301e-13	0	TOM1
3.03626e-16	2.28072	0.124	0.07	9.10879e-13	0	MAP4K1
3.66412e-16	1.21131	0.159	0.138	1.09924e-12	0	TIMM10B
3.66916e-16	1.95894	0.319	0.175	1.10075e-12	0	SRSF2
4.96209e-16	0.690743	0.141	0.143	1.48863e-12	0	CLN3
5.35361e-16	0.956502	0.346	0.185	1.60608e-12	0	METTL17
5.90716e-16	0.513233	0.013	0.032	1.77215e-12	0	WFDC2
6.07174e-16	1.30922	0.136	0.118	1.82152e-12	0	MON2
6.40033e-16	1.67663	0.15	0.108	1.9201e-12	0	BTBD9
6.58066e-16	1.34758	0.233	0.236	1.9742e-12	0	DEDD
6.98856e-16	1.21735	0.274	0.16	2.09657e-12	0	KCTD9
7.73185e-16	1.84663	0.141	0.125	2.31956e-12	0	ANKRD13A
8.89415e-16	1.88591	0.059	0.082	2.66825e-12	0	STAMBPL1
9.26136e-16	1.1955	0.38	0.247	2.77841e-12	0	RABEP1
9.32832e-16	1.82654	0.211	0.188	2.7985e-12	0	ZBTB7B
1.07319e-15	2.58673	0.096	0.139	3.21957e-12	0	ACYP2
1.44161e-15	4.81481	0.332	0.156	4.32483e-12	0	BORCS8
1.88277e-15	0.91171	0.021	0.066	5.6483e-12	0	VEGFC
1.99291e-15	1.6417	0.471	0.239	5.97874e-12	0	DENND3
3.13698e-15	6.69488	0.551	0.36	9.41093e-12	0	CHST11
3.44242e-15	1.42846	0.368	0.382	1.03273e-11	0	STX4
3.67411e-15	0.63613	0.397	0.19	1.10223e-11	0	ZKSCAN1
3.80889e-15	1.48763	0.193	0.096	1.14267e-11	0	DOCK1
3.92961e-15	0.81538	0.252	0.286	1.17888e-11	0	PTK2B
4.11366e-15	4.98069	0.43	0.255	1.2341e-11	0	GLIPR1
4.31834e-15	7.64287	0.09	0.122	1.2955e-11	0	TTC37
4.89635e-15	0.302084	0.154	0.098	1.46891e-11	0	SLC9A3R1
5.23095e-15	2.15438	0.135	0.098	1.56929e-11	0	NSMCE4A
5.46943e-15	1.35486	0.237	0.112	1.64083e-11	0	BICD1
6.61954e-15	0.396223	0.156	0.142	1.98586e-11	0	ENTPD4
8.38183e-15	1.96536	0.146	0.149	2.51455e-11	0	IMMP2L
9.3312e-15	2.46754	0.632	0.478	2.79936e-11	0	FPR3
1.01455e-14	9.04217	0.309	0.153	3.04364e-11	0	KIF5B
1.02866e-14	2.05813	0.171	0.162	3.08597e-11	0	HBS1L
1.03118e-14	1.89812	0.036	0.066	3.09354e-11	0	RGS3
1.58714e-14	3.86998	0.334	0.162	4.76142e-11	0	RBCK1
2.10806e-14	5.63478	0.405	0.187	6.32419e-11	0	CHD1
2.14949e-14	3.99934	0.389	0.21	6.44847e-11	0	IRF2BP2
2.33558e-14	2.63803	0.098	0.122	7.00675e-11	0	YPEL3
2.43713e-14	3.73741	0.159	0.14	7.31139e-11	0	CEP128
2.5463e-14	2.56885	0.391	0.247	7.63891e-11	0	FBXL5
2.61359e-14	0.467759	0.204	0.142	7.84078e-11	0	TECPR1
3.66957e-14	0.234902	0.266	0.227	1.10087e-10	0	ZFP36L1
4.01858e-14	0.236435	0.227	0.283	1.20558e-10	0	PAG1
4.8846e-14	4.23955	0.239	0.151	1.46538e-10	0	H1FX
6.41937e-14	0.325846	0.254	0.141	1.92581e-10	0	USP24
6.73629e-14	1.08934	0.273	0.311	2.02089e-10	0	RHOB
7.30054e-14	0.548823	0.485	0.274	2.19016e-10	0	DOCK2
8.2951e-14	3.89404	0.272	0.126	2.48853e-10	0	AEBP2
8.95199e-14	1.08214	0.184	0.202	2.6856e-10	0	TNFRSF1A
9.34565e-14	7.02825	0.158	0.182	2.8037e-10	0	ABTB1
1.11046e-13	1.89484	0.365	0.171	3.33137e-10	0	SP140L
1.1897e-13	0.339068	0.253	0.155	3.56909e-10	0	ARIH1
1.23951e-13	0.599895	0.443	0.246	3.71854e-10	0	NAAA
1.31774e-13	0.802632	0.504	0.336	3.95323e-10	0	PARP14
1.50001e-13	3.83863	0.145	0.08	4.50004e-10	0	TMEM50B
1.93203e-13	4.39938	0.15	0.182	5.7961e-10	0	NARF
1.96753e-13	1.19318	0.255	0.212	5.90258e-10	0	TRPC4AP
1.9903e-13	2.82423	0.589	0.428	5.97091e-10	0	IRF8
2.04393e-13	3.56401	0.278	0.145	6.13179e-10	0	WDR33
2.43161e-13	3.84358	0.509	0.295	7.29483e-10	0	GIT2
2.6791e-13	3.55902	0.404	0.19	8.03731e-10	0	ADAM8
2.88682e-13	1.18622	0.453	0.238	8.66046e-10	0	XAF1
2.89911e-13	2.25461	0.45	0.277	8.69733e-10	0	PTPN6
3.50605e-13	0.439396	0.018	0.043	1.05181e-09	0	ATP2A3
3.54567e-13	1.64367	0.192	0.172	1.0637e-09	0	PRPF3
3.86759e-13	0.95457	0.3	0.179	1.16028e-09	0	UBXN4
4.36765e-13	1.27094	0.285	0.353	1.31029e-09	0	BNIP2
5.04551e-13	3.5853	0.032	0.081	1.51365e-09	0	CHST12
5.18791e-13	1.64839	0.481	0.301	1.55637e-09	0	DBNL
5.56053e-13	3.15853	0.081	0.095	1.66816e-09	0	CAPN2
6.01601e-13	1.66601	0.261	0.294	1.8048e-09	0	PUS1
1.21863e-12	0.277726	0.186	0.179	3.6559e-09	0	PCMTD1
1.38971e-12	1.62771	0.155	0.146	4.16914e-09	0	KLC1
1.79464e-12	2.04318	0.248	0.124	5.38393e-09	0	PABPC1L
1.93849e-12	0.479182	0.02	0.026	5.81548e-09	0	STK39
2.02039e-12	0.930898	0.165	0.142	6.06116e-09	0	SRSF5
2.25155e-12	0.464453	0.158	0.151	6.75464e-09	0	NCOA3
2.5224e-12	3.86324	0.251	0.177	7.56721e-09	0	HNRNPA3
2.79124e-12	1.49242	0.12	0.125	8.37373e-09	0	KLF9
3.273e-12	0.324577	0.432	0.284	9.819e-09	0	NOTCH2
3.69926e-12	1.23993	0.517	0.337	1.10978e-08	0	DOK2
3.81827e-12	8.20654	0.165	0.13	1.14548e-08	0	ARID5B
4.08205e-12	1.86135	0.186	0.152	1.22461e-08	0	SETD5
4.96336e-12	1.42912	0.213	0.157	1.48901e-08	0	DDX3Y
4.98303e-12	5.8568	0.146	0.165	1.49491e-08	0	ERCC5
5.18167e-12	2.0121	0.338	0.194	1.5545e-08	0	FAM78A
5.41177e-12	0.227581	0.319	0.16	1.62353e-08	0	EXOSC6
5.56744e-12	1.20195	0.329	0.242	1.67023e-08	0	AKT1
5.95085e-12	6.44302	0.324	0.345	1.78525e-08	0	NSMAF
6.90155e-12	0.667338	0.34	0.258	2.07046e-08	0	ZBTB1
8.54066e-12	1.7585	0.252	0.145	2.5622e-08	0	CCDC88B
8.8665e-12	0.448548	0.394	0.255	2.65995e-08	0	FAM111A
9.07031e-12	3.00155	0.232	0.099	2.72109e-08	0	TIA1
9.79282e-12	1.56141	0.355	0.12	2.93785e-08	0	LARS
1.06236e-11	4.337	0.253	0.142	3.18708e-08	0	INTS4
1.29268e-11	1.89852	0.491	0.279	3.87805e-08	0	KLHDC7B
1.45912e-11	1.36647	0.141	0.177	4.37737e-08	0	OPA1
1.69327e-11	5.34289	0.006	0.058	5.07981e-08	0	CCL21
1.86188e-11	0.333178	0.287	0.301	5.58563e-08	0	EML4
2.23393e-11	2.29335	0.636	0.488	6.7018e-08	0	SGK1
3.12928e-11	1.70019	0.424	0.254	9.38783e-08	0	LRCH4
3.17059e-11	2.01078	0.511	0.328	9.51177e-08	0	VMP1
3.41546e-11	0.919039	0.32	0.194	1.02464e-07	0	CSNK1G2
4.22837e-11	3.45117	0.24	0.123	1.26851e-07	0	TNRC6B
4.68463e-11	1.75389	0.02	0.049	1.40539e-07	0	TNRC6C
5.43635e-11	0.485002	0.342	0.216	1.6309e-07	0	ZFP91
5.45076e-11	2.85904	0.125	0.077	1.63523e-07	0	EZR
6.9326e-11	1.77485	0.45	0.278	2.07978e-07	0	MMP12
8.22464e-11	6.50578	0.257	0.166	2.46739e-07	0	SP100
8.96419e-11	2.15948	0.207	0.168	2.68926e-07	0	SGSM3
9.86587e-11	7.25689	0.45	0.281	2.95976e-07	0	SLC12A7
1.06435e-10	1.41115	0.201	0.19	3.19305e-07	0	TAGLN
1.33828e-10	0.810911	0.186	0.108	4.01483e-07	0	THADA
1.49121e-10	4.00314	0.322	0.144	4.47363e-07	0	PTPRC
1.59411e-10	1.27759	0.584	0.397	4.78233e-07	0	IRAK3
1.801e-10	1.02604	0.232	0.109	5.403e-07	0	POLDIP3
1.9094e-10	3.63135	0.226	0.159	5.72819e-07	0	VEGFA
1.94359e-10	7.76427	0.137	0.14	5.83076e-07	0	ADD1
2.0291e-10	2.62483	0.35	0.176	6.08729e-07	0	ERCC3
2.11927e-10	2.63793	0.18	0.215	6.35782e-07	0	RRBP1
2.28842e-10	1.09705	0.387	0.196	6.86526e-07	0	PHF20L1
2.35672e-10	2.13044	0.578	0.403	7.07015e-07	0	LILRB2
2.52301e-10	0.994252	0.193	0.129	7.56903e-07	0	PHF14
2.75833e-10	1.41792	0.201	0.181	8.275e-07	0	NFX1
3.03411e-10	1.92574	0.192	0.188	9.10232e-07	0	GDI1
3.07505e-10	6.46415	0.093	0.11	9.22515e-07	0	ZFP62
3.40662e-10	0.915602	0.414	0.249	1.02199e-06	0	ADAM15
4.17834e-10	0.386313	0.58	0.441	1.2535e-06	0	NAGA
7.03927e-10	1.49373	0.244	0.174	2.11178e-06	0	DDX24
7.66414e-10	0.423584	0.272	0.143	2.29924e-06	0	HS3ST3B1
7.76425e-10	0.766371	0.091	0.077	2.32927e-06	0	PHC1
8.1637e-10	0.511729	0.253	0.203	2.44911e-06	0	KMT2C
8.80359e-10	1.87178	0.392	0.23	2.64108e-06	0	WDR11
9.49725e-10	3.92779	0.094	0.064	2.84917e-06	0	CEP85L
9.82467e-10	1.02025	0.309	0.151	2.9474e-06	0	RC3H2
1.03702e-09	5.3874	0.414	0.252	3.11106e-06	0	IFIH1
1.12699e-09	2.71145	0.315	0.189	3.38097e-06	0	TTLL5
1.21255e-09	1.82531	0.138	0.068	3.63764e-06	0	ELOVL5
1.35963e-09	1.16623	0.349	0.253	4.07888e-06	0	HNRNPA2B1
1.4887e-09	1.91689	0.092	0.071	4.46611e-06	0	FOXO1
1.56887e-09	1.37406	0.243	0.151	4.7066e-06	0	ATAD2B
1.86772e-09	5.21463	0.148	0.139	5.60317e-06	0	SPIB
2.64933e-09	2.48559	0.316	0.157	7.94798e-06	0	CMTR1
2.7599e-09	2.33058	0.119	0.18	8.2797e-06	0	RFTN1
2.88373e-09	0.539008	0.089	0.136	8.65118e-06	0	ZNF141
3.32993e-09	1.13865	0.381	0.242	9.98979e-06	0	MTCH1
3.44973e-09	3.01492	0.159	0.117	1.03492e-05	0	LY6G5B
3.98832e-09	3.53154	0.47	0.3	1.1965e-05	0	ACAA1
4.22977e-09	2.33728	0.513	0.366	1.26893e-05	0	LRRK1
4.94404e-09	6.91538	0.231	0.167	1.48321e-05	0	BAZ2A
5.0404e-09	0.721413	0.272	0.292	1.51212e-05	0	SPG11
6.03397e-09	4.59954	0.054	0.032	1.81019e-05	0	CTLA4
6.15169e-09	0.359809	0.322	0.238	1.84551e-05	0	TCF25
6.16776e-09	2.06144	0.272	0.105	1.85033e-05	0	INTS8
6.64946e-09	2.75151	0.362	0.161	1.99484e-05	0	TRMT1
6.74491e-09	0.692262	0.353	0.194	2.02347e-05	0	CUL4A
7.25418e-09	1.76205	0.495	0.318	2.17626e-05	0	CLCN7
7.60299e-09	1.45389	0.481	0.324	2.2809e-05	0	INPPL1
9.05442e-09	0.544486	0.328	0.168	2.71633e-05	0	PRPF38B
1.09947e-08	2.32664	0.184	0.14	3.29842e-05	0	FAM193B
1.13289e-08	5.22972	0.199	0.211	3.39866e-05	0	PURB
1.16316e-08	1.15063	0.134	0.097	3.48948e-05	0	MSL2
1.18522e-08	2.71544	0.375	0.208	3.55567e-05	0	SRC
1.26261e-08	3.7483	0.104	0.08	3.78784e-05	0	ISG20
1.2773e-08	1.98946	0.291	0.181	3.83191e-05	0	TMEM259
1.35929e-08	2.28758	0.226	0.176	4.07786e-05	0	REPS1
1.364e-08	1.6652	0.313	0.191	4.092e-05	0	NEMF
1.54624e-08	1.05883	0.016	0.032	4.63873e-05	0	MS4A1
1.76392e-08	0.231682	0.143	0.114	5.29176e-05	0	INO80E
2.18329e-08	1.73889	0.306	0.179	6.54986e-05	0	TRIM44
2.43244e-08	1.6454	0.158	0.098	7.29731e-05	0	RESF1
2.70716e-08	3.38065	0.177	0.124	8.12147e-05	0	STAG1
2.86187e-08	1.34788	0.343	0.171	8.5856e-05	0	PPP1R12C
3.62116e-08	0.829402	0.433	0.274	0.000108635	0	AKIRIN2
3.84933e-08	1.54356	0.208	0.148	0.00011548	0	NPEPPS
4.3508e-08	0.993335	0.305	0.157	0.000130524	0	ANKRD17
5.00117e-08	0.222123	0.304	0.148	0.000150035	0	ACAP3
6.5135e-08	8.25811	0.399	0.278	0.000195405	0	NFKBIA
6.94284e-08	1.19016	0.28	0.167	0.000208285	0	KMT2E
9.20311e-08	2.10862	0.099	0.094	0.000276093	0	CIC
9.31193e-08	2.9533	0.185	0.176	0.000279358	0	HAUS3
9.66084e-08	2.02864	0.323	0.189	0.000289825	0	CDK14
1.06003e-07	1.58237	0.081	0.075	0.00031801	0	PPP1R35
1.12303e-07	3.20228	0.756	0.63	0.000336908	0	TNFAIP2
1.12661e-07	5.36735	0.139	0.105	0.000337984	0	BCLAF3
1.16273e-07	1.64637	0.158	0.147	0.000348819	0	RANBP9
1.17236e-07	2.76612	0.306	0.161	0.000351709	0	HMBOX1
1.59377e-07	0.713428	0.325	0.135	0.00047813	0	HEMK1
2.23556e-07	2.53309	0.095	0.084	0.000670668	0	R3HDM4
2.47231e-07	1.67716	0.124	0.139	0.000741693	0	ZNF512
2.47616e-07	0.769737	0.727	0.599	0.000742847	0	FCGR2A
2.58565e-07	5.40006	0.33	0.215	0.000775696	0	MORC3
2.7777e-07	3.78366	0.396	0.224	0.000833309	0	TBC1D2B
3.17936e-07	0.454628	0.24	0.155	0.000953809	0	HDAC8
3.39918e-07	5.35061	0.295	0.215	0.00101976	0	HEATR5B
3.41565e-07	1.40589	0.148	0.177	0.00102469	0	RALGAPB
3.71758e-07	0.229386	0.29	0.241	0.00111527	0	DMXL1
4.3598e-07	1.32469	0.44	0.295	0.00130794	0	TRIM38
4.39626e-07	0.968803	0.175	0.1	0.00131888	0	GANC
5.86039e-07	0.978388	0.198	0.244	0.00175812	0	IDS
5.92768e-07	0.8834	0.139	0.157	0.0017783	0	USP16
6.35419e-07	5.58068	0.503	0.375	0.00190626	0	ADGRE5
7.03331e-07	2.41555	0.364	0.197	0.00210999	0	CREBRF
7.19772e-07	0.90018	0.131	0.124	0.00215932	0	YTHDC1
8.54811e-07	2.47659	0.204	0.104	0.00256443	0	PPWD1
8.80799e-07	4.3777	0.275	0.153	0.0026424	0	METTL3
9.31419e-07	1.01829	0.213	0.096	0.00279426	0	CD55
9.6729e-07	2.64037	0.108	0.118	0.00290187	0	FER
9.92305e-07	0.742263	0.183	0.157	0.00297692	0	PCF11
1.43131e-06	1.43514	0.126	0.184	0.00429393	0	TAX1BP1
1.71773e-06	3.08481	0.117	0.126	0.0051532	0	TCF3
1.73291e-06	4.54074	0.09	0.096	0.00519872	0	FAM107B
1.84098e-06	3.30114	0.175	0.144	0.00552295	0	NOP56
2.13854e-06	1.44516	0.367	0.205	0.00641563	0	TYK2
2.37444e-06	0.521297	0.079	0.124	0.00712333	0	CLSTN3
2.37809e-06	5.57679	0.332	0.177	0.00713426	0	PRR14L
2.44244e-06	2.3681	0.131	0.058	0.00732733	0	PTPN7
2.51231e-06	0.228776	0.29	0.183	0.00753692	0	LRRK2
2.56822e-06	0.492201	0.5	0.347	0.00770465	0	IL4I1
2.64274e-06	0.962206	0.157	0.206	0.00792822	0	NRBP1
2.898e-06	0.626506	0.188	0.129	0.00869399	0	CRK
3.02606e-06	1.10547	0.567	0.448	0.00907818	0	HCK
3.06271e-06	5.86144	0.163	0.116	0.00918812	0	TRNT1
3.09821e-06	1.57373	0.371	0.298	0.00929464	0	CCL8
3.22334e-06	0.273113	0.124	0.194	0.00967002	0	RAB14
3.7839e-06	0.473696	0.176	0.151	0.0113517	0	PHYKPL
3.84506e-06	0.482602	0.17	0.201	0.0115352	0	PNPLA2
4.11452e-06	2.52678	0.53	0.376	0.0123436	0	BACH1
4.37623e-06	2.22793	0.266	0.146	0.0131287	0	ZNF335
4.90674e-06	4.06893	0.529	0.392	0.0147202	0	GPCPD1
5.69108e-06	1.53046	0.368	0.214	0.0170732	0	MARK2
6.27056e-06	3.36994	0.29	0.141	0.0188117	0	USP36
6.44137e-06	0.814154	0.259	0.154	0.0193241	0	GNL3
6.4559e-06	1.16993	0.163	0.18	0.0193677	0	KRIT1
6.51501e-06	7.06388	0.187	0.13	0.019545	0	YAF2
6.76723e-06	2.46106	0.162	0.064	0.0203017	0	DUSP2
7.29643e-06	11.2346	0.093	0.108	0.0218893	0	CEMIP2
8.84629e-06	0.863509	0.456	0.29	0.0265389	0	RAB24
9.50718e-06	1.00497	0.041	0.052	0.0285215	0	MFSD2A
1.04813e-05	3.1781	0.083	0.048	0.0314439	0	RASAL3
1.05287e-05	1.52673	0.31	0.171	0.031586	0	TRA2B
1.10454e-05	2.7009	0.257	0.152	0.0331361	0	TSC22D4
1.17007e-05	0.452989	0.218	0.205	0.0351022	0	NCAPD3
1.38339e-05	0.651165	0.176	0.138	0.0415016	0	ZNF407
1.48732e-05	0.949645	0.255	0.212	0.0446197	0	MED15
1.55929e-05	1.55165	0.201	0.119	0.0467787	0	RASA2
1.58356e-05	0.265521	0.299	0.327	0.0475067	0	GLA
1.62102e-05	2.33089	0.431	0.224	0.0486306	0	CD300E
1.62889e-05	0.666826	0.453	0.286	0.0488667	0	SH3BP1
1.65964e-05	0.410925	0.241	0.178	0.0497891	0	FAM126B
1.83588e-05	0.314694	0.218	0.123	0.0550765	0	IKZF1
1.84655e-05	8.09234	0.441	0.296	0.0553966	0	ATP1B3
1.84768e-05	1.77309	0.133	0.138	0.0554303	0	SMARCC1
2.02035e-05	13.1896	0.294	0.175	0.0606106	0	JMJD1C
2.18016e-05	2.17037	0.636	0.527	0.0654049	0	ARRB2
2.2718e-05	5.34656	0.12	0.064	0.0681541	0	ABCA2
2.45588e-05	2.57587	0.233	0.195	0.0736764	0	CASP4
2.50687e-05	2.16342	0.303	0.193	0.075206	0	TRABD
2.67402e-05	2.87692	0.325	0.174	0.0802207	0	CPSF7
2.98103e-05	0.853208	0.117	0.097	0.089431	0	SECISBP2
3.14124e-05	1.14745	0.272	0.21	0.0942373	0	WSB1
3.27655e-05	1.52141	0.045	0.069	0.0982964	0	FCRL5
3.44976e-05	0.81454	0.422	0.303	0.103493	0	GAS7
4.14251e-05	1.76828	0.349	0.186	0.124275	0	ZNF75A
4.24985e-05	0.9258	0.233	0.193	0.127495	0	SNX14
4.54182e-05	1.76519	0.329	0.166	0.136254	0	LMF2
4.78659e-05	1.16337	0.097	0.044	0.143598	0	RHOH
4.84496e-05	0.661723	0.443	0.339	0.145349	0	MBD2
4.86833e-05	1.52658	0.349	0.205	0.14605	0	PML
4.90532e-05	2.21115	0.303	0.171	0.14716	0	RPTOR
4.97081e-05	0.271673	0.281	0.165	0.149124	0	PDLIM7
5.51754e-05	2.03352	0.362	0.393	0.165526	0	PLEKHO2
5.65687e-05	2.41087	0.321	0.181	0.169706	0	SIPA1
6.49153e-05	0.872351	0.215	0.152	0.194746	0	PBX2
7.02983e-05	0.211453	0.602	0.489	0.210895	0	DMXL2
7.0785e-05	8.79617	0.353	0.259	0.212355	0	RIPOR1
7.23526e-05	0.97974	0.256	0.158	0.217058	0	LUC7L2
8.1986e-05	0.537102	0.167	0.109	0.245958	0	PHF8
8.40267e-05	1.12881	0.599	0.483	0.25208	0	PLAUR
8.53818e-05	0.850406	0.379	0.231	0.256145	0	ZNF592
9.21624e-05	2.66199	0.329	0.173	0.276487	0	AGO3
9.73734e-05	2.70234	0.198	0.115	0.29212	0	PGS1
0.000109487	0.614451	0.329	0.228	0.328462	0	IKBKB
0.000115048	1.58017	0.328	0.166	0.345145	0	HIST1H1B
0.00011698	6.27905	0.422	0.295	0.35094	0	BCL2L11
0.000122038	0.634126	0.226	0.199	0.366113	0	TRIM8
0.000122411	4.10799	0.132	0.106	0.367232	0	NOP58
0.000132498	4.04758	0.399	0.257	0.397494	0	SLC30A1
0.000137854	1.20414	0.129	0.08	0.413562	0	IL11RA
0.000138197	0.683068	0.189	0.105	0.41459	0	CROCC
0.000151607	0.420619	0.159	0.085	0.45482	0	PRDM1
0.000157272	3.00739	0.164	0.122	0.471816	0	ARID1B
0.000163824	1.56827	0.4	0.311	0.491471	0	RGS19
0.000163837	0.566901	0.218	0.177	0.491512	0	POGK
0.000177463	5.68886	0.351	0.197	0.532388	0	MRTFA
0.000178613	1.97922	0.286	0.273	0.53584	0	CRIP1
0.000185008	1.43172	0.255	0.129	0.555024	0	SIN3A
0.000190876	4.93969	0.205	0.131	0.572627	0	CCDC9
0.000191602	3.0378	0.224	0.092	0.574805	0	DUSP5
0.000234169	1.5295	0.221	0.091	0.702507	0	SEPTIN6
0.000236653	2.65199	0.242	0.186	0.709959	0	DDX27
0.000240225	3.40721	0.51	0.366	0.720674	0	UPP1
0.000270521	1.07791	0.181	0.226	0.811564	0	TDP2
0.000276025	0.694397	0.285	0.316	0.828075	0	C2CD5
0.000286599	1.19533	0.77	0.661	0.859796	0	NCF2
0.000321769	5.97288	0.384	0.272	0.965307	0	INPP5F
0.000337128	1.10344	0.074	0.09	1	0	USP9Y
0.000356707	2.33387	0.033	0.076	1	0	JCHAIN
0.000362268	4.69278	0.1	0.085	1	0	LRBA
0.000368814	0.954207	0.052	0.08	1	0	MRNIP
0.000426273	2.92564	0.056	0.054	1	0	IL7R
0.000442574	1.51408	0.179	0.157	1	0	ERCC6L2
0.000555686	5.13389	0.158	0.12	1	0	TASOR
0.000561538	1.23753	0.284	0.233	1	0	PHPT1
0.000576154	0.401457	0.416	0.299	1	0	TBC1D22A
0.000581267	0.7874	0.18	0.2	1	0	ITGA5
0.000583414	12.8976	0.031	0.049	1	0	GZMB
0.000603441	2.89239	0.279	0.165	1	0	IDO1
0.000626927	4.61503	0.163	0.103	1	0	EHD1
0.000786599	0.276928	0.261	0.234	1	0	UNC13D
0.000891313	2.07189	0.246	0.176	1	0	PHF10
0.000907894	0.794414	0.418	0.262	1	0	IL1B
0.000912703	9.84596	0.122	0.047	1	0	CD69
0.00100749	3.33692	0.184	0.126	1	0	SMC4
0.00107102	9.20035	0.169	0.101	1	0	TTC39C
0.00107165	2.77917	0.292	0.251	1	0	PLK3
0.0010821	3.88537	0.137	0.133	1	0	ILKAP
0.00114418	1.01068	0.235	0.139	1	0	MTA2
0.00118865	1.18384	0.147	0.145	1	0	TXNDC11
0.00121953	2.95191	0.167	0.148	1	0	ELP2
0.00131221	1.00515	0.213	0.275	1	0	BAG1
0.00134022	6.56389	0.383	0.219	1	0	KDM6B
0.00136522	1.47462	0.193	0.156	1	0	SAFB2
0.00139769	5.19802	0.356	0.186	1	0	DDX39B
0.00152257	2.43405	0.371	0.253	1	0	ETNK1
0.00152334	0.611462	0.434	0.309	1	0	DSE
0.00152814	2.84146	0.243	0.175	1	0	KIAA1109
0.00153866	5.25196	0.27	0.175	1	0	KIFC3
0.00165542	0.985966	0.235	0.155	1	0	GOLGA3
0.00168639	2.09442	0.252	0.14	1	0	GLYCTK
0.00177739	0.240251	0.242	0.184	1	0	DOT1L
0.00190609	5.11959	0.335	0.253	1	0	ETV3
0.00192507	3.88038	0.183	0.208	1	0	YPEL5
0.00197098	0.264585	0.175	0.144	1	0	ATP11A
0.00205296	1.1999	0.381	0.273	1	0	SGSH
0.0020618	0.214804	0.155	0.109	1	0	AP4B1
0.0020899	0.759985	0.445	0.326	1	0	CD84
0.00231517	0.235083	0.361	0.263	1	0	TMUB2
0.0023203	0.739912	0.349	0.218	1	0	NIBAN1
0.00238422	3.10282	0.477	0.363	1	0	LILRB1
0.00239501	0.206658	0.064	0.072	1	0	PHLDA1
0.00247328	1.42553	0.225	0.171	1	0	ATP6V0A2
0.00278653	1.82846	0.264	0.219	1	0	MADD
0.00286179	3.36419	0.174	0.057	1	0	MARCKSL1
0.00293184	3.64209	0.419	0.301	1	0	RFX5
0.003012	4.12186	0.535	0.44	1	0	PLEK
0.00301995	3.4801	0.363	0.158	1	0	ARHGAP27
0.00320194	1.26067	0.264	0.146	1	0	PRPF18
0.00325924	4.05656	0.652	0.548	1	0	LAIR1
0.00326274	2.04744	0.24	0.14	1	0	SPG7
0.00326472	1.19797	0.556	0.446	1	0	LGALS9
0.00335525	1.76153	0.241	0.228	1	0	SKI
0.00339206	0.923826	0.281	0.278	1	0	UCP2
0.0034633	2.0362	0.145	0.129	1	0	MLLT6
0.00351147	1.2409	0.015	0.017	1	0	LBH
0.00388943	0.689004	0.428	0.411	1	0	SH3TC1
0.00396251	0.627739	0.127	0.119	1	0	TBCD
0.00403964	1.38606	0.338	0.211	1	0	CLDN7
0.00415208	1.47225	0.049	0.044	1	0	SIGIRR
0.00417559	5.0736	0.298	0.203	1	0	EDEM1
0.00453346	0.505656	0.267	0.243	1	0	PLEKHM2
0.00480064	2.45198	0.218	0.2	1	0	FLOT1
0.00528381	1.14993	0.434	0.258	1	0	AKT1S1
0.0055431	1.64799	0.096	0.102	1	0	DDX6
0.00608675	10.3869	0.253	0.112	1	0	LINS1
0.00608906	1.74018	0.326	0.211	1	0	TMEM131L
0.00612946	1.14538	0.075	0.08	1	0	LIME1
0.00636034	0.626749	0.247	0.179	1	0	RGL2
0.00655995	0.224833	0.543	0.457	1	0	ITPR2
0.00662995	2.4936	0.16	0.089	1	0	KIF2A
0.00675713	2.35227	0.108	0.03	1	0	IQCN
0.00742792	0.814166	0.199	0.197	1	0	JAK1
0.00775881	5.16788	0.368	0.319	1	0	SIRPB2
0.00840009	1.83793	0.379	0.207	1	0	CNTRL
0.00841348	0.493093	0.164	0.163	1	0	PEX2
0.00891322	0.468831	0.331	0.283	1	0	ARRDC1
3.41923e-260	2.78349	0.895	0.34	1.02577e-256	1	CHI3L1
4.22679e-249	1.23902	0.844	0.211	1.26804e-245	1	SPP1
2.92521e-231	5.29993	0.876	0.564	8.77563e-228	1	SULT1C2
5.20349e-180	3.32582	0.756	0.234	1.56105e-176	1	CP
1.94172e-152	0.605275	0.934	0.627	5.82516e-149	1	ALOX5
6.77667e-150	2.67334	0.83	0.4	2.033e-146	1	INHBA
2.5665e-147	0.60593	0.898	0.617	7.69951e-144	1	FBP1
6.8315e-123	3.22408	0.592	0.149	2.04945e-119	1	SLC2A1
6.99996e-119	1.45843	0.719	0.295	2.09999e-115	1	MYOF
1.60023e-117	0.785571	0.685	0.291	4.8007e-114	1	ZNF589
2.73287e-106	2.88748	0.822	0.528	8.19862e-103	1	HK3
5.70084e-103	3.77695	0.681	0.303	1.71025e-99	1	MAPK13
9.27207e-101	11.1808	0.627	0.174	2.78162e-97	1	FLT1
4.044e-99	4.80787	0.852	0.581	1.2132e-95	1	HSPA6
4.74764e-99	0.424286	0.723	0.325	1.42429e-95	1	MYO1F
5.8767e-98	2.32519	0.631	0.165	1.76301e-94	1	SLC5A3
8.32831e-98	3.79364	0.472	0.146	2.49849e-94	1	EVL
9.55863e-98	0.453131	0.024	0.051	2.86759e-94	1	ADRB2
5.14291e-94	7.69114	0.716	0.356	1.54287e-90	1	GBP5
7.14078e-89	9.21531	0.07	0.029	2.14223e-85	1	LAMA3
3.9453e-88	2.16031	0.063	0.154	1.18359e-84	1	SYNE3
8.04443e-86	2.48414	0.518	0.119	2.41333e-82	1	CSF1
1.89464e-85	0.991775	0.017	0.044	5.68391e-82	1	LLGL2
3.37641e-84	2.48372	0.685	0.312	1.01292e-80	1	IL4I1
5.48443e-83	1.73234	0.636	0.246	1.64533e-79	1	G0S2
1.36623e-81	4.59719	0.608	0.23	4.0987e-78	1	CLIP4
7.34939e-80	0.497209	0.053	0.173	2.20482e-76	1	CCL20
2.12411e-78	6.82868	0.632	0.286	6.37233e-75	1	VAC14
7.50936e-78	1.15378	0.182	0.356	2.25281e-74	1	SNX29
1.62366e-77	0.517346	0.141	0.121	4.87098e-74	1	KLF9
7.83455e-77	0.486616	0.018	0.043	2.35036e-73	1	COL4A2
6.21936e-76	0.618037	0.104	0.123	1.86581e-72	1	CD55
3.17937e-75	6.80902	0.028	0.017	9.53811e-72	1	ANO9
3.35431e-75	2.23384	0.645	0.272	1.00629e-71	1	PFKP
1.19658e-74	1.30433	0.711	0.464	3.58973e-71	1	P2RX7
1.89647e-74	1.91856	0.667	0.318	5.6894e-71	1	STX4
3.67885e-71	0.686392	0.058	0.092	1.10365e-67	1	R3HDM4
1.56262e-70	0.603728	0.02	0.063	4.68786e-67	1	HSH2D
3.07773e-70	0.227948	0.039	0.078	9.23319e-67	1	SNRK
8.4409e-70	2.45364	0.752	0.46	2.53227e-66	1	DMXL2
8.97545e-70	0.314502	0.003	0.046	2.69263e-66	1	LAMB1
1.16244e-69	5.05178	0.007	0.039	3.48733e-66	1	NKD2
1.51225e-68	2.57744	0.591	0.29	4.53674e-65	1	HK2
2.74304e-67	5.0338	0.006	0.054	8.22912e-64	1	LAMA4
4.00036e-67	8.9617	0.621	0.225	1.20011e-63	1	KCNN4
2.77307e-66	1.75019	0.015	0.03	8.31922e-63	1	COL18A1
3.62977e-66	1.58471	0.042	0.08	1.08893e-62	1	PTGS2
1.05024e-65	4.43402	0.563	0.241	3.15072e-62	1	LENG8
1.53641e-65	3.26936	0.549	0.164	4.60923e-62	1	KCTD7
9.26186e-65	2.9554	0.607	0.223	2.77856e-61	1	EGLN3
6.10137e-64	1.99912	0.455	0.138	1.83041e-60	1	COL7A1
2.09769e-63	1.67225	0.782	0.622	6.29306e-60	1	ITGAX
4.87028e-63	4.1912	0.722	0.446	1.46108e-59	1	TNS3
1.37098e-62	4.50553	0.014	0.075	4.11295e-59	1	MCAM
5.16029e-62	0.793683	0.632	0.262	1.54809e-58	1	SLC20A1
3.03356e-61	5.28305	0.01	0.04	9.10068e-58	1	PLEKHH2
4.32048e-61	2.78988	0.59	0.294	1.29614e-57	1	SLC26A11
3.4714e-60	9.36412	0.01	0.024	1.04142e-56	1	DAPK2
5.59548e-60	10.502	0.494	0.087	1.67864e-56	1	MATK
5.92053e-60	2.30649	0.029	0.094	1.77616e-56	1	S1PR3
9.72655e-60	6.27387	0.088	0.147	2.91796e-56	1	IFT43
1.23708e-59	5.19705	0.589	0.259	3.71124e-56	1	CFLAR
5.91153e-59	4.04264	0.068	0.09	1.77346e-55	1	EMP1
1.38502e-58	4.30693	0.643	0.354	4.15505e-55	1	NR1H3
1.68544e-57	1.87283	0.031	0.019	5.05631e-54	1	FYN
4.93182e-57	1.47378	0.612	0.262	1.47954e-53	1	TRIM38
6.49081e-57	2.58137	0.151	0.264	1.94724e-53	1	HMGN3
8.54603e-57	2.10051	0.729	0.473	2.56381e-53	1	SLC11A1
3.72905e-55	0.949508	0.711	0.415	1.11871e-51	1	CLEC5A
1.00556e-54	1.48571	0.077	0.037	3.01668e-51	1	NNMT
2.55181e-54	3.50204	0.487	0.157	7.65543e-51	1	ADM
7.75668e-54	1.10293	0.119	0.184	2.327e-50	1	CHD6
1.61178e-53	4.64558	0.171	0.25	4.83535e-50	1	SPTLC2
2.0606e-53	3.19696	0.684	0.429	6.18179e-50	1	SNX10
2.2651e-53	9.28268	0.473	0.184	6.7953e-50	1	APOL3
3.10801e-52	12.8047	0.501	0.149	9.32403e-49	1	CDH23
8.92126e-52	0.963199	0.089	0.078	2.67638e-48	1	RBL2
1.96933e-51	2.99072	0.666	0.402	5.90799e-48	1	SLFN11
7.88677e-51	0.284074	0.138	0.252	2.36603e-47	1	SEPTIN11
9.49988e-51	0.909399	0.021	0.036	2.84997e-47	1	KIF21B
5.41564e-50	5.14674	0.011	0.056	1.62469e-46	1	ABI3BP
5.96529e-50	9.40142	0.057	0.054	1.78959e-46	1	NOL4L
9.97421e-50	0.278942	0.13	0.117	2.99226e-46	1	EPS15L1
1.57242e-49	1.51953	0.634	0.342	4.71726e-46	1	FKBP15
1.81326e-49	2.92377	0.029	0.094	5.43979e-46	1	LOXL2
5.33834e-49	4.34819	0.094	0.196	1.6015e-45	1	OSBPL3
1.84805e-48	4.09567	0.133	0.242	5.54415e-45	1	HSPH1
3.16964e-48	0.951018	0.586	0.305	9.50893e-45	1	RAPGEF1
6.42383e-48	2.31083	0.613	0.372	1.92715e-44	1	MYO9B
1.01317e-47	3.8279	0.719	0.611	3.03952e-44	1	FCGR2B
4.27399e-47	10.9205	0.018	0.074	1.2822e-43	1	ADAMTS4
5.22719e-47	0.265161	0.101	0.129	1.56816e-43	1	PPWD1
5.37006e-47	7.71682	0.113	0.097	1.61102e-43	1	CRIM1
1.10759e-46	2.08655	0.138	0.246	3.32277e-43	1	DDX42
1.69938e-46	0.271639	0.458	0.168	5.09815e-43	1	PDHA1
1.72327e-46	0.731493	0.18	0.187	5.1698e-43	1	RAB3GAP1
3.11851e-46	0.341164	0.175	0.243	9.35552e-43	1	ZKSCAN1
4.16179e-46	0.823899	0.174	0.21	1.24854e-42	1	CHTOP
5.67969e-46	2.62439	0.01	0.031	1.70391e-42	1	FAM102A
6.32063e-46	4.28986	0.17	0.204	1.89619e-42	1	NOD1
2.45278e-44	6.70305	0.079	0.024	7.35835e-41	1	SYTL1
4.1925e-44	2.67223	0.011	0.039	1.25775e-40	1	THBS2
8.08685e-44	7.00039	0.584	0.286	2.42606e-40	1	PKD2
3.61543e-43	0.553073	0.633	0.372	1.08463e-39	1	LIMK1
3.71441e-43	2.39869	0.154	0.187	1.11432e-39	1	SLC25A44
1.14588e-42	2.22602	0.114	0.153	3.43765e-39	1	HIST1H1E
1.54463e-42	1.379	0.584	0.747	4.6339e-39	1	MRC1
1.05802e-41	8.14259	0.034	0.037	3.17407e-38	1	HTRA3
1.04494e-40	1.6858	0.433	0.134	3.13483e-37	1	HIST1H2BG
2.66517e-40	5.17047	0.01	0.043	7.99552e-37	1	MYO1B
7.45742e-40	2.53999	0.667	0.442	2.23723e-36	1	KYNU
8.02666e-40	5.80351	0.148	0.177	2.408e-36	1	SENP6
9.88595e-40	9.71751	0.413	0.133	2.96579e-36	1	ANGPTL4
1.28003e-39	1.54056	0.089	0.108	3.8401e-36	1	MSL2
2.01718e-39	3.67455	0.376	0.1	6.05153e-36	1	P4HTM
6.48322e-39	3.67069	0.138	0.196	1.94497e-35	1	DVL3
1.61156e-38	4.35294	0.634	0.396	4.83468e-35	1	IFNGR2
1.86956e-38	0.297812	0.153	0.178	5.60867e-35	1	EPC2
4.07224e-38	1.20951	0.043	0.089	1.22167e-34	1	MAP4K1
1.45552e-37	1.37943	0.377	0.095	4.36657e-34	1	SRSF1
1.82869e-37	2.24443	0.293	0.029	5.48608e-34	1	F3
2.30843e-37	2.68871	0.414	0.133	6.92529e-34	1	L3HYPDH
3.01504e-37	3.21892	0.104	0.194	9.04513e-34	1	RABL6
3.06778e-37	3.30075	0.645	0.413	9.20334e-34	1	WARS
5.15826e-37	1.76836	0.033	0.029	1.54748e-33	1	DUSP16
7.15324e-37	6.47384	0.023	0.014	2.14597e-33	1	AASS
1.04562e-36	3.05604	0.016	0.072	3.13687e-33	1	DMWD
1.39986e-36	5.21723	0.149	0.224	4.19959e-33	1	EXOSC3
1.69837e-36	7.64739	0.025	0.064	5.09512e-33	1	SLCO2A1
2.21803e-35	0.354968	0.062	0.088	6.65409e-32	1	BCL2
4.74544e-35	1.91661	0.223	0.313	1.42363e-31	1	BCL2A1
1.20006e-34	0.231987	0.113	0.136	3.60017e-31	1	ZDHHC8
1.21829e-34	1.81404	0.413	0.089	3.65487e-31	1	HILPDA
2.19455e-34	1.74289	0.092	0.086	6.58365e-31	1	USP9Y
3.48623e-34	3.72779	0.066	0.031	1.04587e-30	1	VAMP1
6.82837e-34	1.10846	0.199	0.195	2.04851e-30	1	UBE2D3
6.87032e-34	3.24364	0.178	0.128	2.0611e-30	1	GIGYF1
1.14161e-33	0.921581	0.027	0.023	3.42484e-30	1	TNFSF14
1.59145e-33	1.62873	0.195	0.257	4.77434e-30	1	EFR3A
1.82533e-33	0.717941	0.107	0.156	5.47599e-30	1	TBC1D15
2.68962e-33	9.15386	0.409	0.049	8.06885e-30	1	ENO2
2.84547e-33	3.60881	0.406	0.218	8.53642e-30	1	FMNL3
7.31429e-33	0.342138	0.349	0.479	2.19429e-29	1	RIN3
5.27761e-32	2.51542	0.118	0.056	1.58328e-28	1	TPST1
5.45091e-32	1.1556	0.06	0.103	1.63527e-28	1	TMTC2
1.12537e-31	1.51919	0.695	0.57	3.3761e-28	1	ITGAM
1.43312e-31	2.54516	0.027	0.072	4.29936e-28	1	FCRL5
4.90592e-31	6.05652	0.019	0.013	1.47178e-27	1	BICDL1
5.07539e-31	2.22199	0.475	0.215	1.52262e-27	1	BCL6
5.16918e-31	1.26087	0.58	0.34	1.55075e-27	1	SFMBT2
8.50275e-31	3.34312	0.364	0.489	2.55082e-27	1	AVPI1
1.86157e-30	0.972863	0.46	0.261	5.58471e-27	1	TBC1D9B
7.96971e-30	1.97544	0.178	0.258	2.39091e-26	1	SRA1
1.09733e-29	2.79866	0.601	0.348	3.29199e-26	1	ASAP1
2.78214e-29	0.517667	0.605	0.365	8.34643e-26	1	BACH1
3.75742e-29	0.776673	0.53	0.338	1.12723e-25	1	FERMT3
5.60128e-29	0.314463	0.087	0.2	1.68038e-25	1	RNF166
1.11726e-28	0.90425	0.138	0.135	3.35178e-25	1	ANAPC5
1.99199e-28	0.472563	0.127	0.085	5.97597e-25	1	ZSCAN18
3.00857e-28	3.04213	0.123	0.074	9.0257e-25	1	FAS
4.14135e-28	9.82828	0.356	0.185	1.24241e-24	1	EP300
7.56685e-28	2.44704	0.131	0.13	2.27005e-24	1	CWF19L2
5.20953e-27	3.69429	0.356	0.514	1.56286e-23	1	CD83
7.04616e-27	5.10596	0.021	0.028	2.11385e-23	1	TRIB2
1.27882e-26	6.88215	0.729	0.545	3.83647e-23	1	SAT1
1.50852e-26	2.08126	0.536	0.314	4.52555e-23	1	SULF2
1.86127e-26	7.22839	0.314	0.427	5.58382e-23	1	ATG7
2.47784e-26	2.2875	0.516	0.282	7.43353e-23	1	RAB24
3.64847e-26	4.45784	0.148	0.111	1.09454e-22	1	TOB1
5.10891e-26	2.19108	0.526	0.301	1.53267e-22	1	CYTH4
6.94877e-26	2.04779	0.352	0.161	2.08463e-22	1	C16orf72
7.40174e-26	5.54044	0.548	0.302	2.22052e-22	1	CDK5RAP3
1.13798e-25	6.94542	0.328	0.087	3.41395e-22	1	PDPN
1.45705e-25	3.10411	0.715	0.568	4.37115e-22	1	ARHGEF10L
4.90122e-25	0.277705	0.462	0.263	1.47037e-21	1	EML4
5.66068e-25	2.11275	0.349	0.186	1.6982e-21	1	APBB1IP
7.00772e-25	9.31757	0.092	0.157	2.10232e-21	1	SUMF2
8.40706e-25	0.27418	0.236	0.237	2.52212e-21	1	EIF5
1.18914e-24	1.53467	0.481	0.315	3.56742e-21	1	RNF213
1.40241e-24	0.66287	0.011	0.03	4.20722e-21	1	TESPA1
2.85412e-24	2.26253	0.544	0.32	8.56237e-21	1	MBD2
8.57397e-24	0.511405	0.074	0.036	2.57219e-20	1	SLAMF1
1.03701e-23	1.8274	0.122	0.175	3.11104e-20	1	STAU1
1.13844e-23	2.79775	0.158	0.116	3.41533e-20	1	ESYT2
1.47105e-23	5.03926	0.576	0.369	4.41316e-20	1	MCTP1
3.28821e-23	2.02675	0.507	0.248	9.86463e-20	1	AKT1S1
8.40972e-23	2.02206	0.073	0.105	2.52292e-19	1	CLDND1
1.34672e-22	8.06778	0.037	0.061	4.04016e-19	1	RNF125
2.52009e-22	1.55792	0.063	0.077	7.56027e-19	1	SPON2
2.94249e-22	1.76433	0.188	0.168	8.82747e-19	1	UBE4A
3.14867e-22	8.96684	0.339	0.181	9.44602e-19	1	SHARPIN
3.87671e-22	0.311749	0.062	0.106	1.16301e-18	1	IL6
4.29128e-22	1.05825	0.257	0.119	1.28738e-18	1	ZNF644
4.48408e-22	3.15073	0.417	0.163	1.34522e-18	1	MUC20
4.65219e-22	5.43622	0.137	0.138	1.39566e-18	1	SMPD4
6.90368e-22	0.520236	0.649	0.428	2.0711e-18	1	ADAM28
7.1371e-22	1.71377	0.109	0.127	2.14113e-18	1	TXNDC15
8.59931e-22	8.16096	0.125	0.185	2.57979e-18	1	ARHGAP25
9.33977e-22	2.04162	0.015	0.067	2.80193e-18	1	GDF15
1.44727e-21	4.5049	0.388	0.143	4.34181e-18	1	SLC38A2
1.89133e-21	2.25689	0.475	0.232	5.67398e-18	1	IKBKE
3.0513e-21	0.988819	0.458	0.204	9.15391e-18	1	TMEM63A
3.33043e-21	0.240639	0.154	0.118	9.99128e-18	1	EPM2AIP1
6.70215e-21	2.92031	0.172	0.156	2.01064e-17	1	FBRS
7.54594e-21	3.66337	0.194	0.185	2.26378e-17	1	CSNK1D
8.76504e-21	1.0164	0.495	0.243	2.62951e-17	1	LRCH4
8.9771e-21	0.484125	0.14	0.238	2.69313e-17	1	EREG
1.20388e-20	0.273114	0.474	0.254	3.61165e-17	1	ACADVL
1.28762e-20	1.58421	0.58	0.39	3.86285e-17	1	LAP3
1.80578e-20	0.952769	0.59	0.41	5.41734e-17	1	LHFPL2
2.04254e-20	0.750346	0.637	0.432	6.12762e-17	1	COLGALT1
2.36282e-20	2.3742	0.567	0.346	7.08845e-17	1	TCIRG1
2.59654e-20	4.43446	0.549	0.337	7.78961e-17	1	ACSL1
3.15642e-20	1.62175	0.205	0.23	9.46927e-17	1	COPB1
4.17267e-20	5.59075	0.124	0.102	1.2518e-16	1	ZNF493
4.75349e-20	5.95258	0.04	0.053	1.42605e-16	1	BLK
6.06305e-20	5.7401	0.252	0.263	1.81892e-16	1	B4GALT1
8.27808e-20	1.0647	0.181	0.169	2.48342e-16	1	GOLGA3
9.34541e-20	0.909576	0.122	0.117	2.80362e-16	1	BDP1
9.39994e-20	7.35664	0.212	0.211	2.81998e-16	1	CSAD
3.24154e-19	12.0838	0.445	0.185	9.72463e-16	1	CFB
5.34587e-19	2.08541	0.034	0.056	1.60376e-15	1	CDH5
5.55793e-19	1.87563	0.241	0.126	1.66738e-15	1	CHURC1
6.59188e-19	0.895908	0.17	0.14	1.97756e-15	1	SMARCA2
9.26361e-19	7.54617	0.116	0.023	2.77908e-15	1	TNKS1BP1
9.98921e-19	9.88133	0.092	0.217	2.99676e-15	1	HSPB1
1.11389e-18	0.849411	0.229	0.211	3.34168e-15	1	PPP1R15A
1.23469e-18	2.61464	0.672	0.481	3.70407e-15	1	ZEB2
1.88061e-18	2.38905	0.179	0.214	5.64184e-15	1	NCAPD3
2.09528e-18	0.29255	0.101	0.251	6.28584e-15	1	GPRIN3
2.52008e-18	4.46394	0.114	0.135	7.56025e-15	1	SOX4
2.71284e-18	5.04539	0.124	0.102	8.13851e-15	1	BIRC3
4.33501e-18	4.41138	0.444	0.234	1.3005e-14	1	TXNRD1
4.74565e-18	0.848072	0.508	0.33	1.42369e-14	1	GBP1
5.99795e-18	5.31051	0.004	0.014	1.79938e-14	1	SCML4
8.09316e-18	1.53893	0.371	0.205	2.42795e-14	1	PML
1.23114e-17	2.71931	0.218	0.088	3.69343e-14	1	CBX7
1.29896e-17	7.95295	0.224	0.197	3.89688e-14	1	ZNF621
1.66437e-17	1.43657	0.107	0.241	4.99312e-14	1	HSPA1A
1.67836e-17	0.409335	0.197	0.192	5.03509e-14	1	ZZEF1
1.82276e-17	2.02182	0.247	0.27	5.46828e-14	1	EGLN1
1.8673e-17	6.06194	0.221	0.194	5.60189e-14	1	TRMU
1.99749e-17	2.24229	0.338	0.172	5.99248e-14	1	SDHA
2.30276e-17	2.37232	0.288	0.143	6.90827e-14	1	SNX19
2.61479e-17	0.574691	0.534	0.321	7.84438e-14	1	MMP9
3.00807e-17	5.08861	0.201	0.206	9.02421e-14	1	RSRC2
3.06874e-17	1.92125	0.139	0.109	9.20622e-14	1	NKTR
3.83757e-17	12.2907	0.02	0.032	1.15127e-13	1	PHLDB2
3.92784e-17	1.84638	0.485	0.24	1.17835e-13	1	INF2
4.35823e-17	0.594747	0.252	0.109	1.30747e-13	1	PPP3CC
5.03823e-17	2.79439	0.419	0.129	1.51147e-13	1	NDRG1
5.25369e-17	0.627051	0.206	0.23	1.57611e-13	1	CUL4A
5.34596e-17	0.73341	0.512	0.322	1.60379e-13	1	NRP2
5.74402e-17	2.22448	0.105	0.048	1.72321e-13	1	CLEC2D
5.86318e-17	6.74308	0.13	0.143	1.75896e-13	1	RC3H1
8.16565e-17	0.664585	0.215	0.214	2.4497e-13	1	ARID4B
8.84127e-17	9.75323	0.279	0.132	2.65238e-13	1	FGD3
1.28115e-16	3.11878	0.123	0.126	3.84346e-13	1	FBXW4
1.30815e-16	2.75223	0.292	0.318	3.92446e-13	1	VPS8
1.40406e-16	3.28288	0.367	0.121	4.21218e-13	1	RBM19
1.80464e-16	1.17669	0.161	0.137	5.41392e-13	1	TRRAP
2.08807e-16	0.722768	0.129	0.078	6.26422e-13	1	HELB
2.44282e-16	1.70475	0.057	0.095	7.32846e-13	1	ST5
2.48368e-16	1.42413	0.583	0.421	7.45105e-13	1	HMOX1
2.65012e-16	2.82594	0.478	0.224	7.95035e-13	1	ZMYND8
2.91767e-16	1.97288	0.201	0.18	8.75302e-13	1	CCDC14
5.03862e-16	0.672	0.145	0.199	1.51159e-12	1	SEC13
6.49534e-16	0.472905	0.201	0.16	1.9486e-12	1	MTG1
6.51919e-16	3.90222	0.086	0.148	1.95576e-12	1	JDP2
6.99149e-16	2.72647	0.107	0.125	2.09745e-12	1	SPECC1L
1.19218e-15	1.79656	0.294	0.114	3.57655e-12	1	CD82
1.19747e-15	4.27715	0.485	0.318	3.59242e-12	1	NINJ1
1.45572e-15	0.754271	0.204	0.273	4.36716e-12	1	ZNF592
1.68292e-15	0.452897	0.094	0.155	5.04877e-12	1	NDUFAF8
1.77301e-15	1.30504	0.369	0.201	5.31904e-12	1	MAVS
1.81598e-15	5.3241	0.109	0.089	5.44795e-12	1	EML2
3.35611e-15	0.658724	0.191	0.136	1.00683e-11	1	DHX15
3.37136e-15	1.67508	0.084	0.13	1.01141e-11	1	MGLL
3.65087e-15	1.6258	0.408	0.211	1.09526e-11	1	GRIPAP1
4.58474e-15	0.50673	0.052	0.09	1.37542e-11	1	DUSP2
5.04099e-15	6.15876	0.027	0.009	1.5123e-11	1	BMP2
5.04667e-15	4.52771	0.187	0.125	1.514e-11	1	CRISPLD2
5.12111e-15	0.667596	0.57	0.389	1.53633e-11	1	ABR
5.45716e-15	5.46299	0.491	0.29	1.63715e-11	1	ITPR1
5.95735e-15	2.12089	0.176	0.14	1.7872e-11	1	NBEAL2
8.03236e-15	5.4198	0.404	0.214	2.40971e-11	1	UBAC1
8.06977e-15	1.26678	0.472	0.24	2.42093e-11	1	XAF1
8.43587e-15	3.31369	0.079	0.038	2.53076e-11	1	PTPN4
1.397e-14	1.23005	0.165	0.112	4.19099e-11	1	RNGTT
2.58117e-14	0.472155	0.149	0.161	7.74352e-11	1	KDSR
4.28627e-14	1.63044	0.461	0.262	1.28588e-10	1	FAM20A
4.76545e-14	0.399002	0.344	0.153	1.42963e-10	1	RBM17
5.76584e-14	0.245895	0.249	0.167	1.72975e-10	1	ZNF217
7.16681e-14	0.479027	0.477	0.274	2.15004e-10	1	IL18BP
7.3389e-14	0.406876	0.199	0.14	2.20167e-10	1	ATP11A
8.26231e-14	8.34735	0.169	0.126	2.47869e-10	1	PHF12
8.573e-14	1.69712	0.367	0.155	2.5719e-10	1	ZNF224
8.904e-14	0.957763	0.182	0.163	2.6712e-10	1	PIM3
1.14594e-13	1.3764	0.193	0.169	3.43782e-10	1	PRRC2C
1.53306e-13	1.35816	0.332	0.164	4.59918e-10	1	XRN1
1.79672e-13	6.82783	0.037	0.029	5.39016e-10	1	EFEMP1
1.83708e-13	7.01133	0.53	0.333	5.51124e-10	1	ZFYVE16
2.18229e-13	0.292248	0.118	0.167	6.54688e-10	1	RAB28
2.32112e-13	2.86469	0.24	0.18	6.96336e-10	1	SPAG9
3.45426e-13	2.85802	0.13	0.098	1.03628e-09	1	CCSER2
6.437e-13	3.03022	0.268	0.298	1.9311e-09	1	ARRDC1
8.50081e-13	10.5953	0.23	0.041	2.55024e-09	1	CEMIP
8.57747e-13	1.76946	0.042	0.073	2.57324e-09	1	JCHAIN
9.97645e-13	5.25525	0.196	0.129	2.99293e-09	1	STX3
1.02665e-12	2.83603	0.217	0.135	3.07996e-09	1	ARF6
1.07589e-12	1.65181	0.685	0.526	3.22766e-09	1	OLR1
1.16143e-12	3.8258	0.307	0.145	3.48428e-09	1	EDC4
1.23693e-12	0.916787	0.43	0.204	3.7108e-09	1	NIBAN1
1.3131e-12	0.384833	0.489	0.328	3.93931e-09	1	IGF2R
1.35941e-12	0.394389	0.416	0.284	4.07824e-09	1	SLC3A2
1.54365e-12	0.259535	0.426	0.335	4.63094e-09	1	TAP2
1.58841e-12	0.271887	0.415	0.219	4.76524e-09	1	USP15
1.69756e-12	4.80126	0.26	0.3	5.09268e-09	1	ZNF518A
1.91878e-12	1.07428	0.243	0.146	5.75633e-09	1	SAFB2
2.21212e-12	2.11184	0.212	0.195	6.63636e-09	1	ZNF410
2.66302e-12	1.2371	0.347	0.167	7.98906e-09	1	AP3B1
2.82983e-12	4.70461	0.105	0.063	8.4895e-09	1	NSUN6
2.87412e-12	0.396681	0.209	0.243	8.62235e-09	1	RUFY1
2.92497e-12	0.430611	0.199	0.172	8.77492e-09	1	HERC3
3.66192e-12	0.917163	0.251	0.214	1.09858e-08	1	TRPC4AP
3.80081e-12	1.45383	0.065	0.056	1.14024e-08	1	ZFYVE28
3.91302e-12	1.75796	0.411	0.25	1.17391e-08	1	SORBS3
3.91454e-12	1.02984	0.2	0.178	1.17436e-08	1	FCHO1
3.94973e-12	2.59585	0.011	0.031	1.18492e-08	1	CST7
6.24339e-12	2.94436	0.133	0.149	1.87302e-08	1	JUN
7.50854e-12	2.62513	0.015	0.048	2.25256e-08	1	LCN2
8.26413e-12	1.09497	0.277	0.113	2.47924e-08	1	GLI4
9.00957e-12	0.223257	0.246	0.177	2.70287e-08	1	MUS81
9.2401e-12	1.2956	0.35	0.185	2.77203e-08	1	TRERF1
1.01628e-11	0.717032	0.183	0.222	3.04883e-08	1	GNB1
1.07659e-11	2.56644	0.176	0.148	3.22977e-08	1	COG5
1.14334e-11	2.23844	0.089	0.099	3.43001e-08	1	DNAJB1
1.28631e-11	1.01546	0.388	0.19	3.85893e-08	1	MAPKAPK5
1.36761e-11	1.04635	0.386	0.461	4.10284e-08	1	RASGEF1B
1.7836e-11	0.899127	0.186	0.23	5.35081e-08	1	ZNF106
1.78534e-11	1.7164	0.175	0.165	5.35602e-08	1	MFSD10
1.83161e-11	1.27627	0.592	0.476	5.49483e-08	1	SLC16A3
1.91163e-11	1.11876	0.139	0.117	5.7349e-08	1	TBCD
2.21498e-11	5.36895	0.099	0.046	6.64493e-08	1	VWA5A
3.50691e-11	0.273657	0.228	0.146	1.05207e-07	1	SPG7
4.04148e-11	2.78234	0.188	0.08	1.21244e-07	1	KLHDC4
4.0827e-11	1.84963	0.187	0.211	1.22481e-07	1	MYCBP2
4.31499e-11	0.740775	0.285	0.291	1.2945e-07	1	VPS9D1
4.57563e-11	3.73227	0.206	0.157	1.37269e-07	1	WWOX
4.6344e-11	0.972777	0.228	0.149	1.39032e-07	1	TENT4A
6.0928e-11	0.304642	0.294	0.098	1.82784e-07	1	KLHDC2
6.4406e-11	0.24753	0.177	0.163	1.93218e-07	1	RNF40
6.81176e-11	0.203312	0.351	0.219	2.04353e-07	1	TRIM22
7.27689e-11	1.97543	0.43	0.17	2.18307e-07	1	CDK14
7.52125e-11	0.662406	0.189	0.167	2.25638e-07	1	GCN1
8.09972e-11	3.83731	0.153	0.2	2.42992e-07	1	EXOSC6
1.14872e-10	8.58844	0.509	0.318	3.44616e-07	1	AMPD3
1.15451e-10	1.49257	0.218	0.19	3.46354e-07	1	TRIM41
1.15651e-10	0.493469	0.21	0.131	3.46952e-07	1	ENTPD4
1.17266e-10	2.65501	0.436	0.272	3.51797e-07	1	ZNFX1
1.33861e-10	2.86033	0.557	0.365	4.01582e-07	1	JAK2
2.20322e-10	0.581917	0.476	0.286	6.60965e-07	1	SH3BP1
2.2228e-10	2.48938	0.315	0.172	6.66841e-07	1	STK10
2.49417e-10	0.58515	0.316	0.131	7.4825e-07	1	KIAA2026
2.79405e-10	0.344172	0.184	0.201	8.38215e-07	1	ELMSAN1
3.43799e-10	4.47809	0.767	0.579	1.0314e-06	1	CIITA
3.73357e-10	0.571727	0.181	0.128	1.12007e-06	1	TAZ
4.27824e-10	0.692277	0.343	0.344	1.28347e-06	1	RALGDS
5.00828e-10	0.632368	0.07	0.136	1.50248e-06	1	NUP210
6.53808e-10	0.598734	0.201	0.207	1.96142e-06	1	UGCG
8.48784e-10	1.17183	0.223	0.169	2.54635e-06	1	MED28
8.62097e-10	2.56658	0.174	0.157	2.58629e-06	1	TMEM41B
8.99134e-10	0.36292	0.288	0.217	2.6974e-06	1	HTT
1.22775e-09	3.01977	0.459	0.243	3.68324e-06	1	MDM2
1.26705e-09	2.51777	0.229	0.203	3.80116e-06	1	VPS53
1.31452e-09	3.12267	0.282	0.225	3.94357e-06	1	PSMB9
1.67095e-09	7.04387	0.047	0.028	5.01284e-06	1	STK17A
1.81965e-09	1.84993	0.377	0.446	5.45894e-06	1	SLC15A3
1.89965e-09	1.90229	0.204	0.162	5.69896e-06	1	HS3ST3B1
1.90502e-09	0.820884	0.251	0.259	5.71506e-06	1	APBB3
2.21482e-09	5.08995	0.338	0.338	6.64446e-06	1	MEF2A
2.33578e-09	2.21342	0.226	0.245	7.00733e-06	1	IRF7
2.49641e-09	0.938748	0.26	0.216	7.48924e-06	1	GSDMD
2.76287e-09	2.13043	0.227	0.226	8.2886e-06	1	HAGH
3.1023e-09	1.06974	0.304	0.156	9.30691e-06	1	EED
3.73487e-09	0.717866	0.483	0.355	1.12046e-05	1	DENND4C
3.7955e-09	4.04943	0.236	0.115	1.13865e-05	1	CLK4
4.15854e-09	0.725121	0.135	0.151	1.24756e-05	1	ITGB1
4.65995e-09	1.17043	0.345	0.219	1.39799e-05	1	PLEKHA2
5.54069e-09	0.840676	0.439	0.283	1.66221e-05	1	DOCK5
5.96898e-09	2.26555	0.379	0.207	1.79069e-05	1	DARS
6.28952e-09	0.481224	0.129	0.164	1.88686e-05	1	VAMP2
6.91575e-09	4.46819	0.229	0.188	2.07472e-05	1	VTI1A
8.51047e-09	7.15338	0.508	0.321	2.55314e-05	1	SH3BP2
9.03952e-09	1.47237	0.177	0.165	2.71186e-05	1	LARS
1.0908e-08	1.23925	0.145	0.098	3.27239e-05	1	MCPH1
1.1497e-08	2.36907	0.228	0.129	3.4491e-05	1	CPT1B
1.18526e-08	0.596241	0.309	0.198	3.55577e-05	1	CCR5
1.19111e-08	0.26082	0.227	0.153	3.57332e-05	1	COX7A2L
1.27611e-08	0.999685	0.175	0.113	3.82834e-05	1	BRD1
1.30943e-08	7.42457	0.081	0.129	3.9283e-05	1	PLA2G2A
1.42666e-08	3.85523	0.214	0.197	4.27998e-05	1	C15orf39
1.45516e-08	0.583998	0.294	0.183	4.36549e-05	1	PCNX3
1.75596e-08	3.63572	0.369	0.443	5.26789e-05	1	SCPEP1
2.20633e-08	1.73759	0.21	0.144	6.619e-05	1	CCDC130
2.24083e-08	4.91899	0.415	0.201	6.72249e-05	1	GPATCH2L
2.66606e-08	0.91794	0.297	0.305	7.99817e-05	1	MAPK14
2.74787e-08	1.00396	0.319	0.281	8.2436e-05	1	TRAF3
2.902e-08	1.29327	0.194	0.109	8.706e-05	1	AGRN
3.39908e-08	4.51147	0.126	0.087	0.000101972	1	TRAF1
3.86499e-08	0.367149	0.39	0.203	0.00011595	1	ANKRD10
4.41019e-08	4.03803	0.213	0.099	0.000132306	1	PSD4
4.55073e-08	1.35048	0.187	0.186	0.000136522	1	REPS1
4.59232e-08	0.279937	0.154	0.092	0.00013777	1	KIF2A
5.51257e-08	2.32688	0.436	0.184	0.000165377	1	MADD
5.84895e-08	4.35587	0.09	0.102	0.000175469	1	SACM1L
6.63379e-08	8.15905	0.44	0.507	0.000199014	1	ABCC3
7.04731e-08	8.16494	0.329	0.27	0.000211419	1	NUP98
8.07736e-08	4.77317	0.504	0.364	0.000242321	1	PRKCD
9.01952e-08	5.76204	0.294	0.306	0.000270586	1	TMEM140
1.11264e-07	1.48862	0.114	0.107	0.000333793	1	RFX3
1.19543e-07	5.09891	0.096	0.052	0.00035863	1	CTSW
1.21071e-07	6.17628	0.412	0.245	0.000363214	1	SCARF1
1.23859e-07	2.72008	0.185	0.103	0.000371577	1	OTUD5
1.28051e-07	9.74227	0.046	0.044	0.000384152	1	WHRN
1.46701e-07	1.56938	0.21	0.196	0.000440102	1	ASCC3
1.55039e-07	0.669463	0.641	0.499	0.000465117	1	KCNMA1
2.43335e-07	0.262902	0.236	0.184	0.000730006	1	DENND11
3.09071e-07	1.48732	0.252	0.168	0.000927214	1	MFHAS1
3.10145e-07	8.26069	0.226	0.201	0.000930434	1	KAT7
3.37241e-07	3.01716	0.254	0.163	0.00101172	1	MPHOSPH8
3.58286e-07	1.18239	0.347	0.267	0.00107486	1	ARHGAP30
3.8481e-07	1.08043	0.147	0.08	0.00115443	1	ZNF83
4.32407e-07	1.74079	0.304	0.302	0.00129722	1	MAX
4.34585e-07	0.720068	0.228	0.255	0.00130376	1	RTF2
4.48236e-07	0.339556	0.218	0.169	0.00134471	1	LUC7L2
4.98044e-07	6.95016	0.264	0.224	0.00149413	1	UBR4
5.2537e-07	3.85481	0.2	0.12	0.00157611	1	UHRF2
5.71943e-07	1.08864	0.253	0.122	0.00171583	1	DIS3L2
5.76846e-07	0.291774	0.458	0.358	0.00173054	1	IFNGR1
5.98047e-07	2.41422	0.385	0.216	0.00179414	1	ZNF316
6.39691e-07	0.912898	0.234	0.177	0.00191907	1	WNK1
7.26211e-07	1.16513	0.27	0.119	0.00217863	1	DUSP11
7.9361e-07	0.459646	0.154	0.11	0.00238083	1	DUSP5
1.03312e-06	1.11689	0.207	0.174	0.00309936	1	TMEM175
1.07365e-06	1.67267	0.28	0.151	0.00322094	1	HEMK1
1.08085e-06	1.779	0.455	0.296	0.00324254	1	FNDC3B
1.12596e-06	0.661522	0.466	0.239	0.00337789	1	SLC6A6
1.14664e-06	0.559984	0.25	0.191	0.00343991	1	PTGDS
1.15272e-06	5.50287	0.367	0.375	0.00345815	1	GRK3
1.19933e-06	3.52881	0.516	0.376	0.00359798	1	VASH1
1.31431e-06	0.350939	0.173	0.123	0.00394292	1	MLLT6
1.3164e-06	0.740275	0.246	0.219	0.00394919	1	PBRM1
1.37747e-06	1.94632	0.318	0.086	0.00413241	1	ZNF141
1.49806e-06	0.208094	0.203	0.174	0.00449418	1	ZMYM2
1.65096e-06	0.381564	0.417	0.399	0.00495287	1	DDX60L
1.82946e-06	12.7558	0.262	0.084	0.00548839	1	COL27A1
2.03333e-06	1.0771	0.274	0.272	0.00609998	1	PAG1
2.12125e-06	3.03445	0.424	0.482	0.00636375	1	HCK
2.19789e-06	3.16593	0.275	0.125	0.00659366	1	GRK6
2.36048e-06	10.5546	0.091	0.066	0.00708143	1	TRIP10
2.36681e-06	1.47932	0.376	0.163	0.00710043	1	SIK3
2.58876e-06	6.92992	0.382	0.209	0.00776628	1	DDX58
2.66514e-06	1.48642	0.337	0.213	0.00799542	1	DICER1
3.32604e-06	8.20528	0.259	0.212	0.00997811	1	ZMAT1
3.44074e-06	2.3245	0.334	0.267	0.0103222	1	IMMT
4.13627e-06	0.947276	0.186	0.138	0.0124088	1	EDRF1
4.13822e-06	1.01154	0.328	0.158	0.0124147	1	IDO1
4.42426e-06	1.62622	0.019	0.05	0.0132728	1	ANXA3
4.66143e-06	0.847103	0.155	0.152	0.0139843	1	PPP1R10
4.9812e-06	6.51978	0.364	0.205	0.0149436	1	HP1BP3
5.83991e-06	0.442429	0.217	0.101	0.0175197	1	ZNF292
6.9264e-06	2.88018	0.286	0.119	0.0207792	1	ZDHHC17
6.95129e-06	1.62635	0.118	0.147	0.0208539	1	DERL3
7.25145e-06	9.33908	0.108	0.049	0.0217543	1	GREM1
7.96163e-06	1.30047	0.211	0.162	0.0238849	1	CHKB
8.03125e-06	2.40734	0.4	0.358	0.0240937	1	SGK3
8.07387e-06	0.594362	0.33	0.185	0.0242216	1	TMCO3
8.30376e-06	4.67224	0.085	0.111	0.0249113	1	RIPOR2
8.90662e-06	0.812496	0.143	0.087	0.0267198	1	PCMTD2
9.36381e-06	1.24124	0.187	0.136	0.0280914	1	SLC35F5
1.01385e-05	1.929	0.261	0.219	0.0304155	1	CD47
1.05439e-05	5.20337	0.463	0.356	0.0316318	1	GMIP
1.31657e-05	0.217548	0.382	0.465	0.0394972	1	OSM
1.38246e-05	0.865745	0.359	0.355	0.0414738	1	INPPL1
1.53271e-05	0.406427	0.331	0.159	0.0459812	1	HMBOX1
1.62001e-05	0.221333	0.033	0.065	0.0486002	1	RGS3
1.67388e-05	1.4642	0.305	0.143	0.0502164	1	USP33
1.75972e-05	0.988013	0.096	0.072	0.0527916	1	HDAC7
1.76206e-05	7.4721	0.18	0.076	0.0528617	1	MTERF4
1.81045e-05	3.56945	0.268	0.19	0.0543134	1	LRRK2
1.8591e-05	4.48251	0.4	0.184	0.055773	1	SLC25A29
1.90201e-05	5.56189	0.203	0.098	0.0570602	1	MYO1G
2.06737e-05	1.98045	0.206	0.133	0.062021	1	SRSF5
2.19555e-05	1.30745	0.405	0.29	0.0658666	1	NUB1
2.26882e-05	0.936754	0.244	0.183	0.0680647	1	N4BP2L2
2.35854e-05	0.606615	0.385	0.27	0.0707563	1	MAP3K11
2.48359e-05	2.02888	0.436	0.24	0.0745077	1	ZBTB1
2.7415e-05	3.85676	0.34	0.354	0.082245	1	SETDB2
3.41825e-05	2.59797	0.446	0.296	0.102547	1	RIC1
3.54528e-05	3.24139	0.31	0.18	0.106358	1	RHOT2
3.61046e-05	1.89288	0.215	0.179	0.108314	1	CCDC91
3.74851e-05	0.333784	0.082	0.067	0.112455	1	PDE7A
4.18902e-05	1.30733	0.253	0.184	0.125671	1	STX16
4.3284e-05	1.04216	0.152	0.19	0.129852	1	TBCB
4.36987e-05	1.7382	0.365	0.274	0.131096	1	RHOQ
4.85279e-05	0.882348	0.177	0.122	0.145584	1	PGS1
4.88395e-05	1.79395	0.224	0.169	0.146518	1	PPP1R12A
5.2743e-05	0.29122	0.363	0.181	0.158229	1	CLASRP
5.3633e-05	0.412685	0.187	0.135	0.160899	1	ATN1
5.49541e-05	6.95169	0.344	0.238	0.164862	1	HELLS
5.5701e-05	4.92765	0.408	0.306	0.167103	1	TNFSF13B
6.35511e-05	2.05615	0.014	0.062	0.190653	1	SFTPA1
6.77634e-05	6.9302	0.138	0.126	0.20329	1	CRTC2
6.91766e-05	1.21354	0.224	0.185	0.20753	1	BRD4
7.82376e-05	0.36295	0.159	0.146	0.234713	1	GOSR2
8.05421e-05	2.75384	0.24	0.194	0.241626	1	ANKFY1
0.000101184	0.612332	0.338	0.212	0.303551	1	PHF20L1
0.000104089	1.84513	0.121	0.114	0.312266	1	GANC
0.000113652	0.523995	0.352	0.245	0.340957	1	PTPRJ
0.0001138	5.69247	0.292	0.27	0.341399	1	TSC22D3
0.000122416	1.7885	0.168	0.092	0.367249	1	NSMCE4A
0.000125999	2.55412	0.218	0.131	0.377996	1	BUB3
0.000180496	0.58985	0.101	0.126	0.541488	1	CROCC
0.000216403	1.56615	0.111	0.096	0.649209	1	RAB27A
0.000235857	0.846553	0.22	0.16	0.707572	1	RASA3
0.000239879	7.22066	0.209	0.133	0.719636	1	CEP120
0.000248559	11.4542	0.203	0.098	0.745678	1	AKAP8L
0.000249939	4.78581	0.42	0.249	0.749816	1	TRIM25
0.000260305	5.41758	0.189	0.111	0.780915	1	SP140
0.000269003	0.868606	0.198	0.083	0.807009	1	MRI1
0.00030395	0.80413	0.291	0.328	0.911851	1	TWF2
0.000335116	3.93996	0.353	0.401	1	1	BST2
0.000339227	0.578655	0.292	0.126	1	1	BIRC6
0.000371003	0.905683	0.254	0.237	1	1	CCNYL1
0.00037315	4.44445	0.368	0.264	1	1	STARD3
0.000384996	0.206089	0.3	0.208	1	1	AKAP9
0.00039113	1.11654	0.182	0.233	1	1	MYL6
0.000393174	2.97414	0.389	0.248	1	1	MTMR3
0.000404442	0.90195	0.112	0.109	1	1	HSPA1B
0.000417866	6.50223	0.19	0.153	1	1	SLC39A8
0.000450603	1.15236	0.311	0.15	1	1	MCM3AP
0.000475523	1.08804	0.154	0.133	1	1	PLEKHF2
0.000479774	0.644961	0.43	0.235	1	1	CCDC93
0.000480989	0.843157	0.316	0.279	1	1	DENND3
0.000543165	2.61184	0.344	0.219	1	1	MPV17
0.000600826	0.24064	0.671	0.615	1	1	FCGR2A
0.000648909	0.903752	0.174	0.102	1	1	CLSTN3
0.000652601	3.10434	0.316	0.201	1	1	ASPH
0.000663665	0.372621	0.194	0.209	1	1	PTBP3
0.000691912	1.27514	0.404	0.413	1	1	SLC1A3
0.000694007	6.58515	0.318	0.216	1	1	RER1
0.000796012	3.53223	0.3	0.161	1	1	KANSL3
0.000811069	4.54333	0.224	0.113	1	1	ACSF3
0.000855021	1.22468	0.351	0.305	1	1	AHNAK
0.00094168	3.02317	0.374	0.225	1	1	DMXL1
0.00105003	1.57154	0.253	0.081	1	1	CLASP1
0.00109265	0.387567	0.239	0.185	1	1	BHLHE40
0.00115717	2.41154	0.233	0.216	1	1	ATP2C1
0.00117476	1.5564	0.2	0.128	1	1	ARFRP1
0.00130274	0.624659	0.302	0.154	1	1	PNISR
0.00132769	1.94416	0.207	0.162	1	1	TNIP2
0.00133349	1.77652	0.052	0.017	1	1	VWA1
0.00146085	0.89263	0.213	0.181	1	1	FAM13B
0.00148016	3.29291	0.224	0.171	1	1	INPP5B
0.00148624	8.18833	0.25	0.145	1	1	PPP6R1
0.00150083	1.02844	0.261	0.15	1	1	ATAD2B
0.00157873	1.70591	0.369	0.24	1	1	WDR11
0.0016161	0.443244	0.236	0.173	1	1	KDM4C
0.00181958	8.52484	0.255	0.16	1	1	RABGGTB
0.00182072	2.35363	0.205	0.148	1	1	CLEC16A
0.00182234	3.96851	0.155	0.134	1	1	HNRNPD
0.00182355	1.13145	0.394	0.249	1	1	DEPDC5
0.00187042	1.74063	0.136	0.093	1	1	EPC1
0.00188678	9.65431	0.075	0.046	1	1	MICAL2
0.00193372	0.525985	0.302	0.14	1	1	FNBP4
0.0019683	1.95462	0.03	0.039	1	1	ATP2A3
0.001985	2.3131	0.135	0.095	1	1	CPNE1
0.00216341	0.953399	0.235	0.216	1	1	DNAJA2
0.00218314	0.290956	0.18	0.13	1	1	DCAF5
0.00220014	1.81636	0.245	0.138	1	1	TBRG1
0.00223679	1.22764	0.374	0.217	1	1	ZMIZ2
0.00228442	1.30123	0.366	0.202	1	1	MYSM1
0.00228542	3.74318	0.215	0.179	1	1	SUPT5H
0.00234366	8.20316	0.223	0.17	1	1	ATF6B
0.00236274	0.392412	0.201	0.177	1	1	DYRK1A
0.00285165	4.77249	0.171	0.15	1	1	CCS
0.00292149	3.40639	0.25	0.174	1	1	TELO2
0.00292377	0.663992	0.28	0.247	1	1	PPP1R9B
0.00295237	3.3359	0.057	0.041	1	1	ZNF101
0.00304649	2.42783	0.351	0.212	1	1	CLDN7
0.0031157	1.01261	0.357	0.211	1	1	UBR2
0.00325523	2.20287	0.179	0.149	1	1	CHD7
0.00325558	1.91557	0.216	0.129	1	1	MTMR1
0.00359693	0.541826	0.175	0.159	1	1	NCOR1
0.00362185	8.97757	0.23	0.094	1	1	MYO18A
0.00368422	1.9765	0.311	0.122	1	1	NPHP3
0.00410447	2.20195	0.145	0.133	1	1	TPM4
0.00420027	7.29092	0.291	0.109	1	1	PAPLN
0.00475949	1.63327	0.185	0.131	1	1	CRK
0.00500805	3.22373	0.194	0.162	1	1	GCC2
0.00501348	4.19829	0.366	0.211	1	1	TRAPPC10
0.00513417	5.47671	0.262	0.218	1	1	TRAK1
0.00536252	2.39746	0.212	0.157	1	1	PLXNA3
0.0056546	2.04218	0.23	0.127	1	1	SNRNP70
0.00575349	0.30903	0.319	0.236	1	1	WDR37
0.00582981	9.13506	0.309	0.151	1	1	RBM14
0.00616059	2.80008	0.157	0.133	1	1	BICD1
0.00636498	1.05192	0.299	0.247	1	1	MYO15B
0.00654605	1.17787	0.292	0.272	1	1	SPEN
0.00683419	1.96563	0.329	0.285	1	1	IL1B
0.00716965	1.30325	0.238	0.143	1	1	BOD1L1
0.00762356	2.06041	0.386	0.271	1	1	VAV1
0.00826942	3.14512	0.414	0.332	1	1	ABL2
0.00832091	0.519478	0.328	0.27	1	1	STAT6
0.00871421	2.89085	0.243	0.123	1	1	CAPN7
0.0090511	2.9687	0.412	0.251	1	1	PTK2B
0.00974764	2.46601	0.307	0.198	1	1	FAM160B2
1.39089e-270	3.53985	0.851	0.286	4.17268e-267	2	F13A1
1.53997e-262	7.35736	0.826	0.203	4.6199e-259	2	STAB1
1.25144e-238	7.30166	0.836	0.348	3.75433e-235	2	LILRB5
6.91775e-208	6.99759	0.907	0.564	2.07533e-204	2	MS4A7
9.53534e-184	9.14638	0.747	0.213	2.8606e-180	2	RGS1
4.0854e-173	4.13176	0.838	0.436	1.22562e-169	2	MS4A6A
1.28198e-148	6.36809	0.828	0.499	3.84595e-145	2	DAB2
9.06044e-148	2.12001	0.691	0.205	2.71813e-144	2	FOLR2
2.77006e-146	8.74913	0.763	0.382	8.31018e-143	2	ADAP2
1.61167e-143	1.96503	0.766	0.292	4.83501e-140	2	LGMN
2.07378e-142	1.00217	0.671	0.184	6.22133e-139	2	SLC40A1
1.80512e-125	1.96515	0.36	0.083	5.41535e-122	2	RNASE1
4.707e-122	5.94241	0.641	0.176	1.4121e-118	2	CREM
2.37326e-121	4.6399	0.788	0.464	7.11978e-118	2	SLCO2B1
1.49374e-116	0.395001	0.648	0.205	4.48121e-113	2	ABCC5
3.16994e-114	4.10515	0.73	0.371	9.50981e-111	2	MAFB
3.38025e-113	4.70392	0.603	0.23	1.01407e-109	2	HOMER3
3.72786e-108	1.90526	0.582	0.234	1.11836e-104	2	CEBPD
9.13774e-108	2.53844	0.826	0.556	2.74132e-104	2	CD163
1.46789e-107	8.83522	0.742	0.424	4.40366e-104	2	TTYH3
8.1743e-106	5.0085	0.697	0.402	2.45229e-102	2	CD209
9.72135e-106	4.22682	0.818	0.519	2.91641e-102	2	FCGRT
3.47012e-105	8.60707	0.647	0.23	1.04104e-101	2	MAF
8.05961e-103	3.11515	0.311	0.021	2.41788e-99	2	TNFRSF25
3.88559e-101	2.41823	0.729	0.379	1.16568e-97	2	LPAR6
1.79957e-87	1.31413	0.416	0.187	5.39872e-84	2	ZFP36L2
4.64136e-84	5.15743	0.583	0.199	1.39241e-80	2	RGL1
7.33141e-84	3.08259	0.649	0.281	2.19942e-80	2	GPR155
1.32737e-83	0.241827	0.541	0.161	3.98211e-80	2	ANTXR2
3.53444e-82	7.68385	0.695	0.348	1.06033e-78	2	HERPUD1
4.45094e-82	8.46892	0.587	0.216	1.33528e-78	2	PHACTR1
1.0385e-81	1.09189	0.391	0.122	3.1155e-78	2	CARD11
8.78139e-77	0.91057	0.01	0.035	2.63442e-73	2	MYH10
1.20042e-76	1.1802	0.77	0.551	3.60126e-73	2	NRP1
9.41231e-76	1.85409	0.606	0.241	2.82369e-72	2	CHID1
1.08777e-73	2.94646	0.648	0.281	3.2633e-70	2	ZNF331
2.30231e-73	4.1643	0.688	0.374	6.90692e-70	2	NPL
5.2331e-73	1.47084	0.417	0.085	1.56993e-69	2	CXCL1
7.43783e-72	5.29775	0.659	0.34	2.23135e-68	2	RCN3
2.02424e-71	4.54847	0.564	0.21	6.07271e-68	2	ST8SIA4
2.78544e-71	2.93535	0.067	0.097	8.35631e-68	2	AMT
1.39764e-70	2.05419	0.689	0.389	4.19291e-67	2	LILRB2
2.22328e-70	0.269366	0.572	0.265	6.66985e-67	2	KIF1B
2.34109e-69	2.39771	0.525	0.178	7.02328e-66	2	CD93
1.84881e-67	4.41145	0.664	0.431	5.54643e-64	2	PLAU
1.47364e-66	4.53213	0.797	0.591	4.42091e-63	2	CSF1R
2.32308e-66	0.880972	0.089	0.082	6.96924e-63	2	BCL2
2.88281e-66	3.89336	0.632	0.282	8.64843e-63	2	GRASP
4.16561e-66	4.90601	0.478	0.173	1.24968e-62	2	TBC1D14
3.07238e-64	9.58748	0.573	0.219	9.21714e-61	2	NAMPT
3.52387e-64	1.89397	0.311	0.077	1.05716e-60	2	NFATC2
8.91897e-64	3.50441	0.734	0.445	2.67569e-60	2	FGL2
8.63126e-62	2.9478	0.487	0.178	2.58938e-58	2	S100PBP
1.10712e-60	1.5927	0.072	0.097	3.32136e-57	2	ECHDC2
8.90618e-60	0.914478	0.525	0.19	2.67185e-56	2	PDGFB
3.76792e-59	7.22492	0.476	0.137	1.13037e-55	2	MVB12B
9.43039e-59	2.26174	0.01	0.039	2.82912e-55	2	ITGBL1
6.8142e-58	1.00153	0.014	0.057	2.04426e-54	2	NOTCH3
9.71553e-58	1.22881	0.175	0.359	2.91466e-54	2	ACTB
7.03148e-57	2.1095	0.546	0.221	2.10944e-53	2	SAMSN1
9.58616e-56	5.70329	0.518	0.178	2.87585e-52	2	MGAT5
1.17284e-55	1.65866	0.123	0.36	3.51852e-52	2	KLHDC7B
9.43336e-55	2.34003	0.321	0.103	2.83001e-51	2	SHFL
9.54416e-54	1.09859	0.096	0.014	2.86325e-50	2	FAM102A
2.33235e-53	0.546387	0.115	0.205	6.99704e-50	2	PHF10
4.29276e-52	2.70618	0.647	0.369	1.28783e-48	2	SH3TC1
1.00322e-51	1.94255	0.144	0.227	3.00966e-48	2	UBR5
1.04827e-51	7.05782	0.647	0.394	3.1448e-48	2	MPP1
2.21405e-51	2.92635	0.799	0.612	6.64214e-48	2	TFRC
2.22007e-51	0.442559	0.404	0.137	6.66021e-48	2	SLC25A44
2.22168e-49	0.557192	0.62	0.321	6.66505e-46	2	SMAP2
3.41258e-49	2.99921	0.546	0.256	1.02377e-45	2	ARHGAP4
7.04445e-49	1.67046	0.127	0.143	2.11334e-45	2	DDX56
2.6465e-48	0.655429	0.448	0.16	7.9395e-45	2	ARL4C
1.62185e-47	2.00195	0.522	0.19	4.86556e-44	2	SRA1
2.57852e-46	2.32355	0.615	0.338	7.73556e-43	2	CTSL
3.54922e-46	1.7272	0.255	0.057	1.06477e-42	2	ANKZF1
1.38989e-45	3.75555	0.576	0.296	4.16967e-42	2	RGS2
1.55326e-45	3.40401	0.607	0.359	4.65978e-42	2	METRNL
2.82776e-45	1.69622	0.782	0.594	8.48329e-42	2	FCGR2A
3.1129e-45	3.13088	0.271	0.136	9.33869e-42	2	CXCL2
3.24265e-45	2.4566	0.503	0.218	9.72796e-42	2	HGS
2.66962e-44	2.78705	0.413	0.179	8.00885e-41	2	RCSD1
3.81265e-44	1.73784	0.015	0.023	1.14379e-40	2	PATJ
4.99687e-44	5.05011	0.667	0.488	1.49906e-40	2	C5AR1
5.06016e-44	3.98054	0.762	0.545	1.51805e-40	2	THEMIS2
1.07135e-43	0.289223	0.234	0.086	3.21404e-40	2	LY9
1.52217e-43	1.47314	0.628	0.379	4.56652e-40	2	NLRP3
2.77651e-43	1.07938	0.136	0.123	8.32954e-40	2	PILRB
4.4222e-43	1.20362	0.692	0.484	1.32666e-39	2	SGK1
1.52061e-42	4.96796	0.07	0.125	4.56183e-39	2	MSTO1
2.73609e-42	0.279767	0.147	0.056	8.20827e-39	2	PIM2
4.04026e-42	3.8276	0.023	0.136	1.21208e-38	2	TNF
2.87769e-41	3.70859	0.57	0.336	8.63308e-38	2	DUSP1
3.52282e-41	1.04472	0.154	0.213	1.05685e-37	2	NDUFA10
7.29661e-41	1.65932	0.62	0.489	2.18898e-37	2	CR1
9.42238e-41	0.775348	0.147	0.211	2.82671e-37	2	ILF3
6.97196e-40	2.10634	0.078	0.033	2.09159e-36	2	GNG2
1.13432e-39	1.058	0.044	0.109	3.40297e-36	2	DCAF16
1.34878e-39	1.55818	0.553	0.288	4.04635e-36	2	TPD52L2
4.27615e-39	3.26794	0.046	0.034	1.28285e-35	2	ATP2B4
2.55983e-38	7.6143	0.086	0.156	7.67949e-35	2	ZCCHC7
3.03532e-38	5.18609	0.446	0.132	9.10596e-35	2	IL2RA
5.30292e-38	4.82395	0.522	0.239	1.59088e-34	2	PDE4B
9.02582e-38	2.89232	0.08	0.072	2.70775e-34	2	PTGS2
2.74957e-37	0.947488	0.106	0.111	8.24871e-34	2	SS18
3.36223e-37	4.26751	0.518	0.224	1.00867e-33	2	PFKFB3
4.74828e-37	1.98771	0.565	0.362	1.42449e-33	2	LRRK1
1.20578e-36	5.43383	0.014	0.051	3.61734e-33	2	LSR
1.84227e-36	6.2696	0.354	0.118	5.52682e-33	2	PIK3IP1
3.43911e-36	0.941311	0.117	0.157	1.03173e-32	2	MCM7
5.31723e-36	0.746144	0.039	0.094	1.59517e-32	2	FSTL3
9.44451e-36	0.769876	0.157	0.152	2.83335e-32	2	RBM5
1.01414e-35	0.763918	0.018	0.015	3.04241e-32	2	BCAM
1.39574e-35	6.29939	0.423	0.188	4.18721e-32	2	RASSF1
3.29323e-35	1.01995	0.478	0.25	9.8797e-32	2	TRAF3
3.48313e-35	0.35751	0.285	0.407	1.04494e-31	2	GSAP
5.6077e-35	0.468566	0.61	0.334	1.68231e-31	2	AFDN
1.96023e-34	3.01796	0.162	0.16	5.88068e-31	2	ZC3HAV1
5.06155e-34	0.707812	0.531	0.285	1.51847e-30	2	SNX29
6.84931e-34	0.502576	0.012	0.021	2.05479e-30	2	SH2D3A
1.19615e-33	6.0971	0.45	0.24	3.58845e-30	2	DRAM2
3.77417e-33	1.8017	0.178	0.047	1.13225e-29	2	PGGHG
7.69189e-33	1.25837	0.361	0.146	2.30757e-29	2	CCL2
6.77823e-32	3.36972	0.195	0.056	2.03347e-28	2	PHF19
8.18134e-32	1.69828	0.114	0.213	2.4544e-28	2	MAP3K4
1.45793e-31	0.922195	0.589	0.395	4.3738e-28	2	BMP2K
2.81783e-31	1.17202	0.543	0.319	8.45349e-28	2	NRP2
4.31482e-31	1.26498	0.493	0.291	1.29445e-27	2	ARRDC2
1.04743e-30	4.86899	0.468	0.229	3.1423e-27	2	SNX6
1.06591e-30	6.90149	0.013	0.039	3.19774e-27	2	SVEP1
1.5065e-30	2.89503	0.005	0.014	4.51949e-27	2	SPRY4
3.54121e-30	1.18936	0.202	0.238	1.06236e-26	2	NDUFV1
3.72152e-30	1.90494	0.094	0.084	1.11646e-26	2	TPM2
5.37022e-30	1.00661	0.078	0.116	1.61107e-26	2	ADAT1
1.65999e-29	1.65737	0.154	0.205	4.97996e-26	2	EZH1
1.89762e-29	1.71733	0.092	0.134	5.69285e-26	2	FKBP11
2.15931e-29	4.74004	0.306	0.19	6.47792e-26	2	STAG2
5.12823e-29	4.55369	0.334	0.156	1.53847e-25	2	YBX3
9.98593e-29	1.77937	0.124	0.136	2.99578e-25	2	AKAP8
2.13144e-28	8.63852	0.223	0.407	6.39432e-25	2	SOD2
2.23706e-28	3.74429	0.58	0.386	6.71117e-25	2	RNF144B
3.74794e-28	1.4173	0.473	0.262	1.12438e-24	2	INSIG1
6.29237e-28	1.18872	0.525	0.283	1.88771e-24	2	TBC1D22A
6.93924e-28	7.76547	0.185	0.195	2.08177e-24	2	PPIG
8.98992e-28	0.28408	0.624	0.454	2.69698e-24	2	GBGT1
1.06119e-27	5.55699	0.613	0.373	3.18357e-24	2	MAT2A
2.19904e-27	6.73854	0.018	0.008	6.59713e-24	2	GNLY
2.30195e-27	0.457954	0.098	0.145	6.90584e-24	2	SMC4
4.34065e-27	1.25761	0.288	0.112	1.30219e-23	2	PIK3R1
1.63002e-26	3.42665	0.378	0.203	4.89007e-23	2	ENTPD6
2.05074e-26	0.283965	0.531	0.303	6.15221e-23	2	CYTH4
2.2661e-26	0.75347	0.164	0.237	6.79831e-23	2	STK38
3.63859e-26	0.557142	0.321	0.197	1.09158e-22	2	CDC42SE1
5.73007e-26	10.27	0.394	0.141	1.71902e-22	2	PEAK1
6.10198e-26	5.81882	0.163	0.296	1.83059e-22	2	PHC2
1.0941e-25	1.63592	0.343	0.261	3.2823e-22	2	MYADM
1.54451e-25	1.87049	0.087	0.092	4.63353e-22	2	ZNF83
1.69527e-25	1.13847	0.168	0.207	5.08581e-22	2	SNX14
1.73508e-25	0.713541	0.14	0.249	5.20525e-22	2	MYSM1
1.88989e-25	2.71182	0.425	0.25	5.66968e-22	2	UCP2
2.6044e-25	2.1247	0.569	0.351	7.81319e-22	2	PLEKHO2
4.23715e-25	3.20375	0.632	0.444	1.27114e-21	2	ITPR2
8.63867e-25	0.986255	0.209	0.32	2.5916e-21	2	WDFY1
1.52703e-24	3.37888	0.447	0.214	4.5811e-21	2	MGAT4A
2.27439e-24	3.0982	0.091	0.157	6.82318e-21	2	ZNF606
3.11597e-24	3.423	0.212	0.178	9.34791e-21	2	SUGP2
3.72869e-24	3.02372	0.378	0.172	1.11861e-20	2	MOGS
6.14234e-24	8.53158	0.307	0.144	1.8427e-20	2	ZNF337
7.44656e-24	1.66958	0.704	0.581	2.23397e-20	2	CLEC7A
1.12591e-23	1.72056	0.495	0.302	3.37773e-20	2	LCP2
1.20635e-23	3.56996	0.078	0.102	3.61905e-20	2	IL6
1.67924e-23	2.04317	0.545	0.351	5.03772e-20	2	SFMBT2
2.32527e-23	0.770597	0.11	0.121	6.97582e-20	2	EPS15L1
2.83278e-23	1.14667	0.149	0.202	8.49833e-20	2	CDC73
3.32341e-23	0.67827	0.383	0.19	9.97024e-20	2	DUSP22
3.54388e-23	1.89341	0.564	0.377	1.06316e-19	2	THBD
4.11527e-23	0.720506	0.442	0.224	1.23458e-19	2	AFF1
4.78742e-23	1.13552	0.497	0.2	1.43622e-19	2	NR4A3
5.47518e-23	0.684691	0.35	0.205	1.64256e-19	2	KDM7A
1.6848e-22	1.63991	0.436	0.198	5.0544e-19	2	CORO7
6.90627e-22	0.412935	0.318	0.403	2.07188e-18	2	ABCG1
7.72527e-22	1.34781	0.202	0.1	2.31758e-18	2	TBKBP1
7.75402e-22	2.91265	0.018	0.075	2.32621e-18	2	MEIS1
8.39782e-22	7.24351	0.17	0.296	2.51934e-18	2	ORAI2
1.39978e-21	1.73024	0.122	0.126	4.19933e-18	2	ZNHIT6
2.01353e-21	1.82059	0.32	0.119	6.04059e-18	2	HELZ
2.27732e-21	7.62774	0.272	0.094	6.83195e-18	2	KLHL22
2.36828e-21	2.25679	0.011	0.042	7.10484e-18	2	CAV1
2.43301e-21	0.786018	0.174	0.225	7.29902e-18	2	CHMP4A
2.4647e-21	0.423645	0.007	0.047	7.39409e-18	2	MXRA8
2.73599e-21	5.57739	0.297	0.132	8.20798e-18	2	FOSB
2.79315e-21	0.51086	0.155	0.231	8.37946e-18	2	ZNF75A
4.73925e-21	1.91944	0.454	0.253	1.42178e-17	2	NAAA
4.90808e-21	0.48973	0.652	0.484	1.47242e-17	2	FGD2
6.48763e-21	0.834012	0.189	0.252	1.94629e-17	2	CYB5R4
8.14246e-21	4.48651	0.15	0.229	2.44274e-17	2	THBS3
9.0563e-21	2.06484	0.454	0.262	2.71689e-17	2	TGFBR1
1.69986e-20	4.62963	0.015	0.041	5.09958e-17	2	ACAP1
2.10977e-20	1.82863	0.452	0.267	6.3293e-17	2	FAM20A
2.73633e-20	8.46218	0.473	0.263	8.20899e-17	2	NFKBID
2.95545e-20	0.761672	0.094	0.163	8.86635e-17	2	GRK6
5.97977e-20	0.429581	0.14	0.137	1.79393e-16	2	UTY
6.47637e-20	3.31062	0.145	0.163	1.94291e-16	2	CSTF3
1.34133e-19	1.53718	0.202	0.125	4.02399e-16	2	ARHGEF1
3.52106e-19	3.79459	0.009	0.047	1.05632e-15	2	TCF21
3.55387e-19	2.29279	0.575	0.391	1.06616e-15	2	C9orf72
4.21537e-19	1.21188	0.247	0.168	1.26461e-15	2	SEC62
4.38453e-19	1.20324	0.768	0.709	1.31536e-15	2	MRC1
5.84283e-19	0.85627	0.158	0.365	1.75285e-15	2	MT-CO2
6.02062e-19	1.19787	0.15	0.189	1.80619e-15	2	KCTD9
6.51116e-19	1.4663	0.185	0.215	1.95335e-15	2	SP140L
1.71877e-18	6.17221	0.659	0.555	5.15631e-15	2	EMILIN2
4.64907e-18	6.17332	0.575	0.406	1.39472e-14	2	KLF4
5.00261e-18	2.36239	0.135	0.12	1.50078e-14	2	TMEM173
6.20341e-18	2.52527	0.293	0.119	1.86102e-14	2	TBC1D15
7.05613e-18	0.891958	0.145	0.196	2.11684e-14	2	DDX46
1.56238e-17	2.0372	0.171	0.205	4.68713e-14	2	RNF115
2.23341e-17	2.7416	0.146	0.155	6.70022e-14	2	ZADH2
2.8019e-17	0.267432	0.117	0.112	8.4057e-14	2	SLK
3.17622e-17	3.89585	0.223	0.272	9.52867e-14	2	IL21R
3.25354e-17	1.76469	0.245	0.395	9.76062e-14	2	MYOF
3.5991e-17	0.674835	0.045	0.057	1.07973e-13	2	MAP4K4
3.78847e-17	2.69974	0.197	0.196	1.13654e-13	2	SLC38A10
4.02226e-17	0.472457	0.172	0.09	1.20668e-13	2	CCSER2
4.31883e-17	0.93432	0.2	0.273	1.29565e-13	2	ZNF592
6.18678e-17	0.404817	0.082	0.122	1.85603e-13	2	DOCK1
8.0786e-17	0.479367	0.049	0.083	2.42358e-13	2	EPB41
9.80109e-17	1.50762	0.231	0.305	2.94033e-13	2	ADAM17
9.92444e-17	8.65115	0.532	0.352	2.97733e-13	2	MKNK1
1.11057e-16	0.546004	0.17	0.17	3.33172e-13	2	PCED1A
1.26863e-16	2.30279	0.078	0.11	3.80588e-13	2	SECISBP2L
1.51612e-16	1.86119	0.307	0.125	4.54837e-13	2	TECPR1
1.71695e-16	3.26648	0.227	0.186	5.15086e-13	2	CCNL1
1.90817e-16	3.25146	0.105	0.068	5.72451e-13	2	TMC8
2.47666e-16	0.798065	0.079	0.047	7.42998e-13	2	ERRFI1
2.52554e-16	5.77117	0.009	0.027	7.57662e-13	2	CD248
2.85965e-16	0.27598	0.08	0.158	8.57895e-13	2	SRSF1
3.2192e-16	3.32787	0.464	0.308	9.6576e-13	2	DSE
3.53664e-16	0.853482	0.268	0.154	1.06099e-12	2	API5
3.81122e-16	2.32962	0.35	0.135	1.14336e-12	2	MAPK8IP3
4.55987e-16	0.412587	0.441	0.284	1.36796e-12	2	LFNG
4.72595e-16	0.571053	0.158	0.292	1.41779e-12	2	RNPEPL1
6.21051e-16	3.68606	0.317	0.177	1.86315e-12	2	ITSN2
7.06623e-16	0.234787	0.115	0.156	2.11987e-12	2	POLM
7.72483e-16	0.690191	0.496	0.326	2.31745e-12	2	TUT7
1.03378e-15	1.22096	0.391	0.261	3.10134e-12	2	CXCL3
1.15929e-15	0.236393	0.191	0.211	3.47787e-12	2	VPS53
1.67813e-15	1.12664	0.177	0.181	5.0344e-12	2	INPP4A
1.8139e-15	1.16997	0.17	0.249	5.4417e-12	2	FAM120A
1.86603e-15	2.56078	0.31	0.161	5.59809e-12	2	TAB2
2.10053e-15	5.31029	0.232	0.178	6.30158e-12	2	SLC39A1
2.13662e-15	4.60371	0.156	0.131	6.40986e-12	2	TRIOBP
3.29509e-15	0.26671	0.283	0.41	9.88527e-12	2	MINK1
3.71773e-15	0.308971	0.393	0.211	1.11532e-11	2	BIN2
4.38509e-15	2.35843	0.641	0.48	1.31553e-11	2	PLAUR
5.12406e-15	2.40068	0.094	0.123	1.53722e-11	2	AP4B1
5.13966e-15	1.08901	0.077	0.249	1.5419e-11	2	CXCL8
5.1696e-15	7.29362	0.096	0.087	1.55088e-11	2	C3
5.91736e-15	2.34548	0.208	0.148	1.77521e-11	2	EHMT1
6.48747e-15	0.725453	0.083	0.099	1.94624e-11	2	ID3
6.6117e-15	4.58744	0.382	0.187	1.98351e-11	2	ITPRIP
7.10524e-15	1.52038	0.098	0.043	2.13157e-11	2	JADE1
8.2167e-15	0.306579	0.082	0.075	2.46501e-11	2	HDAC7
9.75792e-15	2.65043	0.159	0.168	2.92738e-11	2	CLCC1
1.28269e-14	1.73052	0.089	0.158	3.84807e-11	2	DDX50
1.31994e-14	1.26973	0.232	0.281	3.95982e-11	2	RABEP1
1.58667e-14	1.62229	0.279	0.317	4.76001e-11	2	DOCK5
1.94468e-14	0.966269	0.173	0.202	5.83405e-11	2	ARIH2
2.1091e-14	2.68669	0.323	0.181	6.3273e-11	2	CUL1
2.28757e-14	1.34707	0.23	0.132	6.86271e-11	2	PKN1
2.81868e-14	3.49804	0.341	0.201	8.45604e-11	2	CALCOCO2
3.23009e-14	13.0781	0.117	0.05	9.69028e-11	2	STAT4
3.93155e-14	6.18134	0.249	0.307	1.17947e-10	2	MAPKAPK3
5.80786e-14	2.56322	0.08	0.158	1.74236e-10	2	SEC11C
8.13166e-14	0.39942	0.112	0.13	2.4395e-10	2	ZNF141
8.85733e-14	1.19696	0.144	0.247	2.6572e-10	2	EIF3B
9.26614e-14	0.727975	0.164	0.198	2.77984e-10	2	DCP2
9.608e-14	1.09389	0.062	0.108	2.8824e-10	2	HIST1H1D
1.00886e-13	0.245522	0.257	0.19	3.02657e-10	2	RAB8B
1.04834e-13	3.35007	0.237	0.128	3.14501e-10	2	SYNRG
1.47776e-13	2.09719	0.27	0.157	4.43328e-10	2	TOP1
1.82965e-13	5.65846	0.337	0.211	5.48896e-10	2	LMNA
2.18986e-13	3.76604	0.617	0.506	6.56959e-10	2	KCNMA1
2.51543e-13	3.2823	0.139	0.092	7.54628e-10	2	PRDM1
2.58074e-13	0.980799	0.059	0.136	7.74223e-10	2	CFAP298
3.34444e-13	11.1415	0.322	0.184	1.00333e-09	2	KDM3B
3.98263e-13	6.5624	0.446	0.222	1.19479e-09	2	NR4A2
4.66519e-13	0.341179	0.203	0.25	1.39956e-09	2	TRIM22
6.87646e-13	2.32163	0.123	0.121	2.06294e-09	2	RNGTT
7.21841e-13	1.46829	0.044	0.047	2.16552e-09	2	HEG1
9.71283e-13	1.32176	0.082	0.149	2.91385e-09	2	LIX1L
1.02763e-12	1.55581	0.579	0.447	3.08288e-09	2	COLGALT1
1.09073e-12	1.09947	0.234	0.182	3.27219e-09	2	CAPZB
1.09233e-12	1.98144	0.487	0.354	3.277e-09	2	RAP2B
1.20507e-12	0.37149	0.06	0.057	3.61522e-09	2	ZFYVE28
1.24183e-12	2.26127	0.069	0.071	3.72548e-09	2	SFI1
1.86144e-12	0.961881	0.226	0.103	5.58433e-09	2	CREBZF
2.25375e-12	0.335482	0.151	0.176	6.76126e-09	2	VEGFA
2.42644e-12	7.62293	0.422	0.246	7.27931e-09	2	DDAH2
2.61145e-12	0.793738	0.135	0.229	7.83434e-09	2	NCBP2
2.61964e-12	1.34223	0.428	0.254	7.85891e-09	2	FAM111A
3.42795e-12	0.510929	0.265	0.126	1.02838e-08	2	PABPC1L
4.09461e-12	1.37408	0.185	0.103	1.22838e-08	2	FER
4.81329e-12	1.03992	0.16	0.234	1.44399e-08	2	DDRGK1
5.06375e-12	1.77909	0.323	0.107	1.51912e-08	2	YTHDC2
7.70446e-12	0.313355	0.094	0.14	2.31134e-08	2	KLHDC2
8.18202e-12	4.84452	0.191	0.322	2.45461e-08	2	TBC1D1
8.49061e-12	1.22589	0.535	0.446	2.54718e-08	2	C5AR2
8.59104e-12	2.27362	0.249	0.306	2.57731e-08	2	TBC1D9B
8.7213e-12	3.50969	0.03	0.008	2.61639e-08	2	CD247
9.72529e-12	9.1085	0.26	0.15	2.91759e-08	2	SEC31A
1.0866e-11	0.249197	0.515	0.35	3.25979e-08	2	IFFO1
1.20358e-11	0.556352	0.255	0.156	3.61073e-08	2	ANKHD1
1.26051e-11	0.617035	0.485	0.31	3.78154e-08	2	GPR183
1.70902e-11	6.74276	0.453	0.57	5.12706e-08	2	PLXDC2
1.80997e-11	1.49273	0.076	0.052	5.42991e-08	2	RHPN1
1.96888e-11	1.74735	0.179	0.206	5.90663e-08	2	ANKFY1
2.03738e-11	1.56497	0.234	0.146	6.11215e-08	2	CDKN1B
2.0911e-11	0.769833	0.293	0.127	6.27329e-08	2	SIN3A
2.11082e-11	1.02681	0.109	0.105	6.33246e-08	2	PPP1R12B
2.91566e-11	1.70666	0.246	0.168	8.74698e-08	2	CCNH
3.09015e-11	1.7824	0.429	0.289	9.27046e-08	2	PLSCR1
3.23318e-11	1.7836	0.266	0.262	9.69955e-08	2	SAP25
3.42181e-11	0.944907	0.186	0.084	1.02654e-07	2	SECISBP2
3.53355e-11	2.33283	0.212	0.222	1.06006e-07	2	LATS1
3.7203e-11	0.558196	0.143	0.16	1.11609e-07	2	TBRG1
3.90839e-11	0.814609	0.279	0.192	1.17252e-07	2	PPP1R12C
5.88563e-11	8.2911	0.355	0.19	1.76569e-07	2	ATF3
6.01007e-11	0.413827	0.193	0.194	1.80302e-07	2	XRN1
6.17227e-11	0.60699	0.538	0.391	1.85168e-07	2	MYO9B
6.4706e-11	0.851986	0.333	0.21	1.94118e-07	2	SKI
7.27024e-11	4.45685	0.042	0.025	2.18107e-07	2	MCTP2
7.39272e-11	0.857334	0.033	0.051	2.21782e-07	2	NEDD9
8.17725e-11	7.97809	0.465	0.333	2.45317e-07	2	QARS
8.83232e-11	4.60279	0.06	0.078	2.6497e-07	2	PNMA1
9.15834e-11	1.88379	0.098	0.165	2.7475e-07	2	FLOT2
9.16244e-11	0.255814	0.412	0.263	2.74873e-07	2	ABI1
9.17885e-11	0.513763	0.087	0.074	2.75365e-07	2	PPP1R35
9.27306e-11	0.91541	0.212	0.305	2.78192e-07	2	MAP3K1
1.10928e-10	3.1319	0.318	0.152	3.32784e-07	2	MSL1
1.15926e-10	0.286328	0.312	0.133	3.47778e-07	2	MTO1
1.33812e-10	0.648246	0.359	0.211	4.01436e-07	2	ZFP36L1
1.43136e-10	1.58491	0.145	0.086	4.29409e-07	2	EGR3
1.60862e-10	2.84805	0.016	0.037	4.82587e-07	2	EPB41L5
1.66131e-10	2.49004	0.24	0.244	4.98393e-07	2	SOCS3
1.71241e-10	0.206009	0.143	0.096	5.13723e-07	2	DDX23
2.06368e-10	1.7676	0.37	0.225	6.19105e-07	2	IKBKB
2.34078e-10	3.20558	0.083	0.142	7.02235e-07	2	POLR3E
2.46339e-10	8.24471	0.23	0.249	7.39016e-07	2	LPP
3.12569e-10	2.79268	0.159	0.145	9.37707e-07	2	SF3B1
3.70113e-10	1.81468	0.154	0.16	1.11034e-06	2	ZNF266
4.45769e-10	3.73145	0.302	0.138	1.33731e-06	2	NUP160
4.56465e-10	1.87862	0.047	0.046	1.3694e-06	2	IQCN
4.68891e-10	4.89342	0.268	0.326	1.40667e-06	2	AKR1B1
5.16993e-10	1.54948	0.069	0.093	1.55098e-06	2	GTPBP10
5.50835e-10	6.91378	0.357	0.213	1.65251e-06	2	POLR2H
6.09197e-10	0.869346	0.251	0.167	1.82759e-06	2	TNFRSF10B
7.82153e-10	2.92863	0.249	0.154	2.34646e-06	2	KMT2D
8.65871e-10	2.02347	0.333	0.216	2.59761e-06	2	IDS
8.82061e-10	1.75255	0.215	0.205	2.64618e-06	2	MROH1
9.29793e-10	10.2666	0.213	0.092	2.78938e-06	2	D2HGDH
9.70824e-10	9.5223	0.277	0.145	2.91247e-06	2	PAPSS2
9.77143e-10	1.88889	0.109	0.127	2.93143e-06	2	BRD1
1.03921e-09	1.42629	0.154	0.213	3.11762e-06	2	TRIM56
1.10495e-09	2.80669	0.147	0.175	3.31486e-06	2	MGA
1.12739e-09	0.321469	0.341	0.357	3.38216e-06	2	AMPD2
1.2548e-09	3.45529	0.195	0.169	3.7644e-06	2	SERPINB1
1.41398e-09	2.02602	0.008	0.026	4.24194e-06	2	VWA1
1.47314e-09	1.06508	0.235	0.214	4.41942e-06	2	AAAS
1.66442e-09	4.84344	0.155	0.152	4.99326e-06	2	KDM5C
2.34903e-09	1.3785	0.62	0.525	7.04709e-06	2	SRGN
2.39119e-09	1.16724	0.422	0.291	7.17356e-06	2	CCL8
2.54514e-09	4.86343	0.145	0.168	7.63542e-06	2	MPHOSPH9
2.55532e-09	3.66575	0.096	0.115	7.66596e-06	2	CDK5RAP2
2.90836e-09	5.00438	0.174	0.215	8.72509e-06	2	OGFOD2
3.02963e-09	11.2221	0.246	0.103	9.08888e-06	2	NR4A1
3.29227e-09	0.518003	0.307	0.171	9.8768e-06	2	ZBTB7B
3.3506e-09	7.86793	0.49	0.341	1.00518e-05	2	DENND4B
3.41296e-09	1.6878	0.325	0.159	1.02389e-05	2	GAS6
4.63336e-09	2.81394	0.086	0.133	1.39001e-05	2	FBXO46
4.71693e-09	4.00682	0.297	0.127	1.41508e-05	2	CLK1
5.51841e-09	4.47206	0.465	0.383	1.65552e-05	2	KCTD12
5.84124e-09	5.51975	0.37	0.204	1.75237e-05	2	ELL
6.10067e-09	8.26175	0.185	0.187	1.8302e-05	2	EDEM3
7.39524e-09	5.65082	0.295	0.391	2.21857e-05	2	TXNIP
8.50172e-09	7.27531	0.265	0.153	2.55052e-05	2	BTF3L4
9.47723e-09	2.53745	0.228	0.192	2.84317e-05	2	NSMF
1.00432e-08	0.751065	0.167	0.184	3.01295e-05	2	ARHGEF6
1.05493e-08	1.72342	0.15	0.155	3.16479e-05	2	PIP5K1A
1.46546e-08	1.52747	0.259	0.18	4.39637e-05	2	CDKAL1
1.57181e-08	1.20496	0.164	0.185	4.71542e-05	2	SLC25A39
1.64967e-08	0.435491	0.183	0.149	4.94901e-05	2	MLXIP
1.68751e-08	4.37478	0.488	0.372	5.06253e-05	2	FMN1
1.76781e-08	1.10632	0.293	0.18	5.30344e-05	2	FNBP1
1.77869e-08	2.74655	0.215	0.221	5.33607e-05	2	BTAF1
1.99628e-08	2.974	0.154	0.15	5.98884e-05	2	ZNF33A
1.99862e-08	4.41431	0.474	0.302	5.99585e-05	2	CHMP1B
2.09094e-08	1.44984	0.363	0.244	6.27282e-05	2	PTPRJ
2.10716e-08	1.68241	0.194	0.136	6.32147e-05	2	SNRNP70
2.10907e-08	3.99571	0.298	0.134	6.32722e-05	2	TRIB1
2.16467e-08	0.520931	0.273	0.34	6.49401e-05	2	APLP2
2.46855e-08	1.11402	0.228	0.229	7.40564e-05	2	GBA2
2.50744e-08	1.08064	0.38	0.3	7.52233e-05	2	AHNAK
2.57903e-08	1.16651	0.149	0.196	7.73708e-05	2	CLK3
2.93927e-08	1.15136	0.316	0.169	8.81781e-05	2	TNRC18
3.59404e-08	0.511272	0.219	0.122	0.000107821	2	RNF169
3.80028e-08	2.28197	0.206	0.155	0.000114009	2	FUBP1
4.09182e-08	1.32395	0.433	0.278	0.000122755	2	RHOB
4.3671e-08	2.21823	0.382	0.208	0.000131013	2	EIF5
5.05949e-08	8.32846	0.144	0.136	0.000151785	2	RB1CC1
5.7779e-08	3.38753	0.197	0.218	0.000173337	2	AFF4
5.87031e-08	3.53087	0.036	0.044	0.000176109	2	ATP8A1
6.24111e-08	1.79359	0.297	0.217	0.000187233	2	IFI16
7.20272e-08	1.64746	0.202	0.142	0.000216082	2	ANKRD12
7.63466e-08	5.7013	0.104	0.117	0.00022904	2	PRPF38A
8.3851e-08	1.83345	0.202	0.191	0.000251553	2	MMP19
8.80301e-08	2.40207	0.042	0.07	0.00026409	2	ABCA5
9.37971e-08	0.339048	0.013	0.03	0.000281391	2	MSI2
1.01953e-07	4.07083	0.255	0.225	0.000305858	2	TIAL1
1.11891e-07	3.2942	0.174	0.108	0.000335674	2	TP53INP1
1.13714e-07	5.84888	0.154	0.091	0.000341141	2	LPCAT1
1.15721e-07	1.74794	0.391	0.406	0.000347164	2	TRPS1
1.32512e-07	1.90604	0.249	0.069	0.000397535	2	ITGA9
1.4156e-07	1.58547	0.026	0.015	0.000424679	2	TRAT1
1.4383e-07	0.503104	0.112	0.118	0.000431489	2	MCCC1
1.49058e-07	0.979331	0.536	0.589	0.000447173	2	TYROBP
1.67329e-07	9.63337	0.338	0.157	0.000501986	2	ARRDC3
1.70931e-07	4.60859	0.088	0.045	0.000512792	2	DGKA
1.97655e-07	4.51752	0.35	0.201	0.000592964	2	PHKB
2.12451e-07	3.24353	0.203	0.117	0.000637352	2	TMF1
2.35009e-07	0.341358	0.531	0.441	0.000705027	2	RIN3
2.39404e-07	0.786229	0.14	0.108	0.000718213	2	MAP2K2
2.65639e-07	0.869352	0.116	0.116	0.000796916	2	BTN3A1
2.67107e-07	0.426439	0.185	0.139	0.000801321	2	CPT1B
2.6926e-07	7.62958	0.025	0.055	0.00080778	2	GAS1
3.04653e-07	0.595396	0.073	0.014	0.00091396	2	PLIN5
3.39359e-07	1.313	0.311	0.353	0.00101808	2	IGFLR1
3.83182e-07	8.9191	0.345	0.192	0.00114954	2	ANKRD13D
3.86689e-07	2.41333	0.263	0.152	0.00116007	2	SKIL
4.22338e-07	1.10077	0.413	0.282	0.00126701	2	MAPK14
4.77078e-07	1.63786	0.171	0.136	0.00143123	2	DERL3
5.33833e-07	1.93588	0.169	0.174	0.0016015	2	KPNA1
5.37027e-07	4.38846	0.319	0.185	0.00161108	2	AHR
5.38724e-07	2.23284	0.318	0.207	0.00161617	2	TACC1
7.12917e-07	0.381421	0.253	0.252	0.00213875	2	ATP9B
7.30536e-07	0.802033	0.209	0.171	0.00219161	2	TPGS1
8.3064e-07	2.12512	0.205	0.225	0.00249192	2	ITCH
8.42966e-07	0.659077	0.262	0.161	0.0025289	2	HAUS3
8.42966e-07	0.762017	0.406	0.227	0.0025289	2	MYO15B
9.21706e-07	1.45427	0.232	0.282	0.00276512	2	IL1RN
9.39089e-07	2.53059	0.34	0.23	0.00281727	2	PLEKHM2
9.68192e-07	0.376057	0.198	0.214	0.00290458	2	KMT2B
9.8687e-07	3.02298	0.157	0.172	0.00296061	2	PRPF18
1.08806e-06	1.1393	0.359	0.372	0.00326417	2	PARP14
1.10303e-06	7.58443	0.083	0.041	0.0033091	2	TSPYL2
1.16641e-06	4.9243	0.035	0.057	0.00349923	2	ENC1
1.16853e-06	6.71573	0.168	0.236	0.0035056	2	GIMAP4
1.25145e-06	6.4724	0.252	0.103	0.00375435	2	GIMAP5
1.28144e-06	2.79344	0.079	0.157	0.00384432	2	MOB2
1.72971e-06	1.82071	0.442	0.291	0.00518913	2	TRIM14
1.89253e-06	2.37651	0.316	0.192	0.0056776	2	SUPT6H
2.1255e-06	1.61314	0.072	0.068	0.00637649	2	FCGBP
2.32749e-06	1.29791	0.174	0.156	0.00698248	2	PHC3
2.37325e-06	0.929407	0.255	0.16	0.00711974	2	SGSM3
2.41159e-06	0.232192	0.194	0.206	0.00723476	2	CPSF7
2.47691e-06	3.53812	0.239	0.138	0.00743072	2	TRAPPC9
4.73968e-06	0.390899	0.252	0.184	0.014219	2	DOT1L
5.32605e-06	1.31247	0.137	0.089	0.0159781	2	ZRANB2
6.49373e-06	0.540241	0.16	0.141	0.0194812	2	ATN1
7.43749e-06	4.02197	0.13	0.109	0.0223125	2	UBR3
7.64563e-06	2.45671	0.461	0.332	0.0229369	2	TANGO2
8.1298e-06	4.74284	0.203	0.144	0.0243894	2	EWSR1
8.14433e-06	4.16223	0.237	0.202	0.024433	2	ABCC1
8.56212e-06	10.3852	0.309	0.16	0.0256863	2	C2orf68
8.88905e-06	0.458109	0.236	0.143	0.0266671	2	KAT6A
9.60305e-06	9.05496	0.208	0.199	0.0288091	2	GPR65
1.037e-05	2.97671	0.078	0.183	0.03111	2	CCDC71L
1.12092e-05	2.68478	0.132	0.105	0.0336276	2	SDR39U1
1.19621e-05	0.258651	0.175	0.212	0.0358862	2	IKBKG
1.23049e-05	4.20965	0.36	0.259	0.0369148	2	FNIP1
1.2343e-05	1.8163	0.239	0.164	0.0370291	2	BTN3A2
1.24747e-05	4.25949	0.17	0.188	0.0374241	2	PAFAH1B1
1.25133e-05	0.816356	0.178	0.105	0.0375399	2	TTC17
1.3144e-05	1.09491	0.096	0.132	0.0394319	2	MAFK
1.31764e-05	0.78607	0.192	0.173	0.0395293	2	KRIT1
1.31968e-05	0.756862	0.322	0.172	0.0395903	2	DDX27
1.38503e-05	0.851728	0.071	0.026	0.0415508	2	KIF21B
1.43425e-05	2.332	0.365	0.256	0.0430276	2	GNAI3
1.45539e-05	2.32776	0.771	0.685	0.0436618	2	TYMP
1.50454e-05	2.61377	0.228	0.24	0.0451362	2	TMEM165
1.5117e-05	4.45753	0.371	0.195	0.045351	2	SERPINB9
1.62192e-05	1.06817	0.236	0.176	0.0486577	2	SIN3B
1.63053e-05	0.910707	0.272	0.156	0.0489158	2	PDE3B
1.71429e-05	1.99208	0.293	0.19	0.0514287	2	MYCBP2
1.77389e-05	0.308613	0.59	0.53	0.0532166	2	RASSF4
1.9164e-05	2.47496	0.193	0.237	0.0574919	2	SMYD2
1.96198e-05	1.4212	0.005	0.01	0.0588595	2	LMO3
1.98546e-05	1.17724	0.476	0.389	0.0595639	2	OTUD1
2.41239e-05	2.24847	0.055	0.101	0.0723717	2	MRC2
2.51096e-05	5.65	0.388	0.254	0.0753289	2	TARBP1
2.56034e-05	2.73602	0.151	0.167	0.0768102	2	GGNBP2
2.70331e-05	0.496179	0.235	0.148	0.0810992	2	GLYCTK
2.72933e-05	1.33977	0.143	0.113	0.0818798	2	BDP1
2.75436e-05	6.38393	0.385	0.283	0.0826307	2	RSRP1
2.80229e-05	4.61059	0.304	0.15	0.0840687	2	MLLT10
3.0006e-05	3.72062	0.299	0.318	0.0900179	2	DCUN1D3
3.12465e-05	0.641426	0.127	0.191	0.0937394	2	TXNL4A
3.18856e-05	0.307697	0.24	0.168	0.0956569	2	PTPRC
3.29931e-05	1.98676	0.341	0.238	0.0989794	2	TCF25
3.41322e-05	1.10244	0.262	0.226	0.102396	2	SEPTIN11
3.49692e-05	3.38583	0.224	0.3	0.104908	2	TRPV2
3.72407e-05	1.78654	0.137	0.113	0.111722	2	PHF1
4.69502e-05	1.7921	0.253	0.177	0.140851	2	CASC3
4.84458e-05	5.71269	0.489	0.574	0.145338	2	STAT1
5.61948e-05	0.650521	0.157	0.143	0.168584	2	DIS3L2
6.31286e-05	1.90119	0.221	0.158	0.189386	2	DDX3Y
6.53495e-05	2.58296	0.273	0.177	0.196048	2	NFKBIZ
6.57912e-05	0.831971	0.485	0.33	0.197374	2	PTGER4
6.58224e-05	4.85428	0.089	0.088	0.197467	2	MAFF
6.6854e-05	1.67489	0.303	0.217	0.200562	2	ZKSCAN1
6.86897e-05	0.93425	0.144	0.117	0.206069	2	CPSF6
7.23685e-05	2.09273	0.362	0.234	0.217105	2	USP4
7.39905e-05	0.375702	0.203	0.17	0.221971	2	PRPF6
8.27651e-05	1.46025	0.211	0.141	0.248295	2	SSR2
8.35088e-05	2.36182	0.365	0.443	0.250526	2	GRB2
9.66596e-05	1.58472	0.213	0.175	0.289979	2	TAF11
0.000101258	0.366249	0.194	0.27	0.303775	2	CMTM3
0.000127564	3.40745	0.368	0.265	0.382691	2	AOAH
0.000128529	1.44853	0.282	0.184	0.385588	2	PRPF38B
0.000130071	0.942644	0.188	0.202	0.390213	2	MAN2B2
0.000135893	9.88122	0.197	0.107	0.40768	2	GADD45B
0.000136389	0.224873	0.26	0.298	0.409168	2	VAV1
0.000136931	2.06624	0.128	0.165	0.410792	2	KDSR
0.000137149	1.55329	0.228	0.144	0.411447	2	SMURF2
0.000137474	2.33837	0.311	0.298	0.412423	2	WASHC4
0.000137487	0.465123	0.311	0.151	0.41246	2	HERC3
0.000143477	2.63669	0.294	0.21	0.430431	2	RAB11B
0.000146132	1.3686	0.262	0.183	0.438397	2	UBE2D3
0.000148402	3.75128	0.107	0.073	0.445207	2	WDR6
0.000153431	5.75488	0.31	0.296	0.460294	2	SYAP1
0.000156655	3.37026	0.166	0.139	0.469965	2	LONP2
0.000159029	1.54203	0.194	0.156	0.477086	2	PCF11
0.000170353	2.64156	0.109	0.13	0.511058	2	PACS1
0.000173131	1.18869	0.515	0.437	0.519392	2	OSM
0.000173988	1.59791	0.197	0.167	0.521963	2	TM9SF3
0.000179329	2.46476	0.304	0.18	0.537986	2	PAN2
0.000190178	1.27891	0.321	0.203	0.570534	2	WSB1
0.000193198	0.807017	0.215	0.202	0.579595	2	TRIM8
0.000213384	1.56357	0.291	0.19	0.640153	2	PTBP3
0.000239093	0.951754	0.15	0.154	0.71728	2	RABGAP1
0.000270723	0.850581	0.235	0.214	0.81217	2	CXXC1
0.000283256	0.704884	0.275	0.216	0.849769	2	SCAF11
0.000288372	0.660372	0.139	0.261	0.865117	2	OSBPL8
0.000307228	0.2438	0.103	0.094	0.921684	2	CIC
0.000312951	1.5748	0.141	0.103	0.938854	2	RESF1
0.000346569	3.88187	0.406	0.294	1	2	HEXA
0.000369859	0.532619	0.01	0.014	1	2	HSPB8
0.000409925	0.982027	0.312	0.225	1	2	DDX5
0.000460586	0.62665	0.486	0.353	1	2	ODF3B
0.000488288	0.839887	0.333	0.305	1	2	C2CD5
0.000495296	0.924527	0.264	0.23	1	2	DEDD
0.000563973	0.778313	0.11	0.165	1	2	SEC16A
0.000580639	0.50302	0.296	0.112	1	2	ATF7IP
0.000600896	2.10891	0.309	0.236	1	2	FOXO3
0.000611801	3.3039	0.107	0.175	1	2	CKLF
0.000643874	5.52526	0.304	0.232	1	2	TNFRSF1B
0.000647978	0.966406	0.283	0.262	1	2	MAP7D1
0.000653668	1.86183	0.236	0.161	1	2	OTULIN
0.000708223	0.577447	0.184	0.101	1	2	PHTF2
0.000732105	7.33886	0.351	0.262	1	2	VSIR
0.000739081	3.23334	0.09	0.074	1	2	SLC2A4RG
0.000747156	1.48921	0.235	0.216	1	2	CSNK1G2
0.0007563	0.20187	0.328	0.171	1	2	ATM
0.000800405	3.61906	0.428	0.315	1	2	PLTP
0.000845585	1.78292	0.106	0.127	1	2	IGHA1
0.000860873	4.89462	0.401	0.412	1	2	PLCB2
0.000863765	1.49351	0.272	0.151	1	2	CHKB
0.000881098	0.939841	0.189	0.166	1	2	FAM53B
0.000902382	1.48979	0.047	0.084	1	2	ABCC4
0.000914231	0.634853	0.204	0.117	1	2	BPTF
0.000944639	2.14603	0.257	0.249	1	2	NFIC
0.000945474	1.93793	0.164	0.134	1	2	DCAF5
0.000953705	0.820404	0.36	0.354	1	2	INPPL1
0.000956617	11.007	0.09	0.08	1	2	CNOT6L
0.000967223	0.809734	0.201	0.157	1	2	MACF1
0.00102673	4.31309	0.216	0.126	1	2	HECA
0.00107093	2.56958	0.25	0.151	1	2	MTG1
0.00110271	2.84763	0.384	0.291	1	2	DPP7
0.0011137	1.30409	0.221	0.175	1	2	PSMB1
0.00112506	4.8455	0.156	0.14	1	2	EIF4A3
0.00139796	0.817998	0.059	0.042	1	2	ZBTB16
0.00153629	3.0425	0.082	0.039	1	2	ADRB2
0.00158439	0.39036	0.215	0.202	1	2	ANAPC4
0.00177874	2.77764	0.217	0.199	1	2	JUND
0.00206894	1.85308	0.112	0.234	1	2	ENO1
0.00224392	4.22507	0.138	0.14	1	2	LIMD2
0.00233706	1.54249	0.388	0.29	1	2	AKIRIN2
0.00253847	5.65671	0.277	0.113	1	2	XKR6
0.00284783	3.5451	0.161	0.191	1	2	GPSM3
0.0031101	6.79256	0.357	0.374	1	2	LYN
0.00321444	0.770123	0.144	0.155	1	2	CRELD2
0.00321467	1.11073	0.263	0.183	1	2	2025-03-07
0.0032366	14.2371	0.011	0.092	1	2	SFRP4
0.00367185	1.06127	0.205	0.153	1	2	ARHGAP35
0.00372685	10.0481	0.326	0.307	1	2	DOCK11
0.00386805	0.285118	0.234	0.199	1	2	TNPO3
0.00388997	5.29515	0.52	0.461	1	2	HAVCR2
0.00400553	3.7074	0.413	0.227	1	2	APBB3
0.00404224	0.510499	0.234	0.254	1	2	WDR37
0.00430239	2.37038	0.271	0.145	1	2	PRDM2
0.0043391	6.23554	0.349	0.246	1	2	SEMA4A
0.00467922	2.29878	0.162	0.164	1	2	KIAA2026
0.00470097	5.63771	0.424	0.353	1	2	CNPY3
0.0047248	2.18812	0.268	0.234	1	2	RB1
0.00476175	4.45909	0.316	0.238	1	2	GNPTAB
0.00491701	1.45941	0.154	0.103	1	2	EXD3
0.00517719	1.74086	0.186	0.17	1	2	PJA2
0.00583981	5.93225	0.281	0.219	1	2	CD38
0.00584001	2.10664	0.162	0.138	1	2	IKZF1
0.00614126	0.914186	0.276	0.15	1	2	USP36
0.00649036	1.92385	0.16	0.188	1	2	CCDC14
0.00663359	0.918421	0.177	0.122	1	2	ACYP2
0.00673201	1.98001	0.516	0.459	1	2	IRAK1
0.00683081	6.45669	0.264	0.142	1	2	UNK
0.00709408	3.03082	0.171	0.165	1	2	USP34
0.00819772	0.408601	0.166	0.143	1	2	CHURC1
0.0085613	1.11259	0.367	0.389	1	2	LILRB1
0.00931031	2.53461	0.175	0.127	1	2	LBR
5.77354e-282	4.67726	0.948	0.508	1.73206e-278	3	APOE
7.80859e-246	6.4752	0.93	0.427	2.34258e-242	3	CTSD
5.99421e-245	3.91998	0.941	0.493	1.79826e-241	3	GPNMB
2.21278e-212	4.10237	0.945	0.594	6.63833e-209	3	C1QB
8.16218e-206	2.97698	0.829	0.309	2.44865e-202	3	LIPA
1.18363e-202	5.26934	0.899	0.413	3.55089e-199	3	ACP5
1.67365e-199	2.96647	0.948	0.638	5.02094e-196	3	PSAP
2.80418e-193	5.59945	0.937	0.679	8.41255e-190	3	CTSZ
1.26747e-191	2.52012	0.932	0.55	3.8024e-188	3	FTL
1.69042e-178	3.01018	0.812	0.273	5.07126e-175	3	CHIT1
1.00399e-168	7.24571	0.805	0.234	3.01197e-165	3	LGALS3
1.63489e-162	0.864362	0.792	0.255	4.90466e-159	3	CES1
1.42134e-155	2.64175	0.941	0.683	4.26401e-152	3	C1QA
8.59236e-155	3.88017	0.907	0.591	2.57771e-151	3	C1QC
4.79206e-138	4.41457	0.716	0.238	1.43762e-134	3	SELENOP
2.02507e-137	3.38729	0.822	0.319	6.0752e-134	3	LGALS1
6.69442e-134	0.497521	0.87	0.499	2.00833e-130	3	GRN
1.18391e-131	0.49148	0.457	0.108	3.55173e-128	3	ARAP2
1.62588e-125	2.67023	0.507	0.149	4.87763e-122	3	UBE2B
3.31409e-122	2.11813	0.88	0.586	9.94226e-119	3	CD68
1.53074e-120	1.94687	0.887	0.582	4.59221e-117	3	CTSS
9.16578e-114	9.77336	0.621	0.166	2.74973e-110	3	CALM3
1.27443e-109	2.23371	0.744	0.303	3.82329e-106	3	LGMN
6.22059e-107	2.23197	0.729	0.264	1.86618e-103	3	APOC1
2.50277e-102	1.94037	0.81	0.44	7.5083e-99	3	CYBA
2.54033e-99	1.19635	0.949	0.85	7.62099e-96	3	CTSB
5.34366e-98	1.92329	0.707	0.269	1.6031e-94	3	CCL18
2.0347e-94	4.77569	0.709	0.281	6.10411e-91	3	IFI27
6.94773e-94	0.748085	0.467	0.152	2.08432e-90	3	IMPAD1
4.75203e-93	0.847585	0.577	0.215	1.42561e-89	3	LSP1
4.64184e-91	5.1999	0.665	0.252	1.39255e-87	3	FUCA1
1.05843e-89	2.45389	0.722	0.345	3.17528e-86	3	CYP27A1
3.34824e-89	6.76302	0.828	0.45	1.00447e-85	3	CAPG
3.02095e-88	9.48239	0.484	0.142	9.06286e-85	3	LMAN1
2.30817e-87	0.999545	0.507	0.202	6.92451e-84	3	FOXO3
5.67146e-86	0.737265	0.567	0.208	1.70144e-82	3	BAG1
8.41932e-77	3.73411	0.683	0.301	2.5258e-73	3	CD37
1.90646e-76	4.91357	0.711	0.351	5.71937e-73	3	SDC3
7.88484e-75	8.72616	0.452	0.151	2.36545e-71	3	TMX2
4.74469e-73	1.83567	0.66	0.288	1.42341e-69	3	LRPAP1
2.26801e-71	2.15363	0.345	0.179	6.80404e-68	3	CHTOP
2.25419e-70	1.82257	0.441	0.23	6.76256e-67	3	PPP1R15B
3.93e-70	6.61781	0.049	0.049	1.179e-66	3	DEPP1
1.23927e-69	3.89372	0.679	0.304	3.71781e-66	3	EGR2
1.41916e-69	0.759955	0.585	0.228	4.25747e-66	3	FXYD5
1.79499e-67	1.30295	0.464	0.164	5.38497e-64	3	HBA2
8.80995e-67	1.5789	0.024	0.036	2.64299e-63	3	ITGBL1
3.37861e-64	0.976044	0.573	0.183	1.01358e-60	3	PDK4
7.84458e-61	1.92185	0.09	0.063	2.35337e-57	3	COL1A1
9.22366e-60	0.680544	0.649	0.327	2.7671e-56	3	LAMP1
3.51152e-58	0.538073	0.578	0.296	1.05346e-54	3	GPR183
7.18686e-58	2.19975	0.51	0.212	2.15606e-54	3	GPX3
3.41408e-57	0.515796	0.375	0.159	1.02422e-53	3	KMT5A
1.16966e-56	6.321	0.617	0.302	3.50897e-53	3	PIK3R5
2.36971e-55	8.95751	0.045	0.066	7.10914e-52	3	AGER
2.72403e-55	1.16494	0.273	0.173	8.17208e-52	3	CLK3
2.73901e-55	6.62033	0.235	0.139	8.21702e-52	3	HPGD
4.63617e-55	0.930305	0.107	0.09	1.39085e-51	3	ECHDC2
6.70857e-54	1.25575	0.693	0.424	2.01257e-50	3	CPVL
1.00646e-51	1.284	0.09	0.059	3.01938e-48	3	MLPH
9.28438e-51	2.7297	0.014	0.03	2.78532e-47	3	COL18A1
1.38863e-50	0.228617	0.474	0.267	4.1659e-47	3	S100A6
7.08289e-50	0.524242	0.377	0.134	2.12487e-46	3	EID1
1.80298e-49	0.59398	0.41	0.127	5.40893e-46	3	PTMS
2.22553e-49	2.96335	0.416	0.211	6.6766e-46	3	TAF10
1.50687e-48	3.56649	0.014	0.023	4.5206e-45	3	PATJ
5.56581e-48	13.1114	0.065	0.061	1.66974e-44	3	EGFL7
1.11203e-45	1.23781	0.408	0.205	3.3361e-42	3	EXOC2
7.83013e-45	2.39413	0.662	0.393	2.34904e-41	3	SLC15A3
9.31354e-44	0.642305	0.216	0.142	2.79406e-40	3	ANAPC16
9.80289e-44	7.65296	0.07	0.294	2.94087e-40	3	PSMG3
1.31798e-43	7.08192	0.587	0.254	3.95395e-40	3	NPC2
3.26522e-43	1.3894	0.136	0.079	9.79566e-40	3	UAP1
6.41032e-43	1.02254	0.206	0.103	1.9231e-39	3	TP53INP1
2.396e-42	0.510588	0.396	0.168	7.18799e-39	3	MSN
4.04477e-42	5.28594	0.056	0.072	1.21343e-38	3	BATF
5.1689e-42	4.59296	0.3	0.167	1.55067e-38	3	TBCK
[truncated: 2,015 more rows]
