# Supplementary material for: Paired single-cell and spatial transcriptional profiling reveals a central osteopontin macrophage response mediating tuberculous granuloma formation
Source: mBio. 2025 Aug 7;16(9):e01559-25. doi: 10.1128/mbio.01559-25 (PMC12421895; doi:10.1128/mbio.01559-25)
Supplement: Table S4a — Normalized average expression values for infection conditions between macrophages that were infected (IMac) or uninfected (UMac) and were obtained from larvae infected with green fluorescent M. marinum (IL) or control uninfected larvae (UL), as determined by Illumina bulk mRNA sequencing of flow-sorted red fluorescent macrophages. [file mbio.01559-25-s0006.xlsx]

## Sheet: Inf larvae_IMac vs UMac 
							Infected Larvae Uninfected Macrophages			Infected Larvae Infected Macrophages
gene	baseMean	log2FoldChange	lfcSE	stat	pvalue	padj	IL_UMac_A	IL_UMac_B	IL_UMac_C	IL_IMac_A	IL_IMac_B	IL_IMac_C
s100a11	2058.2	-6.87668	0.774964	-8.87356	7.08448e-19	1.15498e-14	6623.99	1077.4	4543.26	42.1262	24.12	38.3227
LOC101886621	2976.87	-8.1003	0.9684	-8.36462	6.0307e-17	4.91593e-13	3522.44	1613.79	12659.5	33.1903	4.52249	27.7509
FP016234.1	2681.66	-8.23558	1.07853	-7.6359	2.24251e-14	1.21865e-10	6368.09	1860.06	7808.14	47.2324	3.76874	2.64294
igfbp5a	2523.56	-6.37326	0.849863	-7.49916	6.42294e-14	2.61783e-10	4769.07	1206.01	8985.69	26.8076	57.2849	96.4675
ankhb	1180.52	-6.28631	0.864569	-7.27104	3.56738e-13	1.16318e-09	2282.81	528.893	4181.37	30.6372	15.8287	43.6086
XLOC_004075	601.012	-6.4576	0.899297	-7.18073	6.93425e-13	1.88415e-09	1797.58	625.789	1142.82	2.5531	24.12	13.2147
apoa1a	7776.95	-5.54141	0.802212	-6.90766	4.92709e-12	1.14752e-08	27573.4	5397.94	12708.8	296.16	130.399	555.018
si:ch73-14h1.2	313.995	-8.46827	1.23453	-6.85953	6.90866e-12	1.4079e-08	719.451	140.73	1018.45	3.82965	1.5075	0
LOC103909671	183.994	-10.8502	1.64629	-6.5907	4.3777e-11	7.92996e-08	361.474	144.191	598.299	0	0	0
mgat4b	182.616	7.9212	1.26616	6.25608	3.94773e-10	5.67917e-07	2.7967	0.576764	1.12041	174.887	122.107	794.205
spp1	242.871	6.88445	1.09969	6.26037	3.84055e-10	5.67917e-07	8.3901	3.46058	0	741.676	353.508	350.19
XLOC_021262	188.422	-6.93648	1.11034	-6.24715	4.18022e-10	5.67917e-07	476.138	213.98	431.358	0	3.76874	5.28589
trpv6	8388.51	-7.5973	1.22355	-6.20925	5.32395e-10	6.67665e-07	15913.9	4999.39	29158.7	94.4648	0.753749	163.863
chia.6	3126.7	3.31865	0.540128	6.14418	8.03767e-10	9.35987e-07	711.76	606.756	389.903	3824.55	6387.27	6839.94
scn4bb	458.697	-6.43752	1.10001	-5.85222	4.85051e-09	5.27186e-06	522.284	248.009	1950.63	17.8717	12.06	1.32147
apoea	1593.7	-8.63707	1.4824	-5.82642	5.66305e-09	5.7703e-06	4099.96	665.009	4772.95	24.2545	0	0
si:ch211-270g19.5	293.128	-7.26017	1.25433	-5.78809	7.11932e-09	6.82743e-06	464.952	140.154	1142.82	2.5531	8.29124	0
zgc:153913	98.768	-9.95268	1.74433	-5.70574	1.15841e-08	1.0492e-05	151.721	156.303	284.584	0	0	0
atp1b1b	10748.8	-5.06074	0.904956	-5.59225	2.24152e-08	1.92334e-05	14639.3	4510.87	43467.4	505.514	1120.07	249.758
SRMS	192.424	-8.33651	1.50275	-5.54749	2.89793e-08	2.36224e-05	613.876	103.241	433.599	3.82965	0	0
tecrl2b	84.9344	7.51744	1.37914	5.4508	5.01436e-08	3.71587e-05	1.39835	1.15353	0	188.93	88.1886	229.936
XLOC_012418	342.252	-6.23959	1.14317	-5.45814	4.81143e-08	3.71587e-05	838.311	279.154	909.773	8.93586	17.3362	0
mtus1a	169.449	-8.76251	1.64926	-5.31301	1.07831e-07	7.64332e-05	109.771	143.614	760.758	2.5531	0	0
wu:fj16a03	168.419	-5.82986	1.10692	-5.26674	1.38864e-07	9.43292e-05	439.781	65.7511	487.378	3.82965	4.52249	9.25031
rasd1	242.329	-5.5149	1.04998	-5.25239	1.50142e-07	9.79104e-05	335.604	91.1287	996.044	8.93586	9.04499	13.2147
hbxb	115.361	7.1474	1.36759	5.22626	1.72973e-07	0.000108461	0	1.73029	3.36123	174.887	91.9574	420.228
asb14b	135.411	6.85281	1.324	5.17586	2.26864e-07	0.000136984	5.5934	1.15353	0	169.781	141.705	494.231
tnfrsf9a	492.711	4.10513	0.794213	5.16881	2.35589e-07	0.000137172	28.6662	95.1661	38.0939	459.558	1277.6	1057.18
sostdc1a	268.531	5.58919	1.09959	5.083	3.71529e-07	0.000208863	6.29258	24.8009	1.12041	488.919	293.208	796.848
BX465227.1	135.039	-5.60977	1.10504	-5.07652	3.84417e-07	0.000208905	277.573	366.822	150.135	3.82965	10.5525	1.32147
actc1c	600.432	3.32842	0.658387	5.05542	4.29454e-07	0.000225851	76.2101	149.959	99.7165	1619.94	714.554	942.21
LOC110439282	73.4194	-9.52466	1.91506	-4.97355	6.57372e-07	0.000326745	161.509	59.4067	219.6	0	0	0
prob1	79.427	9.17151	1.84449	4.97237	6.61386e-07	0.000326745	0.699175	0	0	122.549	46.7324	306.582
peak3	64.5032	9.83526	2.00886	4.89595	9.78307e-07	0.000469098	0	0	0	131.485	41.4562	214.079
prkcbb	1158.48	-3.29518	0.673897	-4.88973	1.00974e-06	0.000470338	2049.98	1362.32	2896.26	306.372	238.185	97.7889
atp1a1a.5	303.329	-4.20416	0.868789	-4.8391	1.30427e-06	0.000590655	655.826	210.519	860.475	16.5952	47.4862	29.0724
CABZ01041495.1	248.654	5.38794	1.12736	4.77924	1.75963e-06	0.000775329	4.19505	22.4938	7.84287	162.122	183.915	1111.36
itga10	120.976	5.0477	1.06255	4.75055	2.02865e-06	0.000848028	4.89423	12.6888	3.36123	390.625	121.354	192.935
lhx5	151.991	6.84632	1.44076	4.75188	2.01531e-06	0.000848028	4.89423	1.73029	1.12041	188.93	13.5675	701.702
abcg2d	76.5122	7.01185	1.48149	4.73298	2.2125e-06	0.00089433	2.7967	0.576764	0	185.1	61.8074	208.793
grem1a	79.7524	10.1415	2.14854	4.72018	2.35637e-06	0.00089433	0	0	0	194.036	8.29124	276.188
mbpa	94.854	5.31382	1.12582	4.71997	2.35884e-06	0.00089433	3.49588	6.92117	3.36123	196.589	64.0687	294.688
XLOC_032810	92.829	-7.88888	1.67113	-4.72067	2.35068e-06	0.00089433	296.45	87.6682	170.302	2.5531	0	0
dhodh	278.874	-4.51181	0.967221	-4.66471	3.09047e-06	0.00114509	360.075	186.872	1056.55	11.489	38.4412	19.8221
cap2	193.987	5.02225	1.07918	4.65378	3.25908e-06	0.00116044	9.78845	19.0332	5.60205	68.9338	418.331	642.236
si:dkey-33i11.4	1314.64	-3.85445	0.828412	-4.65282	3.27426e-06	0.00116044	3423.16	498.901	3455.34	215.737	101.756	192.935
vwa10.1	85.073	7.32706	1.58053	4.63583	3.55512e-06	0.00123317	0	2.88382	0	225.95	134.921	146.683
LOC101884586	88.3473	9.32422	2.01945	4.6172	3.8895e-06	0.00132105	0	0	1.12041	68.9338	17.3362	442.693
zgc:171604	127.119	-6.26846	1.36864	-4.58005	4.64863e-06	0.00154667	127.25	110.739	515.389	2.5531	6.78374	0
abcf2b	50.2729	9.47683	2.08993	4.53451	5.77373e-06	0.00188258	0	0	0	42.1262	137.936	121.575
gpc1a	265.9	5.17822	1.14361	4.52796	5.95568e-06	0.00190383	13.2843	23.6473	5.60205	109.783	187.683	1255.4
pitx1	212.856	4.09989	0.916893	4.4715	7.76715e-06	0.00235262	22.3736	36.3361	11.2041	481.26	153.765	572.197
trim35-13	84.5341	8.54559	1.9131	4.46688	7.93684e-06	0.00235262	0	1.15353	0	408.496	24.8737	72.681
ugt5g1	65.8168	9.86582	2.20601	4.47224	7.74054e-06	0.00235262	0	0	0	8.93586	257.782	128.183
zgc:100920	197.11	4.26284	0.954166	4.46761	7.90988e-06	0.00235262	13.2843	36.9129	7.84287	602.532	252.506	269.58
nexmifb	69.8313	9.95157	2.25141	4.42015	9.86345e-06	0.00282112	0	0	0	59.9979	349.74	9.25031
serpinh2	447.992	4.57025	1.03329	4.42303	9.73271e-06	0.00282112	67.82	36.9129	3.36123	651.041	498.982	1429.83
zgc:194392	240.38	-6.09682	1.38229	-4.41068	1.03046e-05	0.00289647	181.086	39.7967	1201.08	1.27655	15.075	3.96442
si:dkey-159a18.1	344.587	-6.97201	1.584	-4.40152	1.07494e-05	0.0029703	783.775	135.54	1131.61	16.5952	0	0
colq	80.2247	5.16566	1.18004	4.37753	1.20029e-05	0.00321923	3.49588	8.0747	1.12041	186.376	177.885	104.396
xirp2b	108.768	6.46288	1.47663	4.37677	1.20452e-05	0.00321923	4.19505	2.88382	0	416.156	204.266	25.108
ppp1r16a	86.3764	-9.75906	2.25789	-4.32219	1.54485e-05	0.00406221	3.49588	114.776	399.986	0	0	0
slc16a9a	334.212	-5.33962	1.23835	-4.31186	1.61884e-05	0.00418919	102.779	166.108	1688.46	15.3186	28.6425	3.96442
tmem178b	278.363	6.58434	1.52892	4.30652	1.65841e-05	0.00422454	4.89423	10.9585	1.12041	6.38275	162.81	1484.01
paics	2152.25	-2.17328	0.507006	-4.2865	1.81508e-05	0.00455251	4612.46	2463.36	3494.56	765.931	872.841	704.345
slc6a2	77.521	-6.76806	1.58934	-4.25842	2.0588e-05	0.00508554	134.242	154.573	172.543	0	3.76874	0
FAT4	176.322	4.72331	1.11108	4.25108	2.12742e-05	0.00510048	10.4876	25.3776	2.24082	131.485	345.217	543.125
fbxo40.1	44.1237	9.28739	2.18401	4.25244	2.11455e-05	0.00510048	0	0	0	98.2944	31.6575	134.79
hoxd12a	110.873	-7.64237	1.79998	-4.24582	2.17797e-05	0.005146	58.7307	11.5353	591.576	0	0.753749	2.64294
c8g	63.0378	8.83591	2.09149	4.2247	2.39264e-05	0.00557246	0	0	1.12041	33.1903	24.12	319.796
adam9	387.282	-4.25338	1.01162	-4.20452	2.61632e-05	0.00585121	1731.16	156.303	320.437	49.7855	36.9337	29.0724
lim2.1	45.7426	-8.84212	2.10275	-4.20503	2.61052e-05	0.00585121	92.9903	57.0997	124.365	0	0	0
rgs11	107.582	5.07927	1.20814	4.20421	2.62e-05	0.00585121	2.09753	13.8423	2.24082	114.89	168.84	343.583
kif1ab	357.902	5.3519	1.27423	4.20009	2.66805e-05	0.005878	6.99175	43.8341	0	686.784	630.134	779.669
loxl5b	256.625	6.00357	1.43357	4.18786	2.81602e-05	0.0060439	6.29258	12.6888	4.48164	8.93586	140.951	1366.4
XLOC_041857	70.7193	-9.47035	2.26145	-4.18774	2.81749e-05	0.0060439	6.29258	81.9005	336.123	0	0	0
alpk3a	192.489	7.19295	1.72255	4.17575	2.97003e-05	0.00620775	2.09753	3.46058	2.24082	0	771.839	375.298
qrfpr4	352.532	7.04746	1.68656	4.17861	2.93299e-05	0.00620775	10.4876	5.19088	0	2.5531	324.866	1772.09
zgc:175284	104.724	-6.05573	1.45311	-4.16742	3.08061e-05	0.00635736	289.459	62.2905	267.778	1.27655	7.53749	0
napepld	225.98	-5.32772	1.2915	-4.1252	3.70407e-05	0.00749204	358.677	94.5893	869.438	28.0841	3.76874	1.32147
reep1	96.3783	7.48951	1.81605	4.12407	3.72235e-05	0.00749204	0.699175	2.30706	0	6.38275	58.7924	510.088
si:ch211-62a1.3	636.999	4.88023	1.18839	4.10658	4.01552e-05	0.00798354	12.5852	109.008	3.36123	806.78	510.288	2379.97
pcdh11	249.207	4.32233	1.05594	4.09336	4.25167e-05	0.0083512	28.6662	38.6432	3.36123	215.737	377.628	831.206
ddhd1a	89.0761	4.62272	1.13081	4.08797	4.35171e-05	0.00844594	13.2843	4.03735	3.36123	196.589	85.9274	231.258
pigrl4.2	121.67	-5.45822	1.33966	-4.07432	4.61499e-05	0.00885155	123.055	37.4897	553.482	6.38275	8.29124	1.32147
BX000438.2	1973.14	-3.61533	0.893619	-4.04571	5.21641e-05	0.00977507	3029.53	648.283	7268.1	142.974	364.061	385.87
LOC101885758	46.3915	7.46713	1.84484	4.04757	5.17528e-05	0.00977507	0	0.576764	1.12041	38.2965	41.4562	196.899
BNC1	104.817	3.81956	0.945263	4.04074	5.32826e-05	0.00984396	16.081	18.4565	6.72246	149.356	242.707	195.578
fmnl2a	80.3998	5.33876	1.32189	4.03874	5.37393e-05	0.00984396	4.19505	4.03735	3.36123	16.5952	205.773	248.437
si:cabz01071911.4	64.4723	6.6235	1.64117	4.03585	5.44045e-05	0.00985508	2.7967	0	1.12041	146.803	28.6425	207.471
smtnl1	71.7816	-6.97413	1.73532	-4.01893	5.84626e-05	0.0104738	164.306	41.527	221.841	0	3.015	0
adgrv1	175.306	3.99976	1.00065	3.99716	6.41081e-05	0.011152	20.2761	31.1453	10.0837	191.483	144.72	654.129
LOC100002283	45.3283	-8.8288	2.20817	-3.99823	6.38167e-05	0.011152	25.1703	88.8217	157.978	0	0	0
si:rp71-1c10.10	125.112	7.11354	1.77997	3.99645	6.43001e-05	0.011152	3.49588	1.73029	0	527.216	1.5075	216.721
sptb	627.707	2.45048	0.61696	3.97186	7.13149e-05	0.0122384	190.176	168.415	224.082	671.466	936.91	1575.19
si:ch211-288g17.4	53.0088	6.14366	1.54924	3.9656	7.32108e-05	0.0124329	0.699175	3.46058	0	104.677	78.3899	130.826
si:cabz01068815.1	77.8892	6.44572	1.64238	3.92463	8.6863e-05	0.0145993	0	4.03735	1.12041	31.9138	86.6811	343.583
fndc1	69.0847	6.38149	1.62813	3.91953	8.87227e-05	0.0147597	4.19505	0.576764	0	264.246	33.165	112.325
hpda	244.699	2.68984	0.687362	3.91328	9.10511e-05	0.0148441	51.0398	61.137	85.1511	333.18	407.778	529.91
tnni2a.3	73.5993	6.66754	1.70334	3.91439	9.06335e-05	0.0148441	4.19505	0	0	192.759	113.816	130.826
col2a1a	7066.68	2.25615	0.577353	3.90775	9.31597e-05	0.0150375	2860.33	3029.74	1448.69	9078.83	16997.8	8984.69
ucmab	161.184	5.13484	1.31545	3.90348	9.48196e-05	0.0151553	1.39835	18.4565	6.72246	85.5289	101.756	753.239
XLOC_036254	101.839	-5.27253	1.35364	-3.89508	9.81665e-05	0.015538	199.265	76.1329	320.437	7.65931	7.53749	0
FP101861.1	43.6929	-7.79811	2.01575	-3.8686	0.000109464	0.0171595	48.2431	50.1785	162.459	1.27655	0	0
kcnq5a	124.478	3.48693	0.902585	3.86327	0.000111878	0.017371	32.8612	10.3818	17.9266	234.885	205.02	245.794
ca16b	66.8959	5.79696	1.50502	3.85174	0.00011728	0.0180379	2.7967	4.03735	0	40.8496	253.26	100.432
neu3.2	43.637	8.30626	2.16058	3.84445	0.000120822	0.0182771	0.699175	0	0	188.93	60.2999	11.8933
zmp:0000000991	265.673	-4.6852	1.21886	-3.84393	0.000121077	0.0182771	807.547	96.8964	629.67	2.5531	9.79874	47.573
pdlim3b	84.752	7.09947	1.84846	3.84075	0.00012266	0.0183461	0	3.46058	0	225.95	264.566	14.5362
daglb	61.6675	-6.97817	1.8184	-3.83754	0.000124274	0.0183959	87.3969	9.80499	270.019	1.27655	1.5075	0
mtrr	272.885	-5.27385	1.37559	-3.83389	0.000126132	0.0183959	13.2843	353.556	1229.09	3.82965	9.79874	27.7509
zgc:136410	48.8227	-7.95979	2.07642	-3.83341	0.000126378	0.0183959	204.858	18.4565	68.345	1.27655	0	0
tmem136a	35.2092	8.96249	2.34185	3.82711	0.000129659	0.0187065	0	0	0	22.9779	69.3449	118.933
fnbp1a	34.8167	7.98033	2.08763	3.82267	0.000132014	0.0188791	0	0.576764	0	37.02	60.2999	111.004
si:ch211-245h14.1	255.501	5.59932	1.48141	3.77973	0.000156997	0.0222567	3.49588	27.1079	0	735.293	53.5162	713.595
olfcd3	45.4929	7.02066	1.85993	3.7747	0.000160203	0.0225155	1.39835	0.576764	0	192.759	66.3299	11.8933
tmx3a	267.219	-4.41467	1.17845	-3.74617	0.000179552	0.0250192	227.931	164.378	1139.46	35.7434	33.165	2.64294
ppp1r3ab	144.075	4.24533	1.13598	3.73716	0.000186109	0.0257131	8.3901	29.9917	4.48164	164.675	129.645	527.267
slc6a1b	126.412	4.85398	1.30641	3.71551	0.00020279	0.0277823	8.3901	14.4191	2.24082	28.0841	179.392	525.946
si:dkey-191g9.5	146.095	5.85617	1.58232	3.70099	0.000214758	0.0291767	0.699175	13.8423	0	122.549	91.9574	647.521
fezf1	73.2865	-6.59666	1.78425	-3.69716	0.000218026	0.0293758	93.6895	9.80499	331.641	3.82965	0.753749	0
ccnh	153.145	-4.80423	1.30147	-3.69139	0.000223028	0.0297988	267.085	79.5935	540.038	8.93586	0.753749	22.465
shhb	228.34	5.10694	1.38424	3.68936	0.000224821	0.0297988	1.39835	34.6058	2.24082	199.142	124.369	1008.28
prelid3a	43.0778	7.06846	1.92474	3.67243	0.000240253	0.0315875	0	1.73029	0	89.3586	39.1949	128.183
si:ch211-202h22.7	37.8837	-8.56944	2.33877	-3.66408	0.000248226	0.0323747	40.5522	26.5312	160.219	0	0	0
alpk2	143.916	5.43051	1.48736	3.65112	0.000261103	0.0333538	1.39835	16.7262	1.12041	148.08	30.15	666.022
myhb	3052.95	2.49435	0.68369	3.64836	0.000263917	0.0333538	1171.12	828.81	760.758	2000.36	4612.94	8943.72
serpinf2a	189.656	7.45972	2.04431	3.64901	0.000263256	0.0333538	0	5.19088	1.12041	0	169.594	962.032
zgc:136472	77.0969	-6.21815	1.70276	-3.6518	0.000260408	0.0333538	312.531	136.116	7.84287	3.82965	2.26125	0
grb10b	175.095	4.49964	1.23485	3.64387	0.000268571	0.0336808	7.69093	35.1826	1.12041	242.545	189.191	574.84
slc8a1b	1313.28	-3.90143	1.07325	-3.63515	0.000277823	0.0345751	3267.95	1056.06	3062.08	157.016	328.635	7.92883
angptl3	49.4845	6.23253	1.71672	3.63049	0.000282884	0.0349338	1.39835	2.30706	0	35.7434	228.386	29.0724
rtn2b	443.942	2.3757	0.65472	3.62858	0.00028499	0.0349338	153.119	190.332	86.2716	602.532	648.224	983.175
XLOC_022281	52.0514	-6.51615	1.79736	-3.62539	0.000288527	0.0351034	159.412	69.2117	80.6695	0	3.015	0
CU137716.1	30.0762	8.73445	2.41148	3.62202	0.00029231	0.0352737	0	0	0	68.9338	25.6275	85.8957
CU467961.1	543.575	2.82272	0.779692	3.62031	0.000294254	0.0352737	69.2183	151.112	183.747	880.82	409.286	1567.27
LOC101884756	75.5143	7.14686	1.97744	3.61421	0.000301268	0.0358509	0.699175	2.30706	0	1.27655	65.5762	383.227
foxi3b	328.926	-4.98181	1.37937	-3.61166	0.00030424	0.0359422	208.354	408.926	1296.31	10.2124	49.7474	0
josd2	210.699	-5.15728	1.4353	-3.59318	0.000326673	0.0383147	304.84	96.3196	829.103	0	28.6425	5.28589
nexmifa	83.9957	4.91873	1.37137	3.58672	0.000334866	0.0389951	1.39835	13.2656	1.12041	271.905	135.675	80.6098
trdmt1	309.542	-5.18629	1.44797	-3.58178	0.000341267	0.0394587	215.346	119.39	1473.34	11.489	37.6874	0
jupb	108.164	4.05775	1.13462	3.57632	0.000348461	0.0400067	3.49588	21.917	11.2041	112.336	132.66	367.369
CU571315.1	152.752	-4.25794	1.19224	-3.57138	0.000355102	0.0404841	353.083	63.4441	454.886	15.3186	27.135	2.64294
znf106a	1438.28	2.01018	0.563186	3.5693	0.000357939	0.0405242	633.453	632.134	450.405	1379.95	3009.72	2524.01
zbtb16b	138.054	5.85892	1.64393	3.56397	0.000365281	0.0410702	10.4876	2.30706	1.12041	334.456	478.631	1.32147
cx28.8	37.4537	-8.55283	2.40826	-3.55145	0.000383112	0.0425635	25.1703	23.6473	175.904	0	0	0
zmp:0000000755	41.5941	6.83299	1.92425	3.55099	0.000383785	0.0425635	2.09753	0	0	61.2744	73.8674	112.325
eya1	399.889	4.20479	1.18725	3.54163	0.000397661	0.0434039	11.1868	106.125	5.60205	209.354	982.135	1084.93
pah	1077.04	4.11987	1.16536	3.53528	0.000407336	0.0434039	137.738	207.635	5.60205	690.614	856.259	4564.37
paqr3b	74.6505	-6.08235	1.71942	-3.53745	0.000404016	0.0434039	6.99175	132.079	302.511	2.5531	3.76874	0
si:ch73-24k9.2	54.5965	-6.59474	1.86515	-3.53577	0.000406585	0.0434039	217.443	43.2573	63.8634	0	3.015	0
si:dkey-152b24.7	131.296	-4.76654	1.34665	-3.53956	0.000400792	0.0434039	119.559	26.5312	613.985	11.489	13.5675	2.64294
zgc:77880	199.489	-3.54638	1.00295	-3.53594	0.000406326	0.0434039	722.248	152.266	228.564	22.9779	55.0237	15.8577
si:dkey-16l2.17	93.2253	-4.69998	1.33103	-3.53109	0.000413851	0.0438117	76.9093	99.2034	363.013	3.82965	15.075	1.32147
BX470259.2	133.397	4.74481	1.34755	3.52108	0.000429799	0.0443482	9.08928	14.9959	4.48164	601.256	156.026	14.5362
clstn2	60.6818	6.10325	1.73285	3.52209	0.000428164	0.0443482	0.699175	2.30706	2.24082	2.5531	70.8524	285.438
EIF2AK4	50.9407	-5.60132	1.58977	-3.52334	0.000426141	0.0443482	67.82	158.033	73.947	0	4.52249	1.32147
fgf12b	223.902	4.63444	1.31509	3.52406	0.000424992	0.0443482	11.1868	40.3735	0	287.224	554.005	450.622
CABZ01019904.1	33.2362	-6.5666	1.87062	-3.51038	0.000447464	0.0458806	51.0398	42.1038	104.198	0	0.753749	1.32147
ifih1	60.8577	-5.32021	1.51813	-3.50444	0.000457563	0.0466228	85.2994	62.8673	208.396	2.5531	6.02999	0
si:ch211-37e10.2	59.9403	4.76005	1.35977	3.50062	0.000464171	0.0470024	7.69093	1.73029	3.36123	76.5931	37.6874	232.579
cdhr5a	103.56	7.61672	2.17799	3.49714	0.000470278	0.0473268	0.699175	2.30706	0	528.492	0	89.8601
mhc2dab	1133.1	-1.74782	0.501369	-3.48609	0.000490137	0.0490227	1543.78	2074.62	1620.11	635.722	476.369	447.979
ncs1a	103.868	5.32956	1.53188	3.4791	0.000503092	0.0500117	2.09753	12.6888	0	109.783	67.8374	430.8
lrp5	428.179	2.78322	0.802123	3.46982	0.000520816	0.0514598	127.25	162.071	35.8531	691.891	497.474	1054.53
acadsb	127.98	-4.81538	1.38974	-3.46494	0.000530346	0.0517739	364.27	367.399	10.0837	2.5531	14.3212	9.25031
si:ch211-126j24.1	111.365	3.2888	0.94884	3.46612	0.000528026	0.0517739	14.6827	35.7594	11.2041	231.056	205.02	170.47
hace1	119.864	4.44406	1.28452	3.45972	0.000540744	0.0524747	3.49588	26.5312	1.12041	246.374	152.257	289.402
hoxd10a	169.857	-6.34099	1.83423	-3.45703	0.000546164	0.052687	330.011	0	676.728	1.27655	4.52249	6.60736
ppp3cb	214.381	4.42447	1.28203	3.45115	0.000558213	0.0535327	2.09753	51.332	3.36123	282.118	272.103	675.272
csf1ra	573.183	-2.01191	0.584403	-3.44268	0.000575985	0.0549139	669.81	1216.4	869.438	277.012	209.542	196.899
rims1a	148.103	4.72307	1.37736	3.42908	0.000605642	0.0574057	4.89423	27.1079	0	307.649	213.311	335.654
tmtc1	145.153	3.84091	1.12093	3.42652	0.00061136	0.0576127	36.3571	8.0747	12.3245	61.2744	398.733	354.155
ccdc3b	163.903	2.72098	0.795001	3.42262	0.000620217	0.0581115	49.6414	44.9876	34.7327	165.952	312.806	375.298
zgc:153968	133.333	-7.28129	2.13406	-3.41194	0.000645025	0.0600906	2.09753	36.3361	756.277	0	0	5.28589
tns1b	274.691	7.02631	2.06081	3.40948	0.000650863	0.0602899	1.39835	10.9585	0	0	1551.22	84.5742
six4b	574.064	-3.32416	0.975878	-3.40633	0.000658428	0.0606461	755.109	285.498	2090.68	188.93	31.6575	92.5031
tkta	173.951	3.28201	0.964083	3.40428	0.000663389	0.0606578	13.2843	52.4855	31.3715	199.142	188.437	558.983
tnni1d	312.437	4.42434	1.30005	3.40321	0.000665997	0.0606578	69.9175	12.112	1.12041	541.258	150.75	1099.46
chrng	192.725	4.89878	1.44149	3.39841	0.00067779	0.0613559	2.09753	31.722	3.36123	113.613	47.4862	958.067
fn1a	5710.27	3.29316	0.96968	3.39613	0.000683449	0.0613559	441.879	638.478	2091.81	11560.4	1292.68	18236.3
tlcd2	329.649	2.97182	0.875214	3.39553	0.000684952	0.0613559	58.7307	139.577	24.649	482.536	405.517	866.886
prrt4	202.317	-5.15899	1.52178	-3.3901	0.00069867	0.0622427	326.515	21.917	832.464	21.7014	11.3062	0
fgf6a	186.179	4.98395	1.47406	3.3811	0.000721958	0.0639678	5.5934	28.2614	0	62.551	352.001	668.665
col9a3	1254.69	1.84003	0.546693	3.36574	0.000763378	0.0669105	613.876	585.992	443.682	1640.37	2765.5	1478.73
nmnat2	205.101	5.61934	1.66942	3.36604	0.000762567	0.0669105	9.08928	0	15.6857	6.38275	451.496	747.953
matn3b	133.498	6.34915	1.89026	3.35887	0.000782619	0.0682302	2.09753	6.34441	1.12041	0	73.8674	717.559
aatkb	54.0312	4.61102	1.3779	3.34642	0.000818622	0.070311	2.09753	9.22823	1.12041	80.4227	70.0987	161.22
apba2b	165.803	4.56311	1.36509	3.34272	0.000829623	0.070311	1.39835	36.3361	2.24082	273.182	121.354	560.304
morn3	105.546	4.73022	1.41547	3.3418	0.000832364	0.070311	0	16.1494	6.72246	206.801	213.311	190.292
si:ch73-287m6.1	180.393	5.57714	1.66778	3.34405	0.000825647	0.070311	0.699175	19.0332	2.24082	938.265	116.831	5.28589
si:ch73-322b17.4	30.8706	8.77179	2.6206	3.34725	0.000816178	0.070311	0	0	0	47.2324	4.52249	133.469
sytl5	46.349	7.19626	2.15141	3.34491	0.000823105	0.070311	0	1.73029	0	15.3186	21.8587	239.186
uhrf1	1228.24	-1.65964	0.496938	-3.33974	0.000838563	0.0704695	2045.79	2056.74	1494.63	671.466	482.399	618.449
atp6v0a1b	186.278	4.15693	1.24597	3.33631	0.000848988	0.0709797	10.4876	46.1411	2.24082	159.569	171.101	728.131
mb21d2	44.2444	5.01573	1.50571	3.33114	0.000864912	0.0715952	5.5934	1.15353	1.12041	108.507	24.8737	124.218
slc24a5	425.603	4.67698	1.40405	3.33107	0.000865132	0.0715952	31.4629	55.3694	8.96328	14.0421	206.527	2237.25
rasgrp3	207.029	4.71567	1.41767	3.32636	0.000879884	0.0724482	1.39835	41.527	2.24082	75.3165	335.418	786.276
erbb3a	235.525	-4.51049	1.35949	-3.31778	0.000907345	0.0743339	212.549	162.647	979.238	2.5531	53.5162	2.64294
si:ch211-212d10.1	255.745	5.93844	1.79311	3.31181	0.000926956	0.0755608	0.699175	23.6473	0	700.826	4.52249	804.777
LOC101885444	119.496	4.2234	1.27829	3.30395	0.000953313	0.0763595	25.8695	8.0747	2.24082	95.7413	93.4649	491.588
sema6dl	174.559	3.83231	1.15925	3.30584	0.000946916	0.0763595	11.1868	43.8341	13.4449	47.2324	610.537	321.118
tmprss13b	111.914	5.34467	1.61755	3.30419	0.000952521	0.0763595	0	11.5353	4.48164	38.2965	80.6511	536.518
xkr8.1	34.6957	6.92961	2.09777	3.30332	0.000955489	0.0763595	0.699175	0	1.12041	8.93586	25.6275	171.791
rem2	147.648	4.01265	1.21583	3.30033	0.0009657	0.076799	2.09753	39.22	10.0837	114.89	332.403	387.191
rps6ka1	2061.25	-2.1329	0.646965	-3.29679	0.000977978	0.0773979	2616.31	2112.69	5342.11	524.662	612.798	1158.93
atp1a1a.3	401.417	-2.88801	0.877107	-3.29265	0.000992465	0.078165	313.93	321.258	1486.78	125.102	92.7111	68.7166
sgcb	1151.95	2.59958	0.791585	3.28402	0.00102337	0.0802116	195.07	427.382	356.29	1027.62	899.976	4005.38
ache	1204.73	2.10065	0.640477	3.27982	0.00103874	0.0802588	739.727	286.075	340.605	1828.02	1425.34	2608.59
mxra5a	155.196	-3.11393	0.948801	-3.28196	0.00103087	0.0802588	153.119	293.573	387.662	53.6151	12.8137	30.3939
syngr1a	231.4	4.00354	1.22056	3.28008	0.00103778	0.0802588	21.6744	57.0997	2.24082	191.483	197.482	918.423
CR394546.3	378.19	-4.92096	1.5014	-3.27759	0.00104698	0.0805138	919.415	214.556	1063.27	2.5531	69.3449	0
fuk	160.833	-3.2203	0.984461	-3.27113	0.00107119	0.0819878	251.703	267.042	352.929	49.7855	36.9337	6.60736
pik3ip1	525.099	3.33557	1.02011	3.26981	0.00107621	0.0819878	134.941	137.27	11.2041	615.298	466.571	1785.31
LOC101884869	52.1053	5.61567	1.72537	3.25477	0.00113484	0.0860525	1.39835	4.61411	0	45.9558	24.12	236.544
ighv1-4	143.626	-5.92103	1.82411	-3.24599	0.00117043	0.0883404	248.207	19.61	580.372	0	13.5675	0
CR762497.1	26.1332	8.5314	2.63266	3.24061	0.00119276	0.0891999	0	0	0	44.6793	9.04499	103.075
pde4bb	86.0435	-5.67208	1.74962	-3.24189	0.00118741	0.0891999	7.69093	170.722	328.28	1.27655	8.29124	0
LOC101886743	54.7584	6.38101	1.97211	3.23563	0.00121374	0.0902258	2.7967	0	1.12041	227.226	2.26125	95.146
pde6c	757.672	3.4732	1.07372	3.23474	0.00121755	0.0902258	76.9093	241.087	57.1409	142.974	991.18	3036.74
si:dkey-175g6.2	66.1923	6.5364	2.02497	3.2279	0.00124702	0.0916247	0	4.03735	0	153.186	6.02999	233.901
ubtd1b	192.331	6.58934	2.04146	3.22775	0.00124767	0.0916247	4.19505	7.49793	0	1081.24	61.0537	0
brd9	164.917	-4.41688	1.36944	-3.22532	0.00125834	0.0919941	26.5687	97.4731	821.26	3.82965	16.5825	23.7865
si:dkey-251i10.1	466.765	-4.29474	1.33398	-3.21948	0.00128421	0.0934667	421.603	245.125	1997.69	8.93586	3.015	124.218
MYL2	86.0573	4.62226	1.43805	3.21426	0.00130782	0.0947615	15.3819	3.46058	1.12041	371.476	37.6874	87.2172
lrp8	42.0549	6.49121	2.02148	3.21112	0.00132218	0.0949584	2.09753	0.576764	0	51.062	3.015	195.578
muc5.1	150.07	5.25052	1.63452	3.21227	0.0013169	0.0949584	1.39835	21.3403	0	427.645	423.607	26.4294
filip1l	233.021	-3.88224	1.20986	-3.20884	0.00133272	0.0952953	492.919	129.195	687.932	3.82965	72.3599	11.8933
prox1b	73.4473	4.66875	1.46005	3.19767	0.00138541	0.0982014	1.39835	13.8423	1.12041	43.4027	125.876	255.044
slc35g2b	48.0428	4.80486	1.50211	3.19873	0.00138033	0.0982014	2.09753	3.46058	4.48164	8.93586	163.564	105.718
CABZ01118270.1	402.208	-4.56675	1.43081	-3.19173	0.00141425	0.0987586	1011.01	796.511	508.666	5.1062	91.9574	0
calhm2	343.58	-4.53435	1.42057	-3.19192	0.00141332	0.0987586	236.321	55.3694	1685.1	8.93586	73.1136	2.64294
hnf4a	414.527	-2.83747	0.889194	-3.19106	0.0014175	0.0987586	747.418	150.535	1283.99	125.102	94.2186	85.8957
txnipb	511.661	3.27779	1.0263	3.19381	0.0014041	0.0987586	148.924	110.739	26.8898	155.739	813.295	1814.38
cpt2	980.927	-2.13541	0.670287	-3.18581	0.0014435	0.100142	1291.38	1193.9	2309.16	562.959	339.187	188.971
cavin4a	913.16	3.18044	0.999164	3.1831	0.00145706	0.100549	303.442	197.83	42.5756	537.428	716.061	3681.62
fhl1a	52.1229	4.99234	1.56884	3.18218	0.0014617	0.100549	3.49588	5.76764	0	187.653	49.7474	66.0736
zgc:158482	212.937	4.96463	1.56388	3.17457	0.00150059	0.10279	0.699175	37.4897	1.12041	171.058	65.5762	1001.68
kntc1	808.373	-2.32931	0.734059	-3.17319	0.00150775	0.102849	841.108	1053.75	2150.07	449.346	143.212	212.757
cyp3a65	215.453	-2.48754	0.785007	-3.16882	0.0015306	0.103973	367.766	177.067	552.362	62.551	65.5762	67.3951
ccl25b	251.463	2.57314	0.813392	3.16347	0.00155902	0.104423	97.1854	81.3237	38.0939	363.817	246.476	681.88
gabrb4	198.672	3.91061	1.23559	3.16497	0.00155098	0.104423	13.9835	56.5229	3.36123	135.314	179.392	803.455
sox6	837.879	2.304	0.727787	3.16576	0.00154678	0.104423	467.049	147.652	231.925	1731	1747.94	701.702
spire1a	97.4762	2.95582	0.934572	3.16275	0.00156285	0.104423	25.8695	28.2614	12.3245	223.396	136.429	158.577
rbp7b	30.4668	6.06671	1.91981	3.16006	0.00157739	0.104964	1.39835	1.15353	0	43.4027	11.3062	125.54
ugt2a1	95.7704	-7.46045	2.36365	-3.15632	0.00159771	0.105884	174.794	396.814	0	0	3.015	0
foxq1b	188.153	4.30504	1.36613	3.15125	0.00162571	0.10715	5.5934	46.1411	2.24082	42.1262	418.331	614.485
LOC100535130	77.8641	5.50769	1.7482	3.15049	0.00162996	0.10715	7.69093	1.15353	1.12041	2.5531	59.5462	395.12
cav3	854.753	2.54028	0.809055	3.13981	0.00169059	0.11044	434.887	192.639	124.365	917.84	764.301	2694.48
si:dkey-9l20.3	2402.7	-3.70432	1.18015	-3.13886	0.00169607	0.11044	10512.8	1703.76	1173.07	289.777	718.323	18.5006
znf648	200.495	4.35113	1.38654	3.13813	0.00170032	0.11044	24.4711	24.8009	6.72246	5.1062	659.53	482.337
pcdh18b	198.107	4.21962	1.34764	3.13111	0.00174147	0.112663	4.19505	54.7926	1.12041	239.992	234.416	654.129
lhfpl3	238.852	4.95817	1.58662	3.12498	0.00177815	0.114581	2.7967	41.527	0	88.082	206.527	1094.18
XLOC_010898	906.946	2.18007	0.699201	3.11795	0.00182114	0.11689	474.041	316.644	192.71	677.849	1919.8	1860.63
epb41b	47.2807	4.9802	1.59975	3.1131	0.00185131	0.118361	2.09753	6.34441	0	140.421	85.9274	48.8945
cacng1a	769.064	2.80956	0.903279	3.1104	0.00186833	0.118654	278.272	211.096	86.2716	302.543	1122.33	2613.87
gramd2aa	87.731	5.88517	1.893	3.10892	0.00187774	0.118654	2.7967	5.76764	0	481.26	33.9187	2.64294
mpv17l2	289.78	-2.84885	0.916259	-3.10921	0.00187585	0.118654	429.993	189.179	907.532	121.272	55.0237	35.6798
TMEM132D	118.478	5.61173	1.80678	3.10593	0.00189679	0.119395	4.89423	8.0747	1.12041	256.587	440.189	0
nr6a1a	61.8015	6.00183	1.93664	3.09909	0.00194114	0.121717	2.7967	1.73029	1.12041	0	174.87	190.292
obsl1b	25.6558	7.53944	2.43508	3.09618	0.00196032	0.122073	0.699175	0	0	6.38275	113.816	33.0368
prkar1b	153.553	3.85659	1.24569	3.09596	0.00196179	0.122073	31.4629	26.5312	1.12041	305.096	97.2336	459.872
auts2a	421.516	2.33716	0.756265	3.0904	0.00199888	0.123907	69.2183	245.125	103.078	504.238	743.196	864.243
atoh8	404.882	3.46154	1.12245	3.08392	0.00204295	0.125907	19.5769	174.183	7.84287	527.216	763.548	936.924
dhx30	25.2838	-7.98821	2.59167	-3.08227	0.0020543	0.125907	39.1538	95.7428	16.8061	0	0	0
si:dkeyp-97a10.3	31.1117	-7.30486	2.36986	-3.08241	0.00205334	0.125907	147.526	31.1453	6.72246	1.27655	0	0
LOC110437771	32.8602	-6.32328	2.05454	-3.07771	0.002086	0.126896	84.6002	103.241	6.72246	1.27655	0	1.32147
tmprss13a	179.666	-4.99861	1.62412	-3.07774	0.00208578	0.126896	267.784	55.3694	722.664	1.27655	30.9037	0
dbr1	259.331	-2.8411	0.927195	-3.06418	0.00218265	0.132282	383.847	170.145	811.177	42.1262	37.6874	111.004
glula	6632.12	-1.51647	0.495937	-3.05779	0.00222979	0.134638	9453.55	9080	10952	3022.87	2508.48	4775.8
ckmt2b	1678.04	2.06355	0.676206	3.05166	0.00227577	0.136907	869.774	630.98	442.562	1127.19	2895.9	4101.85
igfn1.1	694.38	2.02036	0.663333	3.04577	0.00232087	0.138977	251.703	167.262	405.588	666.36	1264.04	1411.33
prr33	1922.2	2.42233	0.795526	3.04495	0.00232722	0.138977	603.388	580.225	629.67	774.866	2565.01	6380.07
cox15	181.759	-3.03072	0.996164	-3.04239	0.00234709	0.139652	300.645	238.204	433.599	19.1483	84.4199	14.5362
map1sa	910.302	-1.6916	0.556924	-3.03739	0.00238635	0.141471	1407.44	1023.18	1740	561.682	380.643	348.869
mef2ca	589.231	2.46154	0.81174	3.03243	0.00242594	0.143297	192.972	177.643	172.543	283.394	823.094	1885.74
si:dkey-118k5.3	341.862	-2.52252	0.832714	-3.02927	0.00245143	0.14428	199.964	471.793	1075.59	104.677	114.57	84.5742
wdr48b	111.02	-3.39093	1.12087	-3.02526	0.0024842	0.145683	179.688	95.1661	333.882	8.93586	39.1949	9.25031
CU469362.1	84.7298	3.19966	1.06223	3.01221	0.00259357	0.151552	23.772	20.1867	5.60205	136.591	116.077	206.15
il12ba	178.607	3.80185	1.26393	3.00795	0.00263015	0.153141	48.9423	21.3403	1.12041	446.793	447.727	105.718
RAB19	86.7699	5.97247	1.98769	3.00473	0.00265818	0.154222	2.7967	5.19088	0	474.877	0.753749	37.0012
dpp3	1421.18	-1.44902	0.483014	-2.99994	0.00270028	0.156109	2293.29	2274.18	1673.89	749.335	874.349	662.058
LOC110438243	52.1364	4.62028	1.54117	2.9979	0.00271844	0.156603	2.7967	8.0747	1.12041	21.7014	45.2249	233.901
apoc1	953.719	-2.16132	0.721231	-2.99671	0.00272912	0.156665	2692.52	937.242	1046.46	482.536	186.93	376.62
foxp2	766.155	2.83318	0.946702	2.99268	0.00276538	0.15819	380.351	154.573	30.2511	1388.89	663.299	1979.57
kcna6a	59.3147	6.67237	2.23637	2.98358	0.00284902	0.162404	2.7967	0.576764	0	0	174.116	178.399
mapk6	96.6754	-3.99062	1.33803	-2.98245	0.00285951	0.162434	426.497	85.9379	33.6123	8.93586	21.105	3.96442
scamp2l	143.468	-3.53152	1.1854	-2.97918	0.00289023	0.163609	391.538	44.9876	356.29	12.7655	45.9787	9.25031
ryr3	1896.08	3.28512	1.1041	2.97537	0.00292637	0.165082	583.811	458.528	15.6857	943.371	4020.5	5354.61
spag9a	98.8741	4.75335	1.59858	2.97349	0.00294437	0.165524	7.69093	13.2656	0	19.1483	407.778	145.362
sptssb	40.5938	-5.09346	1.71751	-2.9656	0.0030209	0.169243	163.607	29.415	43.696	3.82965	3.015	0
galnt9	30.8547	5.32528	1.80074	2.95727	0.00310377	0.17329	2.7967	0.576764	1.12041	10.2124	26.3812	144.04
zgc:113516	62.5058	5.10919	1.73385	2.94673	0.00321155	0.178696	0	9.22823	1.12041	139.144	28.6425	196.899
st8sia1	64.3598	4.80568	1.63614	2.9372	0.00331186	0.18365	2.09753	10.9585	0	34.4669	227.632	111.004
CABZ01102170.1	2472.49	-2.15446	0.734873	-2.93174	0.00337069	0.186279	4037.74	1911.4	6164.49	515.727	578.879	1626.73
parla	28.3485	-6.56602	2.24547	-2.92412	0.00345432	0.190256	113.266	34.0291	21.2878	0	1.5075	0
nmt1b	245.507	4.24113	1.45108	2.92274	0.00346968	0.190459	11.886	61.7138	0	195.312	264.566	939.567
BX936308.1	50.9834	4.98364	1.70659	2.92024	0.00349765	0.19135	4.19505	2.88382	2.24082	3.82965	27.135	265.616
slc16a5b	51.3339	-6.543	2.2422	-2.91812	0.00352154	0.192012	60.1291	1.73029	243.129	0	3.015	0
BX510657.1	44.3418	4.02407	1.38131	2.91322	0.00357723	0.193819	4.19505	9.80499	1.12041	113.613	63.3149	74.0024
fbln5	539.439	-4.52833	1.55446	-2.91311	0.00357845	0.193819	11.886	181.104	2909.7	12.7655	114.57	6.60736
fhl3b	134.333	3.08081	1.05893	2.90935	0.00362177	0.194725	6.99175	47.8714	30.2511	136.591	199.743	384.548
gcm2	837.296	-4.16656	1.433	-2.90757	0.00364246	0.194725	1259.21	275.693	3224.54	12.7655	250.245	1.32147
vgll4l	359.661	3.18554	1.09562	2.90753	0.00364297	0.194725	20.9753	68.6349	124.365	620.404	81.4049	1242.18
XLOC_001247	91.8247	4.50576	1.54811	2.91048	0.00360872	0.194725	19.5769	3.46058	0	337.009	79.8974	111.004
ankrd44	2248.74	-1.88413	0.649735	-2.89984	0.0037335	0.198265	2439.42	2072.31	6105.11	1122.09	1096.7	656.772
clvs2	82.7662	4.54218	1.56603	2.90043	0.00372648	0.198265	3.49588	15.5726	1.12041	10.2124	361.799	104.396
LOC103908612	30.0551	6.91635	2.38883	2.89529	0.00378811	0.200206	1.39835	0	0	144.25	29.3962	5.28589
si:ch73-299h12.2	77.8907	5.72992	1.97942	2.89475	0.00379462	0.200206	2.7967	4.61411	1.12041	67.6572	0	391.156
six1b	261.49	3.32244	1.14859	2.89261	0.0038205	0.200921	21.6744	114.776	5.60205	285.947	341.448	799.491
si:dkey-191g9.7	300.789	-3.4971	1.21064	-2.88864	0.00386909	0.202823	228.63	365.668	1064.39	11.489	126.63	7.92883
sema5a	273.217	2.08802	0.72317	2.88731	0.00388546	0.203028	90.8928	159.187	61.6225	404.667	529.132	393.799
BX663503.1	274.789	4.08366	1.41512	2.88573	0.00390505	0.203069	5.5934	82.4773	3.36123	85.5289	189.945	1281.83
pax2a	42.857	5.25749	1.8222	2.88524	0.00391117	0.203069	3.49588	2.88382	0	206.801	13.5675	30.3939
nlgn2b	39.7341	4.70505	1.6315	2.88388	0.00392813	0.203302	0.699175	5.76764	2.24082	97.0179	122.107	10.5718
epyc	570.344	3.35374	1.16405	2.88109	0.00396298	0.204457	37.0563	258.39	8.96328	333.18	1580.61	1203.86
CU499330.1	16011.7	-1.55716	0.541345	-2.87646	0.00402164	0.205319	17658.4	32623.5	21422.2	10259.6	8909.31	5197.35
cx30.3	170.436	-4.24768	1.47591	-2.878	0.00400205	0.205319	423.7	192.062	356.29	3.82965	46.7324	0
lipea	63.9828	5.70079	1.98334	2.87434	0.00404872	0.205319	0.699175	6.34441	0	215.737	159.795	1.32147
man2c1	225.658	-2.38519	0.829628	-2.87501	0.00404015	0.205319	486.626	408.349	240.888	109.783	31.6575	76.6454
sox19a	305.689	3.75432	1.30483	2.87724	0.00401169	0.205319	9.08928	113.623	3.36123	1148.9	210.296	348.869
zgc:171599	74.1193	4.50119	1.56627	2.87383	0.00405525	0.205319	10.4876	8.0747	0	125.102	30.15	270.902
vsnl1a	79.5237	-5.25406	1.82932	-2.87214	0.00407702	0.205782	6.29258	104.971	354.049	1.27655	10.5525	0
adamts10	196.838	3.25572	1.13618	2.86551	0.00416345	0.209292	5.5934	30.5685	76.1879	159.569	240.446	668.665
myoc	1004.54	1.78634	0.623539	2.86484	0.00417223	0.209292	456.561	346.058	552.362	805.504	1692.92	2173.82
rims1b	255.804	-4.06404	1.41986	-2.86228	0.004206	0.210339	7.69093	132.079	1308.64	15.3186	40.7024	30.3939
si:dkey-261j4.4	82.2491	5.67917	1.98545	2.8604	0.00423111	0.210947	0	9.22823	0	142.974	13.5675	327.725
zmp:0000001228	127.859	-2.76138	0.966708	-2.85648	0.00428372	0.212919	281.068	83.054	304.751	31.9138	45.2249	21.1436
atp1b2a	1041.52	1.56457	0.548033	2.85487	0.00430539	0.213346	583.811	602.719	392.143	1466.76	2038.14	1165.54
CR848667.1	131.647	5.49553	1.92691	2.85199	0.00434467	0.21464	1.39835	14.4191	1.12041	303.819	0	469.123
zgc:174288	36.1098	4.73385	1.66214	2.84804	0.00439896	0.216665	4.19505	3.46058	0	47.2324	111.555	50.2159
angptl1a	177.904	4.20573	1.48236	2.83719	0.00455121	0.223489	52.4381	1.15353	1.12041	122.549	381.397	508.767
si:dkey-202e22.2	79.0609	-3.7996	1.34154	-2.83226	0.00462208	0.226287	19.5769	96.8964	326.039	6.38275	8.29124	17.1791
fam214a	125.041	-3.78062	1.33606	-2.82969	0.00465938	0.227431	355.181	184.565	160.219	1.27655	43.7174	5.28589
zic2b	325.18	-5.09183	1.8006	-2.82785	0.00468621	0.228057	2.09753	140.154	1753.44	22.9779	32.4112	0
zgc:162936	53.5166	3.99006	1.41238	2.82506	0.00472713	0.229364	3.49588	3.46058	12.3245	218.29	55.7774	27.7509
hjv	90.957	4.19173	1.48448	2.8237	0.00474734	0.229661	4.89423	23.0706	0	155.739	128.137	233.901
hoxb2a	56.1606	5.60696	1.98721	2.82152	0.00477966	0.229887	1.39835	5.19088	0	1.27655	75.3749	253.723
XLOC_034538	179.898	2.16987	0.769051	2.82148	0.0047802	0.229887	83.901	74.9793	36.9735	339.563	258.536	285.438
nup54	676.182	-2.10812	0.749419	-2.81301	0.00490804	0.23534	922.911	523.125	1847.56	337.009	291.701	134.79
cx44.2	141.239	-3.72265	1.32475	-2.81008	0.00495291	0.236103	259.394	35.1826	492.98	3.82965	9.79874	46.2515
zranb3	328.354	-4.15028	1.47676	-2.8104	0.00494805	0.236103	230.029	266.465	1369.14	14.0421	90.4499	0
rfx7a	74.3532	4.92453	1.75419	2.80729	0.00499602	0.237464	0.699175	13.2656	0	57.4448	321.851	52.8589
fryb	253.65	3.1446	1.12188	2.80298	0.00506325	0.23996	37.7555	40.9503	76.1879	37.02	920.327	409.656
mag	135.435	3.31333	1.18443	2.7974	0.00515161	0.242736	48.9423	16.1494	8.96328	539.981	115.324	83.2528
si:ch211-89o9.4	39.1505	5.79325	2.0706	2.79786	0.00514424	0.242736	3.49588	0.576764	0	2.5531	184.668	43.6086
adss	1529.57	2.11567	0.756899	2.79518	0.00518706	0.243702	179.688	467.179	1074.47	1935.25	2418.03	3102.82
evpla	138.685	2.40431	0.86161	2.79048	0.00526298	0.244689	52.4381	53.6391	25.7694	328.074	151.504	220.686
si:dkey-240h12.4	919.478	1.65013	0.591177	2.79126	0.00525034	0.244689	539.763	248.009	545.64	1280.38	1245.95	1657.13
tmem223	139.111	-3.57214	1.27966	-2.79148	0.00524674	0.244689	212.549	87.0914	470.572	1.27655	35.4262	27.7509
ydjc	116.664	-6.2673	2.24621	-2.79017	0.0052681	0.244689	0	24.2241	666.644	3.82965	0	5.28589
id2a	2020.14	1.31899	0.47292	2.78903	0.00528669	0.244855	1310.25	1137.96	1019.57	2627.14	2473.8	3552.12
si:ch73-199e17.1	331.042	3.1733	1.13868	2.78681	0.00532295	0.245836	62.2266	55.3694	80.6695	88.082	143.212	1556.69
mettl27	36.0184	6.71929	2.41393	2.78354	0.00537688	0.247625	0	0	2.24082	5.1062	15.8287	192.935
zdhhc23a	72.1743	-5.9482	2.13865	-2.78129	0.00541439	0.24865	260.093	166.108	0	3.82965	3.015	0
lhx1a	185.815	4.49792	1.61958	2.77721	0.00548271	0.25108	4.89423	40.9503	1.12041	3.82965	554.005	510.088
zgc:101699	71.6981	6.9082	2.49161	2.77259	0.0055613	0.253966	3.49588	0	0	320.414	106.279	0
prr11	301.344	-1.94332	0.701427	-2.77053	0.00559656	0.254722	676.802	307.992	450.405	88.082	149.996	134.79
prtfdc1	75.9475	3.93656	1.42125	2.7698	0.0056091	0.254722	6.29258	20.1867	1.12041	85.5289	45.2249	297.331
FP085400.1	128.683	-6.76811	2.44624	-2.76673	0.00566211	0.256415	0	41.527	723.785	0	6.78374	0
CABZ01072245.1	81.8468	3.81268	1.37974	2.76332	0.00572162	0.258392	6.99175	23.0706	2.24082	37.02	92.7111	329.047
slc25a4	3711.41	2.13556	0.773464	2.76103	0.00576192	0.258779	1529.8	1124.11	1474.46	1499.95	5077.25	11562.9
zmym4	111.895	-3.82354	1.38473	-2.76121	0.00575871	0.258779	130.047	267.619	229.684	19.1483	24.8737	0
cavin4b	739.648	2.97452	1.07887	2.75707	0.00583211	0.261211	327.214	144.191	29.1307	206.801	1221.07	2509.48
mylkb	126.719	5.54507	2.01303	2.75459	0.00587662	0.262483	14.6827	1.15353	0	708.486	34.6725	1.32147
gjd2b	47.4004	6.48916	2.35875	2.7511	0.00593947	0.264566	0.699175	2.30706	0	0	42.2099	239.186
ppp2r2cb	32.6247	5.6792	2.06567	2.74933	0.00597175	0.265279	0.699175	2.88382	0	3.82965	37.6874	150.648
cadm4	241.633	2.76635	1.00773	2.74512	0.00604882	0.267972	48.2431	126.888	10.0837	500.408	420.592	343.583
abcc8b	26.4721	4.89528	1.78432	2.7435	0.00607872	0.268567	2.09753	2.88382	0	34.4669	62.5612	56.8233
afp4	247.423	-2.52837	0.922486	-2.74083	0.00612847	0.269842	676.802	148.805	439.201	79.1462	30.9037	109.682
CR388166.2	88.1538	-4.68409	1.71083	-2.73791	0.00618319	0.269842	167.103	25.3776	317.076	1.27655	18.09	0
lamp1b	644.151	2.36544	0.863969	2.73788	0.00618374	0.269842	79.0068	363.938	184.868	695.72	520.841	2020.53
myoz1b	3910.17	1.94716	0.711058	2.73839	0.00617402	0.269842	1789.19	779.208	2263.23	3195.21	4567.72	10866.5
ppm1la	219.174	-2.41873	0.883548	-2.73753	0.00619033	0.269842	657.924	208.789	240.888	111.06	47.4862	48.8945
mpp2a	51.7061	4.88092	1.78404	2.73588	0.00622129	0.270468	0.699175	9.22823	0	134.038	24.8737	141.398
si:dkey-180p18.9	882.032	-1.70393	0.623044	-2.73485	0.00624085	0.270597	1010.31	891.101	2147.83	411.049	337.68	494.231
pfkmb	471.709	2.14433	0.785219	2.73087	0.00631682	0.273165	163.607	132.656	226.323	343.392	1444.94	519.339
ftr12	193.859	-2.46626	0.904657	-2.72618	0.00640723	0.275612	223.736	132.656	628.55	56.1682	52.0087	70.038
pola1	541.608	-3.13062	1.14802	-2.72697	0.00639198	0.275612	848.1	869.76	1198.84	215.737	114.57	2.64294
myom1a	4601.47	1.91509	0.702821	2.72486	0.00643294	0.27599	2452.71	1425.76	1908.06	2203.33	9908.78	9710.18
mafbb	10959.7	-1.592	0.584439	-2.72398	0.00645006	0.275998	16722.2	18163.5	14493.6	6544.88	7343.02	2490.98
irx1b	60.3532	6.23625	2.29056	2.72258	0.00647734	0.27644	3.49588	1.15353	0	328.074	29.3962	0
si:dkey-108k21.24	25.1097	-5.14052	1.89106	-2.71833	0.00656119	0.279287	24.4711	74.9793	47.0572	0	1.5075	2.64294
tmem163a	632.525	1.51002	0.555892	2.7164	0.0065997	0.280195	288.759	285.498	412.311	785.079	853.998	1169.5
prx	842.012	2.24351	0.826194	2.71548	0.00661799	0.280242	430.692	152.266	298.029	363.817	1698.2	2109.07
gnat2	921.869	3.07216	1.13442	2.70813	0.00676639	0.285522	296.45	277.424	13.4449	487.642	794.451	3661.8
uox	365.282	4.68237	1.72936	2.70757	0.00677771	0.285522	0	80.747	1.12041	140.421	292.455	1676.95
XLOC_005726	30.2343	5.07857	1.87765	2.70475	0.00683549	0.287214	3.49588	0.576764	1.12041	135.314	36.9337	3.96442
grn1	5610.87	1.60417	0.593292	2.70384	0.00685432	0.287265	2810.68	2072.31	3449.74	13083.4	4634.8	7614.32
XLOC_022081	35.5195	5.18059	1.91687	2.70263	0.00687943	0.287578	0	3.46058	2.24082	81.6993	6.78374	118.933
acbd6	213.416	-3.15355	1.16843	-2.69897	0.00695552	0.290015	43.3489	311.453	796.611	14.0421	64.8224	50.2159
gck	39.8116	-5.01652	1.8609	-2.69574	0.00702321	0.291534	199.964	27.1079	4.48164	1.27655	0.753749	5.28589
morc3a	566.689	-3.22916	1.19797	-2.69553	0.00702771	0.291534	95.787	273.386	2703.55	33.1903	151.504	142.719
dock6	97.5446	3.97914	1.47739	2.69335	0.0070738	0.292701	6.29258	28.2614	0	219.567	193.713	137.433
exosc10	962.948	-1.86881	0.695052	-2.68873	0.00717254	0.293323	862.782	1041.06	2631.84	574.448	296.223	371.334
kcnj12b	61.88	5.43506	2.02165	2.68843	0.00717879	0.293323	0.699175	7.49793	0	1.27655	254.767	107.039
mks1	84.3441	-4.28493	1.59351	-2.68898	0.00716697	0.293323	440.48	28.8382	12.3245	2.5531	16.5825	5.28589
si:ch211-59d15.9	22.0862	-5.48915	2.04001	-2.69075	0.00712926	0.293323	78.3076	15.5726	35.8531	1.27655	1.5075	0
zgc:158423	405.495	-2.39678	0.890471	-2.69159	0.0071113	0.293323	785.873	155.15	1103.6	90.6351	104.771	192.935
helt	48.375	4.46819	1.66321	2.68648	0.00722088	0.294305	1.39835	9.80499	1.12041	228.503	20.3512	29.0724
CABZ01066719.1	37.6836	5.71934	2.13034	2.68471	0.00725933	0.2944	0	4.03735	0	14.0421	111.555	96.4675
mfsd10	48.4152	5.44	2.02592	2.6852	0.00724857	0.2944	0	6.34441	0	70.2103	180.9	33.0368
ghra	503.644	3.128	1.16776	2.67864	0.00739227	0.296838	153.119	151.112	5.60205	382.965	1927.34	401.728
glmnb	100.006	4.68976	1.74986	2.68007	0.00736061	0.296838	4.89423	16.1494	1.12041	1.27655	73.1136	503.481
zmp:0000000936	553.796	-1.93424	0.721564	-2.68062	0.00734863	0.296838	586.608	887.063	1160.74	220.843	361.799	105.718
znf532	101.725	4.95528	1.84982	2.67878	0.00738901	0.296838	2.09753	16.7262	0	2.5531	221.602	367.369
CABZ01076996.1	106.76	6.37049	2.38165	2.67482	0.00747694	0.297344	0	7.49793	0	0	268.335	364.726
camk2n2	108.132	4.51016	1.68618	2.67478	0.00747784	0.297344	1.39835	19.0332	6.72246	2.5531	64.0687	555.018
lfng	745.9	1.6492	0.616392	2.67557	0.0074602	0.297344	207.655	408.349	466.09	1011.03	907.514	1474.76
LOC100333111	423.394	2.20405	0.823936	2.67502	0.00747242	0.297344	216.744	171.876	63.8634	479.983	388.181	1219.72
col11a1a	10090.6	1.26985	0.475835	2.66867	0.00761517	0.301335	7620.31	5371.98	4755.02	11409.8	15216.7	16169.5
ttk	480.181	-2.36318	0.885295	-2.66937	0.0075993	0.301335	1599.01	502.938	310.354	225.95	174.116	68.7166
cep112	35.123	5.50495	2.0636	2.66765	0.00763846	0.301525	2.09753	2.30706	0	141.697	63.3149	1.32147
cables1	50.6951	-4.59595	1.72414	-2.66564	0.00768423	0.30187	1.39835	74.4026	216.239	3.82965	3.015	5.28589
hgd	392.67	2.04019	0.765308	2.66585	0.00767948	0.30187	96.4862	164.955	199.433	515.727	314.313	1065.11
pcsk7	766.8	-1.54912	0.581522	-2.66391	0.00772382	0.302696	911.025	1144.88	1373.62	450.622	474.862	245.794
gpm6aa	817.917	2.24846	0.844496	2.66249	0.00775639	0.303243	210.452	570.42	71.7062	1040.39	1822.56	1191.97
ephb1	34.0878	4.5446	1.70798	2.66081	0.00779539	0.304039	4.89423	2.30706	1.12041	61.2744	129.645	5.28589
si:dkey-29j8.2	74.9133	3.7063	1.39561	2.65568	0.00791476	0.307958	1.39835	23.6473	6.72246	117.443	45.2249	255.044
sox2ot	80.9267	3.98032	1.49995	2.65363	0.00796312	0.307999	2.09753	25.3776	1.12041	95.7413	57.2849	303.939
tns1a	156.314	4.45203	1.67796	2.65323	0.00797248	0.307999	2.09753	37.4897	1.12041	3.82965	498.228	395.12
zgc:171509	92.1546	3.966	1.49409	2.65446	0.00794348	0.307999	0.699175	29.9917	2.24082	229.779	70.8524	219.364
FO704721.1	152.988	2.58515	0.974709	2.65223	0.00799618	0.308184	62.9258	56.5229	11.2041	246.374	185.422	355.476
acot14	208.943	3.33604	1.25924	2.64926	0.00806693	0.309448	3.49588	93.4358	15.6857	125.102	356.523	659.415
XLOC_005905	146.378	-5.80297	2.19037	-2.64931	0.0080656	0.309448	0	29.415	833.585	0	11.3062	3.96442
akt3b	138.615	4.78425	1.80684	2.64786	0.0081004	0.310002	6.99175	21.917	0	3.82965	707.77	91.1816
pik3ap1	726.424	-1.88816	0.713409	-2.64668	0.00812871	0.310357	929.204	728.453	1774.73	264.246	491.444	170.47
hspb3	21.9634	6.4593	2.4436	2.64335	0.0082089	0.312686	1.39835	0	0	76.5931	7.53749	46.2515
arhgap42a	302.601	3.30726	1.25315	2.63916	0.00831126	0.313343	20.2761	143.614	2.24082	352.328	809.526	487.623
dmrt2a	369.914	-4.1777	1.58144	-2.64172	0.00824873	0.313343	304.141	166.108	1633.56	6.38275	109.294	0
fstb	668.352	-2.7682	1.04903	-2.63883	0.00831937	0.313343	1552.17	363.938	1580.9	15.3186	221.602	276.188
opn4xb	82.0522	5.00645	1.89586	2.64073	0.00827281	0.313343	2.09753	10.3818	2.24082	0	116.831	360.762
XLOC_013646	673.016	-3.01939	1.14427	-2.63871	0.00832226	0.313343	3114.13	129.772	350.688	266.799	98.7411	77.9669
prss35	590.179	1.42998	0.543115	2.63293	0.00846511	0.317988	354.482	281.461	322.678	989.327	932.387	660.736
zgc:136908	419.784	2.09189	0.796282	2.62707	0.00861238	0.322776	234.923	99.2034	144.533	248.927	951.985	839.135
LOC110440043	5260.14	1.97452	0.752315	2.6246	0.00867518	0.323642	1955.59	1240.04	3206.61	3081.59	6348.83	15728.2
ptprh	193.81	3.13273	1.19344	2.62496	0.008666	0.323642	42.6497	69.2117	6.72246	342.116	57.2849	644.878
nlrc3l1	1125.94	1.30298	0.496918	2.62212	0.00873859	0.325062	725.045	679.428	543.399	1723.34	1280.62	1803.81
ubtd1a	75.593	4.44997	1.69746	2.62155	0.00875313	0.325062	3.49588	14.9959	1.12041	3.82965	64.0687	366.048
wnt2ba	48.1997	-4.79236	1.82866	-2.62069	0.00877519	0.325141	1.39835	51.332	226.323	1.27655	2.26125	6.60736
si:dkey-20d21.12	82.3773	4.37319	1.66944	2.61956	0.00880445	0.325485	0.699175	1.15353	21.2878	19.1483	85.9274	366.048
cldn17	282.459	-2.50493	0.956909	-2.61773	0.00885156	0.326487	838.311	85.9379	516.509	85.5289	64.0687	104.396
tmem51a	159.682	4.00494	1.53207	2.61408	0.00894688	0.329257	2.7967	51.9088	1.12041	84.2524	91.2036	726.81
cog1	450.005	2.33327	0.895093	2.60673	0.00914105	0.333056	107.673	290.689	48.1776	333.18	1019.07	901.244
mylk4a	229.039	4.28455	1.64317	2.6075	0.00912061	0.333056	0.699175	59.4067	6.72246	6.38275	342.956	958.067
pvalb8	604.528	-2.49015	0.955104	-2.6072	0.00912866	0.333056	1389.96	321.834	1366.9	80.4227	71.6061	396.442
slc25a29b	143.863	4.96162	1.90156	2.60923	0.00907458	0.333056	0.699175	24.8009	1.12041	1.27655	43.7174	791.562
XLOC_004335	37.7808	5.54195	2.12636	2.60631	0.00915225	0.333056	0.699175	2.88382	1.12041	0	117.585	104.396
cd151l	790.022	1.76565	0.677975	2.60429	0.00920647	0.33354	509.699	179.95	387.662	1289.32	750.734	1622.77
fzd9b	222.706	3.99071	1.5321	2.60474	0.0091945	0.33354	4.89423	73.8258	0	219.567	293.962	743.989
sardh	463.559	-2.3882	0.918112	-2.60121	0.00928961	0.335806	1194.89	530.623	610.623	77.8696	321.097	46.2515
cnga2b	91.9393	5.08352	1.9556	2.59947	0.00933678	0.336608	0	15.5726	0	172.334	29.3962	334.332
nadsyn1	508.505	-2.8403	1.09322	-2.59811	0.00937373	0.336608	366.368	693.847	1617.87	29.3607	310.545	33.0368
zgc:66448	172.792	3.56964	1.37385	2.59828	0.00936926	0.336608	3.49588	74.4026	2.24082	423.815	382.151	150.648
apof	276.795	-3.09999	1.19498	-2.59418	0.00948179	0.339388	381.75	111.315	994.924	29.3607	134.167	9.25031
si:ch211-153f2.3	60.1502	4.39642	1.69548	2.59302	0.00951359	0.339388	5.5934	5.19088	5.60205	1.27655	291.701	51.5374
si:ch211-173p18.3	578.17	2.00036	0.771399	2.59316	0.00950977	0.339388	247.508	340.291	105.319	439.134	913.544	1423.23
zgc:123321	53.3914	4.30393	1.66146	2.59044	0.00958521	0.341196	11.886	2.30706	1.12041	8.93586	54.2699	241.829
hsd20b2	59.3139	3.30649	1.27706	2.58915	0.00962125	0.341733	9.08928	16.7262	6.72246	28.0841	202.758	92.5031
gria2a	76.0367	4.63147	1.78966	2.5879	0.00965626	0.34223	0.699175	16.7262	0	76.5931	38.4412	323.761
pvalb2	21856.2	1.78942	0.691741	2.58684	0.00968612	0.342544	13707.3	4179.23	11538	24914.4	20403.2	56395.1
si:dkey-15h8.10	505.87	-2.98649	1.15521	-2.58523	0.00973135	0.343399	412.513	65.7511	2217.29	107.23	180.9	51.5374
tyr	109.837	4.66442	1.80529	2.58375	0.00977319	0.34413	6.29258	8.65146	10.0837	0	67.0837	566.912
zcchc4	258.305	-2.70856	1.04918	-2.58161	0.0098341	0.345529	321.621	112.469	909.773	79.1462	21.105	105.718
tagln	126.598	3.3867	1.31358	2.57823	0.00993081	0.348177	54.5357	10.3818	1.12041	217.014	177.885	298.653
herc3	362.3	-2.24265	0.870575	-2.57606	0.00999345	0.348872	323.019	282.614	1188.75	131.485	70.8524	177.077
impg2a	69.288	5.75234	2.23279	2.5763	0.00998638	0.348872	0	6.34441	1.12041	0	245.722	162.541
LOC100000748	31.258	5.12753	1.9918	2.57433	0.0100435	0.34987	3.49588	0.576764	1.12041	155.739	1.5075	25.108
gfi1ab	237.389	-4.31571	1.68177	-2.56618	0.0102826	0.356674	571.226	61.7138	723.785	1.27655	66.3299	0
zgc:66447	270.841	-2.25207	0.87758	-2.56623	0.0102812	0.356674	237.02	308.569	797.732	40.8496	110.047	130.826
si:dkey-163m14.7	2038.3	-1.42828	0.557285	-2.56292	0.0103796	0.359275	2573.66	3482.5	2860.41	1577.82	1068.06	667.343
aff2	167.182	3.02941	1.18297	2.56084	0.010442	0.360469	20.9753	14.9959	73.947	432.751	422.099	38.3227
LOC103909115	526.706	-2.29356	0.895981	-2.55983	0.0104724	0.360469	436.985	466.025	1722.07	280.841	192.206	62.1092
timp2a	1018.97	1.55499	0.607522	2.55956	0.0104804	0.360469	590.104	490.826	471.693	1138.68	2424.81	997.712
marcksb	1302.31	1.92802	0.754592	2.55506	0.0106171	0.364401	727.841	763.059	134.449	2246.73	1835.38	2106.43
slc13a2	96.4477	-5.33463	2.08947	-2.5531	0.0106768	0.36568	418.806	145.921	0	0	6.02999	7.92883
map3k15	484.349	-2.34058	0.918061	-2.54948	0.0107884	0.366504	770.491	140.73	1515.91	113.613	176.377	188.971
ryr1b	519.941	2.28951	0.897669	2.55051	0.0107566	0.366504	362.173	94.5893	72.8266	428.921	1466.04	695.094
si:dkey-194e6.1	221.365	-2.92379	1.14705	-2.54897	0.0108043	0.366504	130.746	102.087	941.144	49.7855	85.9274	18.5006
ubap1	1229.03	-1.23343	0.483673	-2.55014	0.010768	0.366504	1632.57	1486.32	2054.83	834.864	667.822	697.737
wnt3	470.24	-2.99474	1.17502	-2.54868	0.0108133	0.366504	604.787	82.4773	1819.55	229.779	55.7774	29.0724
bcar1	92.1886	3.43573	1.34942	2.54608	0.0108941	0.368479	2.09753	9.22823	35.8531	75.3165	89.6961	340.94
slc5a6b	111.961	-5.14762	2.02512	-2.54189	0.0110256	0.372155	626.461	27.1079	0	2.5531	14.3212	1.32147
zfyve28	237.089	2.96566	1.1691	2.53671	0.0111899	0.376143	60.1291	98.6267	2.24082	287.224	511.796	462.515
znf1005	50.5402	6.12474	2.41415	2.53702	0.0111801	0.376143	0.699175	3.46058	0	0	281.902	17.1791
zgc:165582	323.728	-2.91842	1.15111	-2.5353	0.011235	0.376882	207.655	412.386	1095.76	105.954	115.324	5.28589
zgc:112038	136.529	-4.77863	1.88545	-2.53447	0.0112618	0.377003	144.729	4.03735	641.995	1.27655	27.135	0
strbp	445.003	-2.05825	0.813277	-2.53081	0.0113798	0.380174	197.167	954.545	1001.65	150.633	219.341	146.683
gopc	304.505	-2.12158	0.838732	-2.52951	0.0114223	0.380814	303.442	222.054	960.191	139.144	96.4799	105.718
RHOU (1 of many)	46.6235	4.89365	1.93785	2.52529	0.0115603	0.384626	1.39835	7.49793	0	183.823	3.76874	83.2528
tbc1d16	297.008	-2.36186	0.935707	-2.52414	0.0115981	0.385099	363.571	591.76	536.676	158.292	114.57	17.1791
sec16b	41.2012	4.14153	1.64125	2.52339	0.0116229	0.385138	2.09753	3.46058	7.84287	109.783	3.76874	120.254
rhot1b	160.036	2.89782	1.14876	2.52257	0.0116502	0.38526	47.5439	61.137	4.48164	511.897	167.332	167.827
kazald3	157.247	3.11234	1.23808	2.51384	0.0119425	0.393329	55.934	40.3735	1.12041	345.945	192.206	307.903
strap	1524.46	-1.91824	0.762895	-2.51442	0.0119227	0.393329	971.154	1387.12	4874.9	531.045	564.558	817.991
phf20b	710.817	-1.313	0.522524	-2.5128	0.0119777	0.393693	1101.9	888.217	1050.94	483.813	412.301	327.725
apom	210.424	-2.701	1.07645	-2.50919	0.012101	0.396309	617.372	88.8217	387.662	49.7855	15.8287	103.075
col11a2	1712.33	1.94724	0.77619	2.50872	0.012117	0.396309	1255.72	629.826	229.684	1905.89	4318.23	1934.64
si:ch73-265h17.4	119.012	-2.79168	1.11296	-2.50833	0.0121302	0.396309	120.957	59.4067	443.682	42.1262	29.3962	18.5006
si:dkey-35h6.1	190.189	-3.79278	1.51384	-2.50541	0.012231	0.398009	909.627	150.535	4.48164	17.8717	52.0087	6.60736
vrk3	288.254	-1.71348	0.683879	-2.50553	0.0122268	0.398009	490.122	408.926	426.876	86.8055	195.221	121.575
bsnd	148.398	-6.068	2.42331	-2.50401	0.0122794	0.398422	0	152.266	724.905	0	0	13.2147
slc34a1a	87.729	-3.15955	1.26199	-2.50363	0.0122926	0.398422	49.6414	57.6764	366.374	8.93586	27.8887	15.8577
atp11a	855.638	2.96217	1.18419	2.50144	0.012369	0.398926	176.891	403.158	3.36123	1127.19	2248.43	1174.79
fbp2	727.828	2.19778	0.878735	2.50108	0.0123816	0.398926	338.401	177.643	265.537	222.12	1173.59	2189.68
mcm4	2426.88	-1.31046	0.523926	-2.50123	0.0123764	0.398926	2481.37	4047.73	3848.61	1544.63	1659.76	979.211
lpar6b	297.484	-3.11664	1.24787	-2.49757	0.0125048	0.401309	634.851	362.208	603.901	1.27655	141.705	40.9656
wfs1a	104.602	3.62637	1.45173	2.49796	0.0124911	0.401309	19.5769	16.1494	11.2041	3.82965	139.444	437.407
abcf3	506.353	-1.5004	0.60096	-2.49666	0.0125367	0.401545	654.428	534.084	1056.55	237.438	288.686	266.937
col12a1a	2860.27	1.26598	0.507668	2.49371	0.0126414	0.403987	1777.3	1123.54	2139.98	3566.68	3899.9	4654.23
myog	350.029	3.50403	1.40548	2.49312	0.0126625	0.403987	12.5852	147.075	10.0837	68.9338	146.227	1715.27
lrmp	235.171	3.82001	1.53279	2.49219	0.0126959	0.40426	0.699175	91.1287	1.12041	596.149	399.487	322.439
uacab	1569.28	2.03825	0.818811	2.48927	0.0128004	0.406794	297.149	551.963	994.924	654.871	3417.5	3499.26
trpm1a	83.1742	4.95125	1.98985	2.48826	0.0128371	0.407166	0.699175	10.3818	4.48164	431.474	52.0087	0
casp8	602.634	-1.84396	0.741647	-2.4863	0.0129079	0.407928	725.045	531.777	1571.93	150.633	397.226	239.186
oclnb	1025.91	-2.37323	0.954555	-2.48621	0.0129112	0.407928	785.174	444.685	3930.4	261.693	573.603	159.898
tspan9b	499.747	2.42333	0.975218	2.48491	0.0129585	0.408632	146.128	40.9503	284.584	247.651	719.83	1559.34
trim35-7	87.1815	-4.45174	1.79407	-2.48136	0.0130881	0.41192	375.457	123.428	1.12041	3.82965	0.753749	18.5006
tcirg1a	66.2084	-5.37532	2.16826	-2.4791	0.0131715	0.413746	7.69093	24.2241	356.29	0	9.04499	0
slc35c2	536.92	-1.52755	0.61636	-2.47834	0.0131995	0.413829	1090.01	753.831	547.88	208.078	278.133	343.583
ago3b	1295.79	-2.07299	0.837152	-2.47624	0.0132775	0.413887	1237.54	592.914	4451.39	390.625	424.361	677.915
cyp1d1	297.309	-3.34841	1.35188	-2.47685	0.0132548	0.413887	216.045	37.4897	1371.38	10.2124	123.615	25.108
dao.1	27.0404	-6.03007	2.43439	-2.47703	0.0132479	0.413887	23.772	129.195	6.72246	2.5531	0	0
eif4g3a	693.533	-2.52203	1.02029	-2.47187	0.0134409	0.416692	1097.71	508.706	1938.31	20.4248	375.367	220.686
rad51c	42.0515	-5.69636	2.30456	-2.47178	0.0134442	0.416692	1.39835	94.0126	152.376	0	4.52249	0
si:ch73-185c24.2	127.091	2.87904	1.16472	2.47187	0.0134409	0.416692	13.2843	54.2158	23.5286	426.368	42.9637	202.185
lypc	29.9733	4.8344	1.95642	2.47104	0.0134719	0.41676	0.699175	5.19088	0	22.9779	29.3962	121.575
LOC101883052	76.8949	-4.48212	1.81465	-2.46996	0.013513	0.417239	96.4862	14.9959	330.521	1.27655	18.09	0
agxt2	168.728	3.63807	1.47425	2.46774	0.013597	0.417894	13.2843	60.5602	1.12041	30.6372	697.972	208.793
CABZ01081748.1	33.1129	4.24542	1.72092	2.46695	0.013627	0.417894	2.7967	6.92117	0	67.6572	45.9787	75.3239
slco4a1	84.8104	3.411	1.38222	2.46777	0.0135958	0.417894	9.08928	27.6847	6.72246	15.3186	107.786	342.261
znf1059	77.884	-5.48922	2.22534	-2.46669	0.0136367	0.417894	423.7	33.4523	0	6.38275	3.76874	0
wasa	389.447	-2.18605	0.887052	-2.4644	0.0137244	0.41979	529.975	315.49	1069.99	63.8275	85.1736	272.223
wasf3b	578.532	1.8083	0.734841	2.4608	0.0138626	0.423225	115.364	340.868	314.835	1359.53	792.19	548.411
rlbp1a	289.293	2.29845	0.934802	2.45876	0.0139418	0.424848	39.1538	195.523	58.2613	234.885	766.563	441.372
mettl26	679.979	-2.19871	0.894748	-2.45735	0.0139965	0.425719	1874.49	620.021	855.993	321.691	358.784	48.8945
myof	273.989	3.34463	1.36427	2.45158	0.0142229	0.4318	9.08928	136.693	1.12041	395.731	544.96	556.34
si:ch73-42p12.2	546.073	-1.78014	0.726423	-2.45055	0.0142637	0.432234	794.263	445.839	1297.43	381.689	185.422	171.791
dennd2db	110.866	-2.69959	1.10279	-2.44795	0.0143671	0.434288	173.395	44.4108	358.531	38.2965	18.8437	31.7153
pde4cb	27.0646	5.37197	2.19487	2.44751	0.0143848	0.434288	1.39835	2.30706	0	1.27655	124.369	33.0368
ift20	137.196	3.48906	1.42839	2.44265	0.01458	0.439367	4.19505	59.4067	3.36123	551.47	149.242	55.5018
brf2	202.482	-4.08902	1.67634	-2.43926	0.0147175	0.441065	1.39835	95.1661	1050.94	42.1262	22.6125	2.64294
tgm2a	104.696	4.66003	1.90987	2.43998	0.0146882	0.441065	3.49588	20.1867	0	453.176	149.996	1.32147
tuba1a	2525.86	1.18025	0.483843	2.43932	0.014715	0.441065	1311.65	1813.35	1514.79	2973.09	3073.03	4469.22
adcyap1b	86.8892	4.09572	1.68019	2.43765	0.0147831	0.442217	1.39835	27.1079	0	234.885	66.3299	191.613
si:ch73-7i4.2	108.222	-5.03781	2.06862	-2.43534	0.0148776	0.44423	9.78845	58.2532	562.446	0	18.8437	0
armc9	124.333	2.98096	1.22807	2.42736	0.015209	0.447568	4.19505	69.2117	10.0837	241.268	168.84	252.401
BX664610.1	145.897	4.60139	1.89408	2.42935	0.0151257	0.447568	2.09753	32.2988	0	2.5531	176.377	662.058
cramp1	425.864	-2.99719	1.23449	-2.42787	0.0151879	0.447568	530.674	534.66	1205.56	177.441	105.525	1.32147
cybrd1	400.076	2.96236	1.22006	2.42804	0.0151807	0.447568	5.5934	243.394	23.5286	852.736	422.853	852.35
etv1	108.351	5.25652	2.16454	2.42847	0.0151626	0.447568	1.39835	14.9959	0	509.344	124.369	0
olfm1b	100.572	3.9649	1.63246	2.4288	0.015149	0.447568	25.1703	10.9585	0	308.925	241.2	17.1791
pofut2	71.575	3.79434	1.56224	2.42878	0.0151498	0.447568	8.3901	20.1867	0	79.1462	79.8974	241.829
pskh1	47.144	6.6229	2.72666	2.42894	0.015143	0.447568	2.7967	0	0	26.8076	253.26	0
cherp	983.958	-1.54764	0.638046	-2.4256	0.0152832	0.448942	734.134	1501.89	2163.51	439.134	636.918	428.157
ablim1a	112.08	3.77734	1.55833	2.42397	0.0153518	0.449336	22.3736	23.0706	0	62.551	87.4349	477.051
ANKRD50	110.097	4.04269	1.66736	2.42461	0.0153248	0.449336	23.772	13.8423	0	21.7014	519.333	81.9313
csf1a	92.3108	4.68668	1.93691	2.41967	0.0155346	0.449949	2.09753	17.3029	1.12041	0	290.193	243.151
hspb8	252.979	2.42974	1.00372	2.42073	0.0154894	0.449949	119.559	98.6267	19.047	135.314	521.594	623.735
mctp1b	58.4959	4.85266	2.00534	2.41987	0.0155262	0.449949	0	11.5353	0	53.6151	201.251	84.5742
nfatc1	121.188	3.20457	1.32432	2.41979	0.0155295	0.449949	6.99175	32.8756	31.3715	12.7655	339.187	303.939
orc2	335.504	-2.85954	1.18137	-2.42053	0.0154978	0.449949	181.786	190.332	1397.15	167.228	63.3149	13.2147
rorc	26.2862	-5.98454	2.47338	-2.41958	0.0155383	0.449949	2.7967	58.2532	94.1144	2.5531	0	0
si:dkey-63d15.12	56.1281	5.44977	2.25404	2.41778	0.0156157	0.451388	6.29258	1.15353	0	217.014	112.309	0
si:ch211-195e19.1	769.112	-1.52425	0.631761	-2.41271	0.0158345	0.456903	1599.71	695.001	1129.37	552.747	339.187	298.653
adamts18	175.43	3.5181	1.45989	2.40984	0.0159596	0.457274	16.081	54.7926	13.4449	462.111	503.504	2.64294
dclre1c	111.669	-3.45289	1.43228	-2.41077	0.015919	0.457274	41.9505	254.353	318.196	2.5531	48.9937	3.96442
FO704821.1	778.995	-1.90975	0.792444	-2.40995	0.0159548	0.457274	757.207	506.399	2427.93	254.034	264.566	463.837
XLOC_005083	56.7219	4.23945	1.75793	2.41161	0.0158822	0.457274	0.699175	16.1494	0	125.102	119.092	79.2883
CABZ01034082.1	20.462	5.25179	2.1815	2.40742	0.0160655	0.457641	0.699175	2.30706	0	8.93586	94.9724	15.8577
hpdb	353.315	3.39324	1.4098	2.4069	0.0160886	0.457641	12.5852	168.992	2.24082	168.505	306.022	1461.55
oaz2a	571.508	1.45088	0.602856	2.40667	0.0160986	0.457641	237.02	394.507	286.825	565.512	1043.94	901.244
si:ch73-27e22.1	163.566	-3.44209	1.42973	-2.40752	0.0160614	0.457641	4.89423	126.311	767.481	35.7434	21.8587	25.108
XLOC_037556	671.467	1.33756	0.555845	2.40635	0.0161127	0.457641	399.928	316.644	425.756	765.931	847.968	1272.58
alcamb	1703.9	1.21725	0.506335	2.40404	0.0162149	0.459742	859.286	1058.36	1157.38	1687.6	2846.91	2613.87
spon2a	100.564	3.8944	1.62281	2.39979	0.0164046	0.463507	4.89423	31.722	1.12041	7.65931	131.152	426.836
tnksa	408.168	-1.70574	0.710647	-2.40026	0.0163836	0.463507	645.339	363.361	866.077	236.162	228.386	109.682
lrrc8db	451.707	-2.16376	0.901925	-2.39904	0.0164379	0.463646	397.132	591.76	1226.85	43.4027	153.765	297.331
AL831726.1	50.2416	4.44135	1.8521	2.39801	0.0164846	0.46416	12.5852	0.576764	0	48.5089	192.206	47.573
styx	194.156	-2.97915	1.24313	-2.3965	0.0165527	0.465274	224.435	64.0208	745.073	20.4248	10.5525	100.432
hoxa11b	54.2289	4.14175	1.72909	2.39534	0.016605	0.465742	6.99175	8.0747	2.24082	278.288	27.135	2.64294
ms4a17a.14	50.2768	-4.12574	1.72274	-2.39486	0.0166265	0.465742	86.6977	14.9959	183.747	0	8.29124	7.92883
rab33a	56.2891	4.64768	1.94141	2.39398	0.0166668	0.46607	0.699175	10.9585	1.12041	62.551	0.753749	261.652
xcr1b.3	363.639	-1.63458	0.683525	-2.3914	0.0167844	0.468554	388.042	464.295	797.732	209.354	117.585	204.828
ints10	98.8819	-4.61803	1.93319	-2.38882	0.0169027	0.470604	365.669	203.598	1.12041	2.5531	20.3512	0
ldlrap1a	144.963	2.19173	0.917605	2.38854	0.0169155	0.470604	56.6332	62.2905	36.9735	255.31	91.2036	367.369
cldnd1a	92.6604	-2.87346	1.20403	-2.38654	0.0170079	0.472368	36.3571	85.3611	367.494	28.0841	18.8437	19.8221
bicd1a	109.586	4.42343	1.85484	2.3848	0.0170884	0.473796	1.39835	26.5312	1.12041	1.27655	70.8524	556.34
fabp7a	817.414	1.24848	0.524299	2.38124	0.0172546	0.475975	418.107	560.615	473.933	1431.01	1083.89	936.924
tmem165	2204.23	-1.68125	0.705854	-2.38186	0.0172254	0.475975	1822.75	1918.89	6340.4	1381.23	1022.08	740.024
XLOC_029061	590.671	2.04756	0.85946	2.38238	0.0172009	0.475975	240.516	125.158	324.919	270.629	781.638	1801.17
tax1bp1a	365.924	2.45287	1.03068	2.37986	0.0173194	0.476955	11.886	210.519	116.523	750.612	347.478	758.525
antxr1c	968.153	-1.35164	0.569227	-2.37452	0.0175716	0.482731	1250.13	1069.9	1854.28	505.514	722.091	407.013
si:ch211-241e1.3	286.591	1.53544	0.646728	2.37417	0.0175883	0.482731	163.607	168.415	108.68	525.939	388.181	364.726
matn1	3910	3.2805	1.38229	2.37323	0.0176333	0.482909	896.343	1287.91	4.48164	11788.9	8990.72	491.588
tab1	542.638	-2.08588	0.879081	-2.3728	0.017654	0.482909	813.84	589.453	1232.45	236.162	342.956	40.9656
c4b	32.806	3.9182	1.65427	2.36854	0.0178585	0.487398	0.699175	8.0747	3.36123	14.0421	103.264	67.3951
terfa	221.984	-1.72207	0.727184	-2.36814	0.0178779	0.487398	285.963	367.399	368.615	66.3807	94.2186	149.326
smim13	1301.03	1.14199	0.482407	2.36728	0.0179196	0.487718	931.301	838.038	664.403	1886.74	1539.16	1946.53
si:dkey-32e23.4	215.096	2.67837	1.13283	2.36433	0.0180629	0.489983	11.1868	145.921	16.8061	481.26	330.142	305.26
tuba4l	78.0436	2.875	1.21588	2.36455	0.018052	0.489983	20.2761	29.9917	5.60205	248.927	114.57	48.8945
tlcd1	61.665	4.92749	2.08619	2.36196	0.0181788	0.492307	0.699175	9.80499	1.12041	0	71.6061	286.759
brd1a	101.02	3.97034	1.68154	2.36114	0.0182188	0.492328	22.3736	12.6888	1.12041	1.27655	281.902	286.759
LOC110438441	43.3388	3.95912	1.67709	2.36071	0.01824	0.492328	10.4876	2.88382	2.24082	54.8917	4.52249	185.006
nars2	293.98	-3.49183	1.48	-2.35935	0.0183071	0.492509	634.152	84.2076	901.93	39.5731	104.017	0
tmem256	313.637	-2.2739	0.963551	-2.35992	0.0182791	0.492509	388.741	140.73	1029.66	135.314	45.9787	141.398
cflara	48.8276	-4.69465	1.99467	-2.3536	0.0185926	0.49691	158.713	74.4026	49.298	0	10.5525	0
elmod1	179.424	3.61605	1.53534	2.3552	0.0185125	0.49691	20.9753	57.6764	2.24082	5.1062	306.022	684.523
olfml2bb	254.59	-3.79419	1.61176	-2.35406	0.0185695	0.49691	203.46	27.1079	1194.36	0	44.4712	58.1448
prmt7	476.554	-2.36044	1.00252	-2.35451	0.0185469	0.49691	307.637	767.673	1318.72	113.613	322.605	29.0724
epsti1	38.7795	4.66245	1.98179	2.35265	0.0186402	0.497366	6.99175	1.73029	0	167.228	52.7624	3.96442
asb4	69.7503	4.10373	1.74671	2.3494	0.0188037	0.50091	18.8777	2.88382	1.12041	2.5531	90.4499	302.617
BX548060.1	52.5146	3.85249	1.6408	2.34794	0.0188778	0.501568	6.29258	13.8423	0	130.208	33.9187	130.826
fastkd2	447.422	-1.52824	0.650979	-2.3476	0.0188947	0.501568	564.234	718.071	711.46	123.825	294.716	272.223
pdzrn3b	278.298	2.29005	0.976199	2.34588	0.0189823	0.501568	21.6744	206.482	54.9001	409.773	404.763	572.197
si:dkey-11k2.7	965.651	2.39303	1.01972	2.34675	0.0189377	0.501568	295.052	316.644	314.835	947.201	139.444	3780.73
tnrc6c1	717.388	1.78525	0.760928	2.34614	0.0189688	0.501568	450.269	311.453	206.155	405.943	1832.36	1098.14
adamts15b	129.392	3.92541	1.67452	2.34419	0.0190683	0.503026	5.5934	40.9503	1.12041	5.1062	113.062	610.52
casq1a	4269.89	1.49292	0.637415	2.34214	0.0191735	0.50307	2468.09	1211.2	3037.43	3313.93	6794.29	8794.4
col11a1b	772.827	1.41237	0.603144	2.34168	0.019197	0.50307	425.798	302.224	538.917	734.017	1523.33	1112.68
mrm3a	233.362	-3.15222	1.34532	-2.3431	0.0191242	0.50307	23.772	99.7802	1134.98	88.082	27.135	26.4294
si:dkey-33c14.6	40.1739	-4.89364	2.08974	-2.34175	0.0191936	0.50307	2.09753	28.2614	202.794	6.38275	1.5075	0
si:dkey-7i4.24	388.403	4.99326	2.13282	2.34115	0.0192242	0.50307	0	65.1743	5.60205	0	143.966	2115.68
xkr9	138.106	2.62645	1.12236	2.34011	0.0192779	0.503666	4.89423	39.22	71.7062	316.585	217.833	178.399
slc39a6	1525.97	-1.38947	0.593933	-2.33944	0.0193125	0.503763	1564.06	1623.01	3439.66	1053.15	817.818	658.093
cdnf	267.439	3.7805	1.61805	2.33645	0.0194679	0.506196	64.3241	40.9503	3.36123	3.82965	82.1586	1410.01
CR354556.3	1362.66	1.3252	0.567057	2.33699	0.0194399	0.506196	838.311	580.225	914.254	1295.7	2738.37	1809.1
tmem178	106.565	4.83746	2.07098	2.33584	0.0194996	0.506215	0.699175	19.61	1.12041	0	60.2999	557.661
grem1b	135.324	4.2082	1.80288	2.33415	0.0195876	0.506884	0.699175	35.1826	5.60205	79.1462	1.5075	689.809
pde6d	65.5428	3.22921	1.38332	2.33438	0.0195756	0.506884	10.4876	25.9544	1.12041	192.759	94.2186	68.7166
clcn6	177.082	-2.57012	1.10244	-2.3313	0.0197374	0.508966	144.03	158.61	607.262	47.2324	93.4649	11.8933
six3a	119.653	4.04685	1.73666	2.33025	0.019793	0.508966	11.886	28.8382	0	5.1062	295.47	376.62
slc1a5	187.717	-2.76532	1.18615	-2.33134	0.0197353	0.508966	51.0398	163.224	767.481	26.8076	27.8887	89.8601
tpcn3	238.955	-2.33648	1.00243	-2.33081	0.0197633	0.508966	371.961	577.918	246.49	22.9779	39.9487	174.434
atp9b	208.446	-2.79369	1.20333	-2.32163	0.0202528	0.516716	76.2101	280.884	736.109	6.38275	67.8374	83.2528
col9a1b	476.299	3.03636	1.30782	2.32169	0.0202496	0.516716	6.29258	212.249	91.8736	62.551	1813.52	671.308
hbbe1.3	2618.09	1.35885	0.584744	2.32384	0.0201343	0.516716	1289.98	2069.43	1046.46	3070.11	2696.91	5535.65
myl4	1036.42	2.52902	1.08884	2.32267	0.0201968	0.516716	689.387	212.826	15.6857	2449.7	962.537	1888.38
nrde2	54.7469	-4.73262	2.03801	-2.32218	0.0202235	0.516716	140.534	175.913	0	1.27655	1.5075	9.25031
AL929222.2	40.4497	5.3547	2.31309	2.31496	0.0206154	0.520843	2.7967	2.88382	0	0	153.765	83.2528
boc	1161.5	1.43858	0.621001	2.31654	0.0205286	0.520843	722.248	825.926	329.4	1165.49	1856.48	2069.43
col5a2a	2559.01	1.21654	0.525436	2.31529	0.0205969	0.520843	1213.77	1402.69	2003.29	2627.14	3437.1	4670.08
dsn1	193.39	-2.96181	1.27882	-2.31604	0.020556	0.520843	71.3159	193.216	764.119	3.82965	72.3599	55.5018
LOC100002923	36.0804	5.71931	2.4701	2.31541	0.0205903	0.520843	2.7967	1.15353	0	0	19.5975	192.935
trabd2b	273.026	-2.66856	1.15193	-2.31661	0.0205251	0.520843	653.03	24.2241	738.35	44.6793	81.4049	96.4675
tyro3	51.9345	3.8801	1.6764	2.31454	0.0206382	0.520843	9.78845	9.80499	0	197.865	29.3962	64.7521
frmpd1	252.643	5.02465	2.17216	2.31321	0.0207112	0.520998	0	44.9876	0	2.5531	119.092	1349.22
lbh	394.995	-1.97855	0.855343	-2.31316	0.0207137	0.520998	380.351	282.038	1227.97	97.0179	139.444	243.151
tnfrsf18	1666.97	1.19821	0.518102	2.31268	0.0207402	0.520998	1331.23	992.611	711.46	2411.4	1970.3	2584.8
lpar6a	1913.89	-1.59499	0.690266	-2.31069	0.0208498	0.522473	1454.28	1983.49	5189.74	737.846	800.481	1317.51
zdhhc14	257.378	2.08667	0.903141	2.31045	0.020863	0.522473	111.868	117.083	64.9838	242.545	167.332	840.456
clu	239.098	2.14199	0.927795	2.30869	0.0209609	0.522516	49.6414	167.838	47.0572	222.12	276.626	671.308
tradd	1087.85	-1.60956	0.697133	-2.30883	0.0209529	0.522516	1017.3	1038.75	2860.41	717.422	561.543	331.69
zgc:158258	98.4624	4.33195	1.87574	2.30946	0.0209178	0.522516	0	16.7262	11.2041	29.3607	7.53749	525.946
si:ch211-206k20.5	298.638	2.94041	1.27442	2.30726	0.0210405	0.5229	120.258	84.7843	1.12041	335.733	303.761	946.174
XLOC_001298	1328.68	1.72517	0.74765	2.30746	0.0210291	0.5229	734.134	365.668	751.795	647.211	2326.82	3146.43
mylpfb	8494.91	1.54432	0.670309	2.3039	0.0212285	0.52597	6379.97	1996.18	4637.38	9858.8	7951.3	20145.8
si:ch1073-459b3.2	44.6331	3.4606	1.50171	2.30445	0.0211977	0.52597	10.4876	4.03735	7.84287	7.65931	154.519	83.2528
cited1	122.548	2.66032	1.15601	2.3013	0.0213748	0.528219	3.49588	45.5644	51.5389	153.186	250.245	231.258
tp73	32.3032	3.92557	1.70635	2.30056	0.0214165	0.528219	3.49588	4.03735	4.48164	7.65931	158.287	15.8577
txnl4b	273.509	2.71638	1.18074	2.30058	0.0214154	0.528219	130.047	78.4399	7.84287	435.304	93.4649	895.958
hoxc8a	122.182	2.72665	1.18732	2.29648	0.0216483	0.531524	3.49588	36.9129	56.0205	265.523	105.525	265.616
kcnj13	163.724	3.12927	1.36251	2.2967	0.0216359	0.531524	22.3736	66.9046	11.2041	10.2124	284.917	586.734
loxa	126.29	3.83124	1.66825	2.29657	0.0216436	0.531524	32.8612	15.5726	1.12041	2.5531	122.861	582.769
gpm6ab	2007.68	1.60594	0.699878	2.2946	0.0217561	0.532568	550.95	1077.97	1350.09	1452.72	2457.98	5156.38
SLC5A10	29.5743	-5.50234	2.39742	-2.29511	0.021727	0.532568	17.4794	9.22823	146.774	0	0	3.96442
lurap1	124.28	2.95473	1.28883	2.29256	0.0218734	0.534001	2.7967	42.1038	40.3348	279.565	45.2249	335.654
p2rx5	87.7217	4.14408	1.80771	2.29244	0.0218802	0.534001	2.7967	9.80499	15.6857	288.501	209.542	0
tspan10	367.482	2.81888	1.2305	2.29084	0.0219728	0.53546	131.445	140.73	1.12041	626.787	544.96	759.847
s100t	46.5137	4.23477	1.8491	2.29018	0.0220109	0.535587	3.49588	10.3818	0	7.65931	180.9	76.6454
dtymk	75.8022	-3.27242	1.43041	-2.28776	0.0221517	0.536352	34.9588	59.4067	318.196	10.2124	29.3962	2.64294
ebf3a	438.655	2.80442	1.22671	2.28614	0.0222463	0.536352	35.6579	288.959	4.48164	478.707	866.058	958.067
elp1	334.715	-2.93952	1.28456	-2.28834	0.0221177	0.536352	632.754	362.785	780.926	208.078	21.105	2.64294
mrm1	60.3884	-5.4235	2.37281	-2.28569	0.0222726	0.536352	333.507	20.7635	0	1.27655	6.78374	0
rnasel3	38.3155	-5.09874	2.22916	-2.28729	0.0221789	0.536352	0.699175	13.2656	209.517	0	3.76874	2.64294
scaf4b	473.195	-2.54989	1.11522	-2.28644	0.0222284	0.536352	307.637	132.656	1985.37	80.4227	268.335	64.7521
si:dkey-9i23.16	101.971	3.57669	1.56403	2.28685	0.0222046	0.536352	4.89423	42.1038	0	137.868	241.953	185.006
cdh2	169.871	2.12181	0.928679	2.28476	0.0223269	0.536866	79.706	93.4358	16.8061	308.925	270.596	249.758
fpr1	235.156	-2.26975	0.993934	-2.2836	0.0223951	0.537198	120.258	332.793	715.942	28.0841	121.354	92.5031
gigyf1a	208.428	-2.22794	0.97571	-2.2834	0.0224066	0.537198	307.637	107.278	616.225	56.1682	123.615	39.6442
wdr54	61.3532	4.1038	1.80083	2.27884	0.0226765	0.542871	2.09753	17.8797	0	111.06	15.075	222.007
CABZ01092746.1	24.9133	4.29927	1.88715	2.27818	0.0227156	0.543009	4.19505	2.88382	0	16.5952	61.0537	64.7521
isoc2	439.887	-1.94131	0.853135	-2.2755	0.0228759	0.544172	578.218	181.681	1334.41	172.334	192.96	179.72
si:ch211-212g7.6	780.373	-1.64971	0.724975	-2.27555	0.0228732	0.544172	890.05	955.121	1706.38	178.717	651.993	299.974
si:dkey-25o16.4	550.311	-2.14165	0.940691	-2.27667	0.0228058	0.544172	524.381	633.287	1534.96	165.952	400.994	42.2871
stag1a	284.663	-2.23835	0.983925	-2.27492	0.0229106	0.544172	690.785	147.652	571.409	97.0179	173.362	27.7509
TMEM208	382.816	-2.1493	0.944923	-2.27458	0.0229311	0.544172	130.746	436.034	1307.52	158.292	96.4799	167.827
si:dkey-239b22.2	97.6373	-3.90484	1.71752	-2.27354	0.0229938	0.544866	81.8035	94.0126	373.096	2.5531	0	34.3583
prodha	570.133	1.7989	0.792506	2.26988	0.0232147	0.549302	336.303	182.257	245.37	374.029	1708	574.84
prr15la	121.256	4.85791	2.14103	2.26896	0.0232707	0.549828	0	20.7635	3.36123	0	201.251	502.159
dicp2.1	678.093	1.48217	0.654321	2.2652	0.0235007	0.550961	578.218	264.158	229.684	1169.32	746.211	1080.96
FO904870.1	131.714	2.58348	1.1394	2.26741	0.023365	0.550961	6.29258	79.5935	26.8898	293.607	251.752	132.147
nhej1	79.8961	3.7344	1.64742	2.26682	0.0234015	0.550961	2.09753	29.9917	1.12041	238.715	10.5525	196.899
plcd1b	739.394	1.48262	0.654621	2.26486	0.0235213	0.550961	179.688	466.602	523.231	1021.24	1320.57	925.031
si:ch211-14c7.2	35.8106	2.94922	1.30132	2.26633	0.0234312	0.550961	13.2843	4.61411	6.72246	67.6572	67.0837	55.5018
tmem255a	158.153	3.36048	1.4837	2.26494	0.0235164	0.550961	71.3159	12.6888	0	211.907	408.532	244.472
sh3bgrl2	78.4107	3.9305	1.73612	2.26396	0.0235767	0.551465	2.7967	24.8009	1.12041	2.5531	159.041	280.152
chst12a	560.969	-1.40575	0.621493	-2.2619	0.0237036	0.553639	788.67	711.15	944.505	275.735	451.496	194.256
lgals9l3	4990	-1.03456	0.457611	-2.26079	0.0237722	0.553655	5883.56	6565.31	7670.33	2548	3722.01	3550.8
tnnc2	40152.2	1.68402	0.744784	2.26108	0.0237543	0.553655	17618.5	9395.49	30167	25237.4	46863.6	111631
hbbe1.1	4150.6	1.77259	0.785082	2.25783	0.023956	0.557139	1247.33	2673.3	1717.59	3700.72	2278.58	13286.1
CR790380.1	74.4633	3.43773	1.52362	2.25629	0.0240526	0.557461	26.5687	10.9585	0	172.334	104.771	132.147
LOC100334706	95.1188	3.03324	1.34454	2.25597	0.0240724	0.557461	44.048	15.5726	2.24082	128.932	53.5162	326.404
myo7bb	124.749	3.0053	1.33151	2.25706	0.0240041	0.557461	68.5192	7.49793	6.72246	43.4027	240.446	381.905
mif4gdb	164.887	-2.17881	0.967001	-2.25317	0.0242487	0.55837	228.63	117.66	463.85	99.571	29.3962	50.2159
si:ch211-196i2.1	431.784	2.70753	1.20164	2.2532	0.0242468	0.55837	6.99175	307.415	29.1307	644.658	858.52	743.989
ticam1	305.293	-2.12132	0.941033	-2.25425	0.0241805	0.55837	410.416	207.635	871.679	171.058	137.936	33.0368
zgc:100868	360.899	-2.43861	1.08193	-2.25394	0.0242	0.55837	599.892	89.3984	1139.46	35.7434	216.326	84.5742
CU467822.1	102.234	3.34512	1.48519	2.25231	0.0243026	0.558823	6.29258	44.9876	3.36123	22.9779	90.4499	445.336
BX842699.1	43.6393	5.55774	2.46928	2.25075	0.0244012	0.560299	0.699175	4.61411	0	0	17.3362	239.186
bicc1b	97.1273	3.0322	1.34809	2.24925	0.0244965	0.561697	11.886	47.8714	3.36123	49.7855	113.062	356.798
gmpr2	852.582	-1.56256	0.695649	-2.24619	0.0246918	0.564588	1306.76	1004.72	1510.31	691.891	427.376	174.434
LOC103911065	169.156	3.19743	1.42332	2.24645	0.024675	0.564588	7.69093	90.552	1.12041	343.392	112.309	459.872
angptl2b	209.27	2.62097	1.16758	2.24479	0.0247816	0.564804	13.2843	137.27	24.649	105.954	325.62	648.843
aurkb	316.343	-1.95522	0.871737	-2.2429	0.024903	0.564804	311.133	360.478	836.946	205.525	45.2249	138.755
cfb	130.948	3.16301	1.41117	2.24141	0.0249996	0.564804	60.8282	16.7262	1.12041	59.9979	172.609	474.409
clcnk	213.985	-4.13196	1.84509	-2.23944	0.0251275	0.564804	0.699175	51.9088	1161.86	59.9979	1.5075	7.92883
CR388042.2	46.2642	5.43926	2.43041	2.238	0.025221	0.564804	2.09753	4.03735	0	0	9.79874	261.652
gpd1b	210.528	1.79905	0.801553	2.24446	0.0248029	0.564804	108.372	88.2449	85.1511	283.394	162.81	535.196
lmf1	417.653	-2.04901	0.914962	-2.23945	0.0251268	0.564804	597.096	351.826	1068.87	294.883	39.9487	153.291
myhz1.1	109993	1.47615	0.658872	2.24042	0.0250635	0.564804	56025.6	43320.8	75151.5	66513.4	275656	143290
nab1a	679.219	-2.07667	0.927889	-2.23806	0.0252172	0.564804	640.445	273.963	2379.75	299.989	124.369	356.798
rnf11a	477.045	-1.61549	0.72097	-2.24072	0.0250444	0.564804	1046.67	393.93	717.062	182.547	161.302	360.762
scnm1	49.3054	4.41422	1.96775	2.24328	0.024879	0.564804	2.09753	10.9585	0	188.93	91.2036	2.64294
2025-09-03	137.234	4.60828	2.05698	2.24031	0.0250707	0.564804	6.29258	25.9544	0	472.324	318.836	0
txlnba	130.35	3.7484	1.67248	2.24122	0.0250118	0.564804	5.5934	44.9876	3.36123	1.27655	477.123	249.758
ubl3b	1637.56	-1.17213	0.523683	-2.23824	0.0252057	0.564804	1846.52	2861.9	2097.41	963.796	1297.2	758.525
wnt4b	188.962	-4.20334	1.87468	-2.24217	0.0249504	0.564804	1.39835	85.9379	988.201	28.0841	30.15	0
slc4a10a	86.6266	3.6479	1.63084	2.23682	0.0252978	0.565748	4.19505	31.722	2.24082	3.82965	225.371	252.401
fli1b	1481.74	-1.89091	0.845631	-2.23609	0.0253456	0.566003	1580.84	1250.42	4171.29	1097.83	619.582	170.47
plcd3a	155.653	3.06715	1.37197	2.23559	0.0253787	0.566003	3.49588	63.4441	32.4919	151.91	32.4112	650.164
si:ch211-106h4.4	645.16	-2.58387	1.15669	-2.23386	0.0254926	0.567767	111.868	932.628	2273.31	24.2545	243.461	285.438
ank1a	427.225	3.0354	1.36028	2.23145	0.0256516	0.568345	64.3241	212.826	1.12041	174.887	624.858	1485.33
cntn1b	160.542	4.3059	1.93153	2.22927	0.0257958	0.568345	3.49588	41.527	1.12041	0	203.512	713.595
dok7	89.7189	3.88174	1.7413	2.22922	0.0257995	0.568345	19.5769	14.4191	0	16.5952	48.9937	438.729
gnb3a	948.182	2.46969	1.10823	2.2285	0.0258475	0.568345	41.9505	764.789	62.7429	741.676	1621.31	2456.62
samd13	296.783	-2.82449	1.26698	-2.2293	0.0257936	0.568345	141.933	117.083	1301.92	61.2744	149.242	9.25031
sgcd	818.708	2.94244	1.31936	2.23021	0.0257338	0.568345	197.167	365.668	2.24082	271.905	1117.81	2957.45
si:dkey-183c6.8	141.031	3.52458	1.5818	2.2282	0.0258672	0.568345	15.3819	40.9503	11.2041	2.5531	715.308	60.7877
ttn.1	13780	1.69843	0.760665	2.23283	0.0255604	0.568345	6826.05	2748.28	9901.06	6849.97	25462.4	30892.1
XLOC_002408	41.0425	5.31716	2.38625	2.22824	0.0258642	0.568345	0.699175	5.19088	0	121.272	119.092	0
zgc:113265	92.4562	3.39881	1.52409	2.23005	0.0257439	0.568345	17.4794	23.6473	6.72246	192.759	2.26125	311.867
rictorb	634.967	-2.39832	1.0779	-2.22499	0.0260818	0.571521	696.379	243.971	2262.11	391.901	182.407	33.0368
smarcd3b	273.104	3.08992	1.38847	2.22541	0.0260539	0.571521	27.2678	139	5.60205	22.9779	530.639	913.137
neo1b	71.332	3.1578	1.42018	2.22353	0.0261804	0.572912	0.699175	19.0332	23.5286	202.972	123.615	58.1448
CR788235.1	30.7865	5.48616	2.46947	2.2216	0.0263106	0.573559	2.7967	1.15353	0	0	45.9787	134.79
greb1l	181.46	3.66477	1.64898	2.22245	0.0262527	0.573559	1.39835	77.8632	0	395.731	288.686	325.082
muc13a	57.0417	-5.07108	2.2827	-2.22152	0.0263155	0.573559	274.077	58.2532	0	7.65931	2.26125	0
znf710a	349.136	-2.15037	0.968211	-2.22097	0.026353	0.573609	367.766	451.606	890.726	178.717	186.176	19.8221
plppr4b	35.7206	6.46231	2.91081	2.22011	0.0264115	0.573717	0	2.30706	0	202.972	9.04499	0
rpgrip1	38.4701	3.74397	1.68658	2.21986	0.0264283	0.573717	5.5934	8.0747	2.24082	2.5531	114.57	97.7889
atp8b5a	239.856	-2.53267	1.14155	-2.21864	0.0265115	0.573994	95.0878	268.772	863.836	45.9558	146.981	18.5006
fam13a	606.652	-2.21137	0.996678	-2.21874	0.0265042	0.573994	976.748	441.225	1576.42	42.1262	488.429	114.968
cldn15b	79.6629	-3.7888	1.70868	-2.21738	0.0265973	0.574463	32.8612	91.7055	321.558	0	27.8887	3.96442
setd1bb	28.1878	5.1195	2.30891	2.21728	0.0266037	0.574463	3.49588	1.15353	0	1.27655	155.272	7.92883
LOC108190785	95.4175	3.22856	1.45674	2.21629	0.0266718	0.575171	1.39835	35.7594	17.9266	214.461	18.8437	284.117
atxn7l2a	96.1815	-2.52291	1.13911	-2.2148	0.0267738	0.576608	189.476	190.909	110.921	7.65931	17.3362	60.7877
kif26aa	101.775	3.2463	1.46713	2.21268	0.0269195	0.578983	2.09753	1.73029	54.9001	205.525	215.572	130.826
zgc:101853	204.269	1.63619	0.739887	2.21141	0.0270077	0.580114	109.771	107.855	80.6695	282.118	441.697	203.507
col5a1	2425.37	1.24529	0.563313	2.21065	0.0270603	0.58048	1933.92	968.387	1415.08	2360.34	3296.9	4577.58
si:dkey-43p13.5	32.0157	5.12709	2.32019	2.20977	0.027121	0.581016	0	5.19088	0	119.996	60.2999	6.60736
abhd16a	1394.8	-1.31725	0.597075	-2.20618	0.0273717	0.5828	1336.12	2075.2	2561.26	1003.37	926.357	466.48
acox1	1745.01	-1.42807	0.647276	-2.20627	0.0273649	0.5828	1394.85	2198.62	4040.2	1242.08	1000.98	593.341
fgfr3	580.985	1.61067	0.730106	2.20608	0.0273787	0.5828	232.126	135.54	492.98	589.767	1004.75	1030.75
si:dkey-12h9.6	91.4795	-2.81674	1.27684	-2.20601	0.027383	0.5828	274.077	42.6805	163.58	37.02	3.76874	27.7509
tmem79b	339.631	3.07931	1.39572	2.20626	0.0273661	0.5828	66.4216	148.805	0	857.842	391.196	573.519
si:ch211-255p10.3	373.306	2.02384	0.917927	2.20479	0.0274688	0.583864	196.468	69.7885	175.904	261.693	281.902	1254.08
ttyh2l	60.3256	3.34789	1.52041	2.20196	0.0276681	0.587334	2.09753	28.8382	1.12041	148.08	91.9574	89.8601
gda	853.63	2.28394	1.03778	2.2008	0.0277501	0.588309	27.2678	173.606	672.246	1276.55	863.043	2109.07
en1a	61.8343	4.79249	2.1791	2.1993	0.0278568	0.588868	0.699175	10.9585	1.12041	34.4669	0	323.761
FP102783.1	25.7566	3.93427	1.78924	2.19885	0.0278883	0.588868	4.89423	2.30706	2.24082	93.1882	3.015	48.8945
pus3	99.5455	-3.28515	1.49394	-2.19898	0.0278791	0.588868	51.739	99.7802	389.903	11.489	0.753749	43.6086
si:ch211-114c17.1	72.57	3.5178	1.60017	2.1984	0.0279209	0.588868	7.69093	24.8009	2.24082	252.757	143.966	3.96442
barx1	135.638	2.4725	1.12533	2.19714	0.0280106	0.589997	10.4876	59.9835	53.7797	416.156	68.5912	204.828
agps	1711.93	-1.32828	0.605492	-2.19372	0.0282558	0.590582	3228.09	1369.81	2748.37	1274	1007.76	643.557
ccl34b.1	1239.19	-2.10095	0.956635	-2.19619	0.0280782	0.590582	2368.81	1801.81	1858.76	1088.9	254.767	62.1092
mos	20.3628	-5.19762	2.36917	-2.19385	0.028246	0.590582	53.1373	16.7262	49.298	0	3.015	0
sec22a	227.118	2.73223	1.24514	2.19431	0.0282132	0.590582	15.3819	154.573	7.84287	174.887	287.178	722.845
si:dkeyp-77h1.4	44.2524	3.92912	1.79027	2.19471	0.0281844	0.590582	6.29258	2.30706	7.84287	2.5531	16.5825	229.936
XLOC_030027	1285.1	1.70492	0.777178	2.19374	0.0282543	0.590582	789.369	432.573	588.215	496.578	3092.63	2311.25
cnmd	867.365	1.38158	0.630073	2.19273	0.0283265	0.591303	257.996	447.569	738.35	1139.96	1123.09	1497.23
XLOC_040069	187.543	-2.03261	0.927689	-2.19104	0.0284487	0.593093	237.02	99.2034	568.048	74.04	61.0537	85.8957
arr3a	1273.09	1.4547	0.66414	2.19035	0.0284992	0.593388	880.262	731.914	429.117	1233.15	1236.15	3127.92
fam155a	32.3587	3.03288	1.38632	2.18771	0.0286905	0.595848	8.3901	9.22823	3.36123	86.8055	52.0087	34.3583
schip1	48.8309	3.7985	1.73627	2.18774	0.0286887	0.595848	2.7967	14.4191	2.24082	3.82965	38.4412	231.258
adra2a	42.9391	5.93213	2.71577	2.18433	0.0289379	0.598161	0	4.03735	0	0	68.5912	185.006
dlst	3321.46	-1.05272	0.482304	-2.18269	0.0290587	0.598161	4008.37	3469.24	5969.54	2112.69	2319.29	2049.6
gabrr1	47.3857	5.04002	2.30747	2.18421	0.0289465	0.598161	0	2.88382	5.60205	0	93.4649	182.363
pigm	223.454	-2.47357	1.13308	-2.18305	0.0290318	0.598161	119.559	75.5561	941.144	98.2944	62.5612	43.6086
rdh1	512.547	-3.17275	1.45357	-2.18273	0.0290554	0.598161	226.533	132.656	2408.88	277.012	3.76874	26.4294
sars	3262.03	-1.16598	0.534032	-2.18336	0.0290094	0.598161	4697.06	3327.93	5513.54	2819.9	1675.58	1538.19
si:ch211-135n15.2	88.2375	-4.36635	1.99793	-2.18544	0.0288565	0.598161	88.0961	34.0291	383.18	0	24.12	0
si:dkey-117a8.1	100.046	3.53759	1.62164	2.18148	0.0291477	0.599013	13.2843	34.0291	0	425.091	67.0837	60.7877
tpma	57471.8	1.44736	0.66358	2.18113	0.0291735	0.599013	31122.4	15309.6	46089.2	42532.1	84428.2	125350
tmem125	67.8323	-4.94319	2.26795	-2.17959	0.0292882	0.60061	276.174	118.237	0	1.27655	11.3062	0
naa50	1668.48	-1.24768	0.572669	-2.17872	0.0293525	0.601173	2637.29	2189.97	2217.29	524.662	1163.79	1277.86
ppp2cab	2562.79	-1.45834	0.66953	-2.17816	0.0293944	0.601275	3145.59	2894.78	5234.55	1358.25	2170.04	573.519
rab38c	131.866	3.21125	1.47465	2.17764	0.0294328	0.601306	6.29258	58.2532	12.3245	10.2124	126.63	577.483
kank2	441.351	-2.97895	1.36873	-2.17643	0.029523	0.601826	168.501	39.7967	2142.22	19.1483	216.326	62.1092
kctd6a	144.983	2.70905	1.24505	2.17585	0.0295665	0.601826	78.3076	33.4523	3.36123	79.1462	318.836	356.798
pdx1	194.974	2.13369	0.980637	2.17582	0.0295689	0.601826	117.461	49.025	50.4184	580.831	91.9574	280.152
wdr19	60.357	3.92159	1.80489	2.17276	0.0297982	0.605735	1.39835	10.9585	10.0837	1.27655	33.165	305.26
BX510923.1	176.954	3.94003	1.81632	2.16923	0.0300649	0.60794	0.699175	62.8673	1.12041	5.1062	167.332	824.599
BX511129.1	63.8195	3.1601	1.4564	2.16981	0.0300215	0.60794	4.19505	32.8756	1.12041	107.23	98.7411	138.755
clstn3	77.5135	2.67353	1.23289	2.16851	0.0301199	0.60794	12.5852	45.5644	4.48164	178.717	88.9424	134.79
crmp1	179.763	2.69324	1.24329	2.16622	0.0302944	0.60794	13.2843	122.851	7.84287	224.673	146.981	562.947
ddx28	57.2334	-4.89694	2.25737	-2.16931	0.0300591	0.60794	227.232	104.971	0	8.93586	2.26125	0
fsta	292.853	2.9185	1.34746	2.16593	0.0303168	0.60794	13.9835	188.602	2.24082	302.543	404.009	845.742
hacd1	2040.44	1.82571	0.841032	2.1708	0.029946	0.60794	993.528	305.685	1394.91	1368.46	1891.16	6288.89
rbm24a	1573.07	1.48642	0.685924	2.16704	0.0302319	0.60794	434.887	556.001	1492.39	1888.02	1953.72	3113.39
XLOC_012946	73.0261	-3.42245	1.57847	-2.1682	0.0301433	0.60794	127.949	42.1038	230.804	22.9779	14.3212	0
XLOC_023492	2530.18	-1.57096	0.72499	-2.16688	0.0302442	0.60794	2450.61	2004.83	6902.84	1977.38	1108.01	737.382
XLOC_031884	26.9605	4.21246	1.94444	2.16641	0.0302795	0.60794	3.49588	4.61411	0	15.3186	23.3662	114.968
ftsj3	272.047	-1.59315	0.736361	-2.16354	0.0304995	0.610852	528.576	207.635	489.619	165.952	107.032	133.469
acaa1	464.188	-1.35944	0.629387	-2.15994	0.0307772	0.610992	404.123	763.059	836.946	314.032	250.245	216.721
ca15a	220.376	-4.30464	1.99038	-2.16272	0.0305625	0.610992	260.093	19.61	979.238	0	63.3149	0
fezf2	77.1995	3.65358	1.6927	2.15843	0.0308942	0.610992	2.09753	31.722	0	68.9338	174.116	186.328
jph1b	919.165	1.62645	0.753436	2.15871	0.0308729	0.610992	368.465	451.03	529.954	386.795	1809.75	1968.99
otpa	141.927	3.36909	1.56126	2.15794	0.0309327	0.610992	3.49588	52.4855	19.047	2.5531	323.358	450.622
retreg2	564.529	-2.33991	1.08327	-2.16005	0.030769	0.610992	78.3076	436.61	2313.65	200.419	166.579	191.613
si:ch73-44m9.1	85.3389	-4.61578	2.13893	-2.15798	0.0309291	0.610992	352.384	139.577	0	14.0421	6.02999	0
slc7a14a	69.4302	3.33675	1.54648	2.15763	0.0309562	0.610992	2.09753	32.8756	2.24082	91.9117	32.4112	255.044
sparc	11569.8	0.925247	0.428497	2.15929	0.0308279	0.610992	9152.9	7966.84	6825.54	14439.1	14148.6	16885.8
strn4	1640.12	-1.20413	0.55799	-2.15798	0.0309297	0.610992	1629.08	1929.85	3304.09	898.692	1250.47	828.563
tusc3	161.114	2.78094	1.28754	2.15989	0.0307814	0.610992	8.3901	106.125	7.84287	238.715	104.771	500.838
vps39	742.169	-1.95218	0.904509	-2.15828	0.0309061	0.610992	485.927	513.32	2539.97	288.501	489.183	136.112
myoz3a	35.588	3.91493	1.8152	2.15675	0.0310254	0.611616	5.5934	7.49793	0	12.7655	91.2036	96.4675
sytl2b	108.096	4.43845	2.06053	2.15404	0.0312373	0.615051	0.699175	27.6847	0	52.3386	2.26125	565.59
anxa5b	4068.23	1.42816	0.663193	2.15346	0.0312827	0.615202	1673.13	1562.45	3378.04	3436.48	4359.68	9999.58
pclob	29.0066	4.66021	2.16542	2.1521	0.0313893	0.616554	0.699175	5.76764	0	5.1062	143.966	18.5006
acad9	496.218	-1.7366	0.809018	-2.14655	0.031829	0.616926	1378.77	496.017	415.672	243.821	334.665	108.361
asap1a	388.708	2.42735	1.13057	2.14702	0.0317917	0.616926	9.78845	284.921	70.5858	319.138	652.747	995.069
cdk2	253.31	-2.64076	1.22959	-2.14769	0.0317388	0.616926	174.794	408.349	727.146	72.7634	134.167	2.64294
ddx27	613.373	-1.61227	0.751239	-2.14615	0.0318611	0.616926	925.708	835.731	1011.73	528.492	272.857	105.718
gnb3b	2237	2.13011	0.993434	2.14419	0.032018	0.616926	247.508	802.279	1446.45	688.061	1940.15	8297.52
hyal2a	41.2097	3.23482	1.50605	2.14788	0.0317232	0.616926	2.7967	18.4565	2.24082	31.9138	76.8824	114.968
lhx9	253.796	3.16494	1.47152	2.1508	0.0314923	0.616926	6.99175	114.199	31.3715	6.38275	375.367	988.461
lims2	228.915	2.02662	0.944555	2.14559	0.0319059	0.616926	106.275	145.921	17.9266	356.158	304.515	442.693
lmbr1l	152.761	2.52172	1.1739	2.14815	0.031702	0.616926	17.4794	110.162	7.84287	172.334	247.983	360.762
LOC101885829	275.207	-1.93432	0.902498	-2.1433	0.0320894	0.616926	180.387	207.635	920.977	107.23	116.077	118.933
rabgap1	635.521	2.2732	1.05948	2.14559	0.0319057	0.616926	207.655	429.689	15.6857	1538.24	501.243	1120.61
s100v1	580.152	1.50389	0.701226	2.14466	0.0319801	0.616926	441.18	245.125	220.721	866.778	437.174	1269.93
si:ch211-262i1.5	58.9552	-4.4332	2.06545	-2.14637	0.0318438	0.616926	216.045	122.274	0	1.27655	12.8137	1.32147
si:ch211-266i6.3	532.233	-2.58095	1.20303	-2.14537	0.0319232	0.616926	1057.15	544.465	1134.98	151.91	302.253	2.64294
stim1a	2986.59	-1.00542	0.469012	-2.1437	0.0320569	0.616926	3872.73	3231.03	4858.1	2032.27	2243.16	1682.23
XLOC_026914	26.2918	4.94429	2.30561	2.14446	0.0319963	0.616926	4.89423	0	0	70.2103	21.8587	60.7877
zgc:56585	122.229	2.43928	1.13761	2.14421	0.032016	0.616926	17.4794	36.3361	60.5021	151.91	48.2399	418.907
znf1137	119.659	2.99722	1.39775	2.14432	0.0320073	0.616926	3.49588	72.6723	3.36123	165.952	128.891	343.583
slc37a4b	680.706	2.72136	1.27046	2.14203	0.0321912	0.618155	312.531	222.631	2.24082	428.921	829.124	2288.79
CABZ01039096.1	53.9845	3.61748	1.68987	2.14069	0.0322994	0.619107	3.49588	18.4565	2.24082	3.82965	68.5912	227.293
sigirr	158.425	-3.2514	1.51901	-2.14047	0.0323167	0.619107	278.272	306.839	275.621	7.65931	82.1586	0
LOC103909414	50.2662	-4.51583	2.11052	-2.13968	0.0323808	0.619606	39.1538	52.4855	197.192	12.7655	0	0
ccdc84	189.516	2.27511	1.0638	2.13865	0.0324636	0.619736	117.461	31.1453	45.9368	362.54	63.3149	516.696
opn1sw1	7512.81	2.08491	0.974718	2.13899	0.0324365	0.619736	908.928	3324.47	4365.12	2973.09	4283.56	29221.7
serpinb1l3	765.132	-1.29419	0.605574	-2.13712	0.032588	0.621382	1002.62	876.105	1382.59	601.256	461.294	266.937
CABZ01061524.1	2199.44	1.5827	0.741518	2.13441	0.0328095	0.623056	1134.06	1097.01	1072.23	945.924	6042.81	2904.6
lad1	47.5361	3.86014	1.80845	2.13451	0.0328013	0.623056	1.39835	16.7262	0	154.463	39.9487	72.681
si:ch211-232h12.2	49.4645	5.77899	2.70778	2.13422	0.0328248	0.623056	0	5.19088	0	0	39.1949	252.401
si:zfos-905g2.1	52.3795	4.44054	2.08069	2.13417	0.0328286	0.623056	12.5852	1.15353	0	1.27655	79.8974	219.364
CABZ01052576.1	75.2865	4.07643	1.91065	2.13353	0.0328815	0.623335	1.39835	23.6473	0	361.264	53.5162	11.8933
kif3b	365.299	-2.02905	0.951741	-2.13193	0.0330125	0.625091	388.741	120.544	1251.5	140.421	175.623	114.968
cbln18	56.903	4.98375	2.34106	2.12884	0.0332672	0.628855	0	9.22823	1.12041	0	235.923	95.146
hbae3	3480.69	1.3184	0.619647	2.12766	0.0333656	0.628855	1638.87	2548.72	1789.29	3755.61	2825.05	8326.6
LOC108190717	3116.62	-1.36765	0.642761	-2.12778	0.0333555	0.628855	4826.41	2500.85	6149.93	2690.97	1533.88	997.712
sema3aa	481.016	2.00799	0.943695	2.12779	0.0333544	0.628855	155.217	370.859	48.1776	688.061	1303.99	319.796
pkd1l3	34.8613	5.26045	2.47401	2.12629	0.0334794	0.629544	4.19505	0	1.12041	0	120.6	83.2528
si:ch1073-340j19.1	614.463	-2.02602	0.952742	-2.12652	0.0334603	0.629544	471.244	449.876	2039.15	397.007	266.073	63.4307
ext1b	65.2424	-4.25899	2.00377	-2.12549	0.0335459	0.630068	4.19505	21.917	346.207	2.5531	16.5825	0
ptpn6	4465.91	-1.17218	0.551722	-2.12458	0.0336219	0.630768	7164.45	6190.41	5204.3	4229.21	2048.69	1958.42
zgc:103678	288.984	-2.23966	1.05513	-2.12264	0.0337842	0.633085	224.435	76.1329	1130.49	95.7413	98.7411	108.361
si:ch211-269k10.2	314.122	1.86034	0.876724	2.12192	0.0338442	0.633482	104.177	263.004	39.2143	577.001	466.571	434.764
trim105	81.7314	4.07423	1.9212	2.12067	0.0339493	0.634719	4.19505	23.0706	0	375.306	85.1736	2.64294
loxl1	346.572	2.73319	1.28937	2.11978	0.0340244	0.635396	10.4876	248.585	12.3245	1150.17	228.386	429.478
il1b	7808.57	-0.894564	0.422278	-2.11842	0.0341393	0.636812	11200.8	9231.11	10032.1	5731.71	4818.72	5836.94
aqp3a	4926.03	1.30978	0.618441	2.11787	0.0341862	0.636957	3256.76	2633.51	2604.95	4522.82	4272.25	12265.9
si:ch211-81a5.8	39.9397	6.05903	2.86412	2.11549	0.034388	0.639986	3.49588	0	0	0	12.8137	223.329
cfap97	255.436	-2.63738	1.24699	-2.11499	0.0344308	0.640051	112.567	160.34	1047.58	137.868	66.3299	7.92883
znf143a	1386.7	-1.57127	0.744349	-2.11093	0.0347782	0.645773	1070.44	1087.78	4067.09	666.36	503.504	925.031
micu2	986.898	1.42562	0.675705	2.10982	0.034874	0.646815	607.583	677.698	320.437	959.966	973.09	2382.61
plxnb1a	272.638	-2.66229	1.26432	-2.1057	0.0352303	0.652682	764.199	384.125	264.417	136.591	85.1736	1.32147
dlb	393.315	-2.34854	1.11736	-2.10187	0.0355646	0.656908	495.715	106.125	1371.38	33.1903	267.581	85.8957
fbln1	282.476	2.20659	1.0497	2.10212	0.0355424	0.656908	20.2761	201.867	79.5491	271.905	883.394	237.865
mt2	408.992	-2.28128	1.08544	-2.1017	0.0355793	0.656908	274.077	258.39	1502.47	188.93	22.6125	207.471
ankrd10b	1008.47	-1.32386	0.631393	-2.09672	0.036018	0.657904	1738.85	1004.72	1579.78	915.287	386.673	425.514
cntrl	387.872	-1.72574	0.823507	-2.0956	0.0361175	0.657904	584.511	271.079	931.061	148.08	91.2036	301.296
hrc	883.022	2.32743	1.10849	2.09964	0.0357609	0.657904	427.895	442.955	8.96328	891.033	2015.52	1511.76
mafba	3357.09	-1.30757	0.623691	-2.0965	0.0360376	0.657904	4525.76	4444.54	5376.85	2374.38	2637.37	783.633
mhc1laa	252.608	-2.34017	1.11643	-2.09612	0.0360718	0.657904	76.9093	196.1	992.683	146.803	59.5462	43.6086
nudt3b	326.758	3.05787	1.45702	2.09871	0.0358426	0.657904	58.7307	151.112	0	1058.26	208.788	483.659
prrc2c	579.704	-1.41443	0.673394	-2.10045	0.0356893	0.657904	741.126	734.798	1054.31	210.631	524.609	212.757
rab34a	225.913	2.65003	1.263	2.09821	0.035887	0.657904	3.49588	134.386	48.1776	179.994	195.221	794.205
scn2b	70.1478	3.5979	1.71523	2.09763	0.0359381	0.657904	1.39835	28.2614	2.24082	5.1062	262.305	121.575
si:dkey-185m8.2	549.463	-1.86452	0.888773	-2.09786	0.0359178	0.657904	1338.92	1081.43	165.821	354.881	173.362	182.363
si:dkey-75a21.2	173.783	2.71747	1.29573	2.09724	0.0359725	0.657904	59.4299	75.5561	2.24082	174.887	105.525	625.056
si:dkey-91f15.1	181.747	2.59748	1.23924	2.09603	0.0360795	0.657904	6.99175	132.656	14.5653	256.587	169.594	510.088
nptx1l	21.8929	4.1273	1.97014	2.09493	0.0361774	0.658258	3.49588	3.46058	0	20.4248	23.3662	80.6098
dlc1	319.598	2.0719	0.989325	2.09426	0.0362369	0.65854	20.2761	137.847	210.637	274.458	464.309	810.062
si:ch211-108p6.4	33.4156	-5.95604	2.84455	-2.09385	0.0362736	0.65854	159.412	38.0664	0	0	3.015	0
mpp1	3781.73	-1.29618	0.619436	-2.09251	0.0363929	0.659237	5503.91	5871.46	4749.42	2950.11	2719.53	895.958
otud5a	1334.64	-1.89336	0.904706	-2.09279	0.0363679	0.659237	776.085	1004.72	4528.7	1034.01	414.562	249.758
opn1sw2	1664.48	2.17815	1.04134	2.09168	0.0364672	0.659849	448.171	647.706	711.46	234.885	1140.42	6804.26
dbnla	99.8443	3.26933	1.56504	2.08898	0.0367098	0.663504	10.4876	44.4108	1.12041	10.2124	259.29	273.545
adrm1	1515.74	-1.27298	0.611585	-2.08144	0.0373939	0.663964	1726.96	1507.66	3198.77	903.798	1196.95	560.304
BX571960.1	400.037	-1.8006	0.866522	-2.07796	0.0377127	0.663964	661.42	178.22	1025.17	121.272	132.66	281.474
col9a2	1360.51	1.44001	0.69245	2.07958	0.0375637	0.663964	740.427	668.47	789.889	1771.85	3432.57	759.847
FP102120.1	117.385	-2.41871	1.1638	-2.07829	0.0376831	0.663964	61.5274	77.2864	454.886	24.2545	57.2849	29.0724
grap2a	2306.17	-1.7884	0.859172	-2.08154	0.0373845	0.663964	3128.11	2331.86	5270.41	2277.37	551.744	277.509
GUCY1A2	22.7674	3.63786	1.74782	2.08138	0.0373994	0.663964	5.5934	2.30706	2.24082	28.0841	90.4499	7.92883
ldb3a	2123.37	1.69722	0.815672	2.08076	0.0374558	0.663964	1099.8	632.71	1270.54	682.955	3288.61	5765.58
med24	340.923	-1.80209	0.866939	-2.07868	0.037647	0.663964	354.482	911.864	323.798	135.314	259.29	60.7877
meis3	56.0118	4.07788	1.96068	2.07983	0.0375416	0.663964	4.19505	14.4191	0	3.82965	276.626	37.0012
olfm2b	79.669	-3.44519	1.65606	-2.08036	0.0374929	0.663964	123.055	29.415	285.704	8.93586	30.9037	0
ptpn21	328.528	2.17133	1.04349	2.08085	0.037448	0.663964	32.8612	134.963	190.47	140.421	334.665	1137.79
rnf207b	64.9982	4.33781	2.08712	2.07837	0.0376752	0.663964	2.09753	14.9959	1.12041	62.551	0	309.225
scamp5a	118.135	3.20426	1.53943	2.08146	0.0373916	0.663964	13.2843	51.332	4.48164	8.93586	73.1136	557.661
serpinh1b	567.13	2.43826	1.17029	2.08346	0.0372093	0.663964	106.974	417	5.60205	799.121	1274.59	799.491
si:ch211-196p9.1	395.201	-1.8822	0.905637	-2.07832	0.0376801	0.663964	592.201	261.851	1011.73	194.036	263.812	47.573
smc5	372.146	3.08096	1.48133	2.07986	0.0375386	0.663964	104.177	131.502	0	1353.14	143.212	500.838
smim1	43.7152	-5.15018	2.46884	-2.08607	0.0369721	0.663964	245.411	9.80499	0	2.5531	4.52249	0
smyd3	40.5008	-4.97595	2.3905	-2.08155	0.0373835	0.663964	117.461	118.237	0	1.27655	6.02999	0
st6gal2a	56.0131	-3.07726	1.47781	-2.08232	0.0373137	0.663964	29.3654	131.502	140.051	2.5531	28.6425	3.96442
syne1b	222.556	3.04193	1.45707	2.08771	0.0368242	0.663964	39.853	104.394	0	690.614	302.253	198.221
tatdn1	185.377	-2.65188	1.27597	-2.07832	0.0376797	0.663964	216.744	154.573	588.215	116.166	33.9187	2.64294
trim46a	27.1086	4.15908	2.00069	2.07882	0.0376338	0.663964	2.09753	6.34441	0	117.443	24.8737	11.8933
tti2	156.863	-3.61561	1.73988	-2.07808	0.0377022	0.663964	61.5274	138.423	670.005	3.82965	0	67.3951
XLOC_039931	49.5332	5.04775	2.4211	2.0849	0.037078	0.663964	0	7.49793	1.12041	0	36.1799	252.401
AL929243.1	81.2867	4.19561	2.02065	2.07637	0.0378597	0.664408	1.39835	23.6473	0	1.27655	301.5	159.898
cfl2	1096.29	1.62162	0.780701	2.07714	0.0377887	0.664408	443.976	538.698	630.791	394.454	1955.98	2613.87
si:ch211-189a15.5	1522.22	-1.1075	0.533496	-2.07592	0.037901	0.664408	1826.25	2894.78	1517.03	1081.24	1009.27	804.777
zc3h7ba	297.697	-2.44588	1.17821	-2.07592	0.037901	0.664408	548.153	133.809	826.862	35.7434	14.3212	227.293
XLOC_042882	72.4183	3.51124	1.69247	2.07462	0.0380215	0.665805	2.7967	25.3776	6.72246	256.587	141.705	1.32147
stmn2a	185.967	3.24337	1.56417	2.07353	0.0381225	0.666858	10.4876	95.7428	0	386.795	110.047	512.731
apoa2	2405	-1.91542	0.924193	-2.07253	0.0382161	0.667187	7718.89	1526.69	2160.15	479.983	383.658	2160.61
cdc25d	65.3689	4.18822	2.0209	2.07245	0.0382232	0.667187	0	20.1867	0	178.717	104.771	88.5386
cep70	127.299	2.94116	1.41955	2.07189	0.0382757	0.667389	13.2843	72.0955	2.24082	71.4869	91.9574	512.731
si:zfos-1069f5.1	13596.3	-1.07003	0.516634	-2.07115	0.0383444	0.667873	17991.2	23209	14057.8	11129	9375.13	5815.8
CU468915.1	95.065	-3.82687	1.85092	-2.06756	0.0386818	0.670169	131.445	3.46058	397.745	16.5952	0	21.1436
gdi1	332.752	2.29276	1.1088	2.06778	0.0386605	0.670169	30.7637	281.461	25.7694	282.118	932.387	444.015
rgn	161.436	-1.90387	0.920285	-2.06879	0.0385662	0.670169	335.604	230.129	198.313	31.9138	44.4712	128.183
si:dkey-205h13.2	432.243	1.65235	0.799016	2.06798	0.0386419	0.670169	150.323	342.021	133.329	273.182	978.366	716.238
tmem119b	102.395	2.85188	1.37841	2.06896	0.0385496	0.670169	60.1291	13.2656	1.12041	128.932	133.414	277.509
acadl	1411.44	-1.02765	0.497269	-2.06658	0.0387733	0.670777	1671.03	1563.03	2448.1	831.035	1019.82	935.602
ankrd50l	146.915	3.38023	1.63992	2.06122	0.0392825	0.670777	1.39835	74.4026	1.12041	191.483	42.2099	570.876
asb5a	103.545	4.09427	1.98407	2.06357	0.0390588	0.670777	34.2596	0	0	335.733	97.9874	153.291
gdpd3b	29.7272	3.8397	1.86252	2.06157	0.0392491	0.670777	2.7967	8.65146	0	70.2103	76.8824	19.8221
hbbe2	854.805	1.98255	0.962638	2.0595	0.0394463	0.670777	106.275	434.303	495.221	462.111	574.357	3056.57
hhatla	4447.12	1.55185	0.753827	2.05863	0.0395294	0.670777	2230.37	1160.45	3395.96	2014.4	9439.95	8441.56
ints14	351.122	-2.24123	1.08616	-2.06345	0.0390697	0.670777	197.167	236.473	1305.28	251.481	80.6511	35.6798
kalrnb	505.065	-1.63033	0.792612	-2.05691	0.0396946	0.670777	790.767	496.594	1003.89	245.098	410.793	83.2528
LOC100330746	172.246	1.99178	0.967584	2.05851	0.0395414	0.670777	18.8777	54.7926	134.449	260.416	251.752	313.189
LOC108192163	126.925	2.69933	1.30896	2.06219	0.0391898	0.670777	6.99175	84.2076	10.0837	53.6151	257.782	348.869
myl1	16112	1.58557	0.769891	2.05947	0.0394491	0.670777	8246.77	3173.93	12740.2	9832	19491.9	43187
nitr2a	43.8922	-4.77025	2.31771	-2.05817	0.0395736	0.670777	21.6744	5.19088	227.443	0	9.04499	0
pax9	253.112	-2.76714	1.3419	-2.0621	0.0391983	0.670777	234.923	51.9088	1037.5	3.82965	87.4349	103.075
pcmtl	207.324	2.44499	1.1876	2.05876	0.0395171	0.670777	7.69093	94.5893	90.7532	215.737	101.756	733.417
ptprja	1560.24	-1.25609	0.608436	-2.06445	0.0389751	0.670777	1605.31	1699.15	3295.13	796.568	1313.78	651.486
rdh12	220.523	-2.94799	1.43094	-2.06018	0.0393809	0.670777	102.08	35.1826	1034.14	3.82965	52.7624	95.146
sh3bp4a	137.811	2.81653	1.36948	2.05664	0.0397204	0.670777	2.7967	94.0126	5.60205	303.819	190.698	229.936
si:ch73-204p21.2	224.731	-2.85173	1.3863	-2.05708	0.0396788	0.670777	263.589	170.722	750.675	5.1062	153.011	5.28589
si:ch73-344o19.1	50.8439	4.3612	2.12081	2.05638	0.0397455	0.670777	0.699175	13.2656	0	268.076	4.52249	18.5006
stk17al	367.423	2.85015	1.37967	2.06582	0.0388451	0.670777	125.152	143.038	0	505.514	795.205	635.628
supt7l	187.929	-1.62996	0.790317	-2.06241	0.0391689	0.670777	268.483	278.577	304.751	79.1462	51.2549	145.362
WDR63	51.738	-4.36399	2.12013	-2.05836	0.0395558	0.670777	281.768	14.4191	0	2.5531	9.04499	2.64294
XLOC_019963	174.16	3.30826	1.60854	2.05668	0.0397169	0.670777	65.0233	30.5685	0	142.974	45.2249	761.168
XLOC_025819	15834.8	1.63739	0.793337	2.06393	0.0390246	0.670777	7605.63	2839.41	12666.2	8508.21	21772	41617.1
XLOC_029303	2456.07	1.75041	0.847951	2.06428	0.0389912	0.670777	1069.04	382.971	1924.86	1491.01	2488.13	7380.42
hectd2	50.0307	4.00752	1.94927	2.05591	0.0397912	0.670854	13.9835	3.46058	0	3.82965	59.5462	219.364
fgg	397.046	2.35748	1.14717	2.05505	0.0398745	0.671563	321.621	51.332	15.6857	584.66	254.013	1154.97
fto	32.9875	5.14568	2.50571	2.05358	0.0400162	0.671884	0.699175	4.61411	0	151.91	40.7024	0
NC_002333.21	1267.59	1.79623	0.874869	2.05315	0.0400583	0.671884	485.228	208.212	1007.25	1344.21	703.248	3857.38
tbc1d22b	620.651	1.38614	0.674714	2.05441	0.0399358	0.671884	214.647	592.337	222.962	929.329	881.886	882.743
zgc:86709	709.234	1.4618	0.711898	2.05338	0.0400354	0.671884	432.09	185.141	516.509	677.849	806.511	1637.3
CABZ01059119.1	389.014	2.07981	1.01403	2.05104	0.0402635	0.672003	269.882	147.075	29.1307	233.609	465.063	1189.33
hoga1	196.338	-2.91127	1.41831	-2.05263	0.0401089	0.672003	110.47	74.9793	854.873	2.5531	110.047	25.108
ildr1a	725.599	-1.61218	0.785911	-2.05135	0.0402325	0.672003	717.354	491.98	2071.64	197.865	443.958	430.8
rgs3a	302.912	1.86421	0.909062	2.0507	0.0402963	0.672003	91.592	263.581	35.8531	533.598	360.292	532.553
rpgrip1l	28.8978	3.71643	1.81199	2.05102	0.0402647	0.672003	6.99175	4.03735	1.12041	98.2944	60.2999	2.64294
uacaa	33.3278	4.39393	2.14283	2.05053	0.0403128	0.672003	2.09753	5.76764	1.12041	0	139.444	51.5374
zgc:136892	267.305	-3.12333	1.52365	-2.0499	0.0403737	0.672332	21.6744	144.768	1272.79	3.82965	140.951	19.8221
cd7al	800.513	2.54157	1.24013	2.04943	0.0404196	0.672376	13.9835	312.606	377.578	3308.82	598.477	191.613
id4	282.972	-2.2915	1.11852	-2.04868	0.0404935	0.672376	178.29	86.5146	1145.06	165.952	67.8374	54.1804
smim14	45.9334	3.90942	1.90852	2.04841	0.0405203	0.672376	1.39835	15.5726	0	19.1483	45.2249	194.256
xirp2a	800.593	2.2228	1.08525	2.04819	0.0405414	0.672376	137.038	687.503	22.4082	705.933	1423.08	1827.6
si:ch211-152c2.3	219.493	1.74325	0.8513	2.04775	0.0405842	0.672402	134.242	74.4026	94.1144	269.352	151.504	593.341
actn3b	6087.03	1.52326	0.744553	2.04587	0.0407694	0.672781	2162.55	1330.02	5934.81	4849.62	8825.65	13419.6
cnn1b	193.105	2.8547	1.39509	2.04625	0.0407321	0.672781	3.49588	14.4191	123.245	158.292	87.4349	771.74
ddx31	71.1713	-4.20656	2.05615	-2.04584	0.0407721	0.672781	1.39835	81.3237	322.678	1.27655	20.3512	0
notum1b	77.642	2.78368	1.36042	2.0462	0.0407367	0.672781	9.78845	46.7179	2.24082	67.6572	196.728	142.719
apba1a	381.249	-2.5693	1.25636	-2.04504	0.0408511	0.672879	543.958	264.158	1149.54	241.268	85.9274	2.64294
cnfn	175.603	3.97289	1.94369	2.044	0.0409535	0.672879	50.3406	10.3818	2.24082	0	39.1949	951.46
hdgfl2	622.649	1.30205	0.63711	2.04369	0.0409844	0.672879	421.603	456.22	199.433	1097.83	643.702	917.102
LOC110440147	1187.16	2.1655	1.05955	2.04379	0.040974	0.672879	452.366	55.3694	791.009	473.6	1242.18	4108.46
myhz1.2	39401.7	1.32988	0.650609	2.04405	0.040949	0.672879	24325.7	15476.3	27479.2	31701.9	101420	36007.5
klhl43	596.65	1.43417	0.702124	2.04262	0.0410904	0.67394	455.862	170.722	340.605	477.43	1047.71	1087.57
CR769769.1	61.1247	4.50547	2.20918	2.03943	0.0414072	0.674387	15.3819	0	0	62.551	11.3062	277.509
crestin	39.699	3.2351	1.58492	2.04118	0.0412329	0.674387	7.69093	13.8423	1.12041	12.7655	90.4499	112.325
hdac11	138.105	-3.35502	1.64465	-2.03996	0.041354	0.674387	614.575	137.27	3.36123	2.5531	60.2999	10.5718
hs3st3b1a	35.7802	4.23768	2.07672	2.04057	0.0412938	0.674387	1.39835	9.22823	0	2.5531	64.0687	137.433
mir203a	61.9426	-3.19458	1.56534	-2.04082	0.0412689	0.674387	20.9753	40.9503	273.38	1.27655	21.8587	13.2147
zfp64	34.7343	4.85861	2.3819	2.03981	0.0413696	0.674387	2.7967	4.03735	0	0	128.891	72.681
zgc:173517	82.1531	3.74932	1.83639	2.04168	0.0411828	0.674387	9.08928	24.8009	0	11.489	33.9187	413.621
pigs	480.372	-1.29933	0.637302	-2.0388	0.0414705	0.674743	571.925	844.959	633.032	168.505	383.658	280.152
b3gnt3.3	111.191	-3.25221	1.59603	-2.03768	0.0415817	0.675879	332.108	92.859	179.266	6.38275	56.5312	0
fermt2	119.539	1.91783	0.94156	2.03687	0.0416636	0.676535	58.0315	44.9876	47.0572	74.04	194.467	298.653
cux1b	630.319	-2.34701	1.15327	-2.03509	0.041842	0.676714	697.078	506.399	1957.36	385.518	227.632	7.92883
dhrs7cb	842.482	1.92681	0.947043	2.03455	0.0418959	0.676714	766.296	207.635	78.4287	537.428	1848.95	1616.16
hpgd	91.2966	4.56024	2.24157	2.0344	0.0419116	0.676714	11.1868	10.9585	0	506.791	18.8437	0
lcor	50.2945	4.66938	2.29535	2.03428	0.0419236	0.676714	0	6.92117	4.48164	0	93.4649	196.899
LOC101882466	196.254	-3.81634	1.87574	-2.03458	0.0418928	0.676714	197.867	198.407	703.617	0	77.6361	0
sc:d0202	375.095	1.43193	0.703323	2.03595	0.0417549	0.676714	178.989	160.917	268.898	349.775	430.391	861.6
pbx1a	343.488	3.37615	1.66011	2.03369	0.0419831	0.677003	11.1868	169.569	0	1351.87	463.556	64.7521
f7	259.297	-3.74167	1.84346	-2.0297	0.0423874	0.678823	382.449	1.73029	1063.27	0	15.8287	92.5031
pla2g12b	1250.52	-2.25342	1.11003	-2.03005	0.042351	0.678823	1766.82	869.184	3566.26	20.4248	358.031	922.388
rpp14	72.9837	2.46282	1.21221	2.03168	0.0421865	0.678823	34.2596	25.9544	6.72246	153.186	40.7024	177.077
sox4b	181.369	-2.184	1.0757	-2.0303	0.0423262	0.678823	271.28	320.681	300.27	90.6351	98.7411	6.60736
trim63a	247.497	2.63192	1.29624	2.03042	0.0423135	0.678823	1.39835	113.046	91.8736	185.1	337.68	755.882
tsr1	1252.88	-1.35818	0.668501	-2.03169	0.0421854	0.678823	1531.89	898.022	2978.05	959.966	586.417	562.947
znf1104	155.973	2.49634	1.22954	2.0303	0.0423261	0.678823	65.7225	71.5188	3.36123	164.675	499.736	130.826
dct	1364.85	1.61149	0.794281	2.02887	0.042472	0.678844	668.412	625.789	724.905	642.105	1248.96	4278.93
pdgfaa	412.523	2.36517	1.16558	2.02919	0.0424394	0.678844	211.151	186.295	4.48164	340.839	663.299	1069.07
slc38a3b	252.667	2.30781	1.13802	2.02792	0.0425682	0.679716	52.4381	164.955	36.9735	74.04	221.602	965.996
si:ch211-237a4.2	36.6777	-2.98572	1.47273	-2.02733	0.0426283	0.68001	78.3076	57.6764	59.3817	16.5952	6.78374	1.32147
adipor1b	942.498	-1.08126	0.533587	-2.0264	0.0427235	0.680862	1113.09	1290.22	1437.49	488.919	812.541	512.731
ldb1b	218.369	-1.58311	0.781453	-2.02585	0.0427799	0.681051	359.376	194.946	427.997	162.122	90.4499	75.3239
si:ch211-112f3.4	26.5424	-3.83657	1.89416	-2.02547	0.0428189	0.681051	4.89423	131.502	12.3245	6.38275	1.5075	2.64294
pdk1	503.323	2.09814	1.03678	2.02372	0.0429989	0.683247	106.974	140.154	324.919	148.08	373.106	1926.71
galnt13	37.8548	3.13842	1.55407	2.01948	0.0434373	0.689541	2.7967	17.8797	2.24082	37.02	37.6874	129.504
selenos	676.425	-1.12553	0.55749	-2.01893	0.0434945	0.689778	902.635	870.337	1010.61	299.989	560.035	414.942
LOC100332187	35.8811	-4.9572	2.45631	-2.01815	0.0435757	0.690393	154.518	54.2158	0	1.27655	5.27624	0
si:ch211-168b3.2	121.148	-3.28271	1.6271	-2.01752	0.0436412	0.690759	132.843	27.1079	499.703	1.27655	63.3149	2.64294
grhl3	120.899	2.86212	1.41945	2.01635	0.043763	0.692015	39.1538	43.8341	4.48164	366.37	262.305	9.25031
arhgap27	457.212	-1.74039	0.863919	-2.01452	0.0439545	0.69437	436.985	885.333	789.889	85.5289	437.174	108.361
prkcda	1418.03	-1.62962	0.809229	-2.0138	0.0440309	0.694904	1668.23	947.624	3815	744.229	1089.92	243.151
BX914214.1	108.776	1.91721	0.952598	2.01261	0.0441559	0.69553	54.5357	30.5685	51.5389	224.673	74.6211	216.721
znf1112	44.9066	4.7381	2.35407	2.01272	0.0441436	0.69553	0	6.34441	3.36123	201.695	58.0387	0
AL831726.2	62.9612	4.13165	2.0598	2.00585	0.0448726	0.6957	0	20.1867	0	197.865	100.249	59.4663
alcama	1200.88	1.23967	0.617448	2.00774	0.0446708	0.6957	454.464	519.088	1170.83	1558.67	1994.42	1507.8
calcoco2	332.758	2.50243	1.24421	2.01126	0.0442979	0.6957	94.3887	202.444	2.24082	287.224	489.183	921.066
ckma	25071.4	1.54249	0.768262	2.00776	0.0446687	0.6957	10002.4	7286.26	21155.6	12382.5	31605.4	67996.4
cog8	410.661	-1.96192	0.977386	-2.00731	0.0447167	0.6957	295.751	164.955	1500.23	223.396	177.885	101.753
cplx2l	42.5196	-4.60092	2.29372	-2.00588	0.0448694	0.6957	4.89423	86.5146	153.496	10.2124	0	0
gng7	493.518	2.47954	1.23567	2.00664	0.0447878	0.6957	79.0068	367.399	3.36123	496.578	986.657	1028.11
lmx1ba	77.9943	3.40516	1.69301	2.0113	0.0442936	0.6957	4.89423	35.1826	0	128.932	39.9487	259.009
mmp2	1629.32	1.02489	0.509918	2.0099	0.0444413	0.6957	1268.3	1193.9	758.517	1884.19	2084.87	2586.12
mmrn2a	195.415	2.96077	1.47533	2.00685	0.0447656	0.6957	46.1456	84.7843	2.24082	11.489	356.523	671.308
pdgfc	319.731	3.07731	1.5319	2.00883	0.0445557	0.6957	45.4464	157.457	0	1087.62	531.393	96.4675
rab11fip1a	31.4902	-4.58928	2.28388	-2.00942	0.0444923	0.6957	112.567	51.9088	16.8061	7.65931	0	0
si:ch211-202f5.3	449.286	-1.81317	0.902719	-2.00857	0.0445829	0.6957	546.056	153.419	1399.39	145.527	235.923	215.4
si:ch73-193i22.1	392.035	-2.52652	1.25605	-2.01148	0.0442749	0.6957	239.817	181.104	1583.14	213.184	6.78374	128.183
slc46a2	646.561	-1.41826	0.70727	-2.00526	0.0449348	0.6957	696.379	1151.22	975.877	446.793	470.339	138.755
wsb2	176.23	2.20614	1.10001	2.00557	0.0449018	0.6957	55.934	78.4399	53.7797	112.336	67.0837	689.809
zgc:165423	224.735	3.65048	1.81851	2.0074	0.0447071	0.6957	3.49588	94.5893	1.12041	1.27655	266.073	981.854
zgc:92873	184.627	-2.38967	1.18844	-2.01075	0.0443516	0.6957	585.21	61.7138	283.464	8.93586	79.8974	88.5386
dlgap3	120.738	3.75222	1.87183	2.00458	0.0450085	0.695917	1.39835	47.2947	1.12041	1.27655	128.891	544.447
gpr160	132.668	-2.4633	1.22899	-2.00434	0.0450342	0.695917	88.0961	39.22	546.76	19.1483	56.5312	46.2515
acot9.1	439.471	-1.58054	0.791451	-1.99701	0.0458239	0.696136	621.567	217.44	1137.22	256.587	195.221	208.793
ankle2	237.09	1.9553	0.981069	1.99303	0.0462583	0.696136	144.03	94.5893	52.6593	368.923	84.4199	677.915
atxn7l3	141.835	-2.34398	1.17635	-1.99259	0.0463068	0.696136	192.972	415.27	103.078	6.38275	89.6961	43.6086
cavin2b	2376.28	1.22631	0.612376	2.00255	0.0452258	0.696136	1991.25	1111.42	1166.35	1806.32	3323.28	4859.05
ccdc96	76.5788	4.26714	2.13355	2.00002	0.0454986	0.696136	0	22.4938	0	329.35	90.4499	17.1791
cish	884.542	-1.807	0.905996	-1.99449	0.046099	0.696136	580.315	396.814	3150.59	557.853	299.238	322.439
efnb2a	792.662	1.21032	0.606422	1.99583	0.045952	0.696136	410.416	689.233	335.003	816.993	1061.28	1443.05
fgfbp2b	675.865	1.37828	0.688197	2.00275	0.0452046	0.696136	510.398	466.602	149.015	833.588	1074.09	1021.5
fhdc2	108.027	-3.6549	1.82926	-1.99802	0.045714	0.696136	86.6977	36.9129	477.295	1.27655	45.9787	0
hspa12a	40.7381	5.49483	2.75792	1.99238	0.0463293	0.696136	0	5.19088	0	0	75.3749	163.863
hyou1	1767.03	-1.47412	0.73764	-1.99843	0.0456704	0.696136	2116.4	2492.77	3187.57	1011.03	1530.11	264.294
ilf3a	952.043	-1.37258	0.687233	-1.99726	0.0457969	0.696136	660.721	1537.08	1923.74	402.114	808.019	380.584
ipo13	303.973	-1.90629	0.955429	-1.99522	0.0460192	0.696136	278.272	282.038	879.522	234.885	110.801	38.3227
kif26ab	123.291	3.26543	1.63495	1.99726	0.0457965	0.696136	4.19505	65.1743	0	202.972	114.57	352.833
LOC110437709	105.935	3.76567	1.88854	1.99395	0.0461571	0.696136	7.69093	32.2988	3.36123	0	76.8824	515.374
loxl2b	479.562	1.91741	0.958774	1.99985	0.0455162	0.696136	88.7953	282.614	230.804	192.759	442.451	1639.95
loxl3b	3240.93	1.39145	0.695761	1.99989	0.0455122	0.696136	2008.03	1052.02	2306.92	1880.36	4468.98	7729.29
lrrc45	110.759	-2.68396	1.34706	-1.99246	0.046321	0.696136	450.269	114.776	10.0837	31.9138	37.6874	19.8221
mxra5b	80.6609	2.68003	1.33938	2.00094	0.0453988	0.696136	6.29258	54.2158	4.48164	70.2103	159.795	188.971
pdgfrl	252.756	-2.10984	1.05873	-1.9928	0.0462836	0.696136	425.798	94.5893	711.46	28.0841	178.638	77.9669
pomgnt2	86.3897	2.94676	1.47676	1.99542	0.0459971	0.696136	5.5934	52.4855	1.12041	72.7634	239.692	146.683
si:dkey-74k8.3	411.47	2.07568	1.03816	1.99939	0.0455665	0.696136	240.516	212.249	20.1674	232.332	642.948	1120.61
slit2	523.411	1.80513	0.904173	1.99644	0.0458864	0.696136	47.5439	362.208	289.066	381.689	1047.71	1012.25
sssca1	499.568	-1.67267	0.838702	-1.99435	0.0461135	0.696136	678.899	361.631	1241.41	379.136	251.752	84.5742
TCIM (1 of many)	125.766	2.98844	1.49578	1.99792	0.0457255	0.696136	59.4299	23.6473	1.12041	223.396	18.8437	428.157
ttyh2	173.397	2.03742	1.02255	1.99249	0.046317	0.696136	13.9835	114.776	75.0675	211.907	430.391	194.256
XLOC_007715	73.5019	-2.84856	1.42421	-2.00009	0.0454905	0.696136	199.265	96.8964	90.7532	7.65931	1.5075	44.9301
zgc:136564	287.744	2.61473	1.30985	1.99621	0.0459116	0.696136	74.1126	165.531	2.24082	579.554	100.249	804.777
zgc:195173	85.633	2.19375	1.09765	1.99858	0.0456535	0.696136	15.3819	40.9503	35.8531	49.7855	143.212	228.615
znf1152	83.9668	-2.92458	1.46274	-1.99938	0.0455677	0.696136	69.9175	357.017	17.9266	25.531	3.015	30.3939
kcnk1a	435.429	-2.07704	1.04321	-1.991	0.0464805	0.696275	659.322	82.4773	1370.26	76.5931	147.735	276.188
ppfia2	21.096	3.85861	1.93864	1.99036	0.0465508	0.696275	2.7967	5.19088	0	45.9558	26.3812	46.2515
ptprjb.1	163.084	3.4009	1.70869	1.99035	0.0465522	0.696275	0	72.0955	12.3245	271.905	24.8737	597.305
tnfsf12	1955.7	-1.17566	0.590538	-1.99083	0.0464995	0.696275	2612.82	2814.03	2706.91	1731	1276.1	593.341
XLOC_001975	8400.52	1.6807	0.844348	1.99053	0.0465326	0.696275	3471.41	1553.23	6959.99	3765.83	10085.2	24567.5
si:dkey-100n23.3	349.082	2.07784	1.04438	1.98953	0.0466425	0.696349	234.923	153.419	12.3245	851.46	400.994	441.372
trim3b	74.9325	3.27138	1.64409	1.98978	0.0466153	0.696349	5.5934	36.3361	0	93.1882	224.617	89.8601
cyp2p6	299.483	-4.07978	2.05109	-1.98908	0.0466927	0.69646	0	141.307	1555.13	95.7413	0.753749	3.96442
srebf1	694.677	-1.08341	0.544817	-1.98857	0.0467488	0.696659	748.118	860.532	1223.49	459.558	494.459	381.905
ak1	6595.36	1.60806	0.809047	1.98759	0.0468568	0.696995	3783.94	1471.33	4519.73	3576.9	5881.5	20338.8
srpx2	69.4201	4.77357	2.40122	1.98797	0.0468146	0.696995	0.699175	13.8423	0	377.859	24.12	0
LOC101886920	22.7729	5.23015	2.63247	1.98678	0.0469465	0.697693	3.49588	0	0	1.27655	51.2549	80.6098
nup37	483.992	-2.04122	1.02793	-1.98576	0.0470602	0.698745	859.986	554.27	922.097	379.136	172.609	15.8577
nmrk2	603.593	1.54619	0.77925	1.9842	0.0472332	0.700676	272.678	155.15	496.342	569.342	566.065	1561.98
igflr1	200.259	-1.94784	0.982179	-1.98319	0.0473466	0.701294	185.981	157.457	610.623	148.08	39.9487	59.4663
il12rb2l	1345.42	-1.36402	0.688021	-1.98253	0.0474196	0.701294	1535.39	1684.15	2594.87	970.179	1007.76	280.152
LOC110437714	27.4656	-3.31819	1.67502	-1.98099	0.0475927	0.701294	26.5687	110.739	12.3245	8.93586	2.26125	3.96442
mapk10	189.327	2.77101	1.39807	1.98202	0.0474768	0.701294	4.89423	133.233	6.72246	99.571	660.284	231.258
si:dkey-18p12.4	22.2169	3.80609	1.92191	1.98037	0.047662	0.701294	0.699175	6.92117	1.12041	65.1041	5.27624	54.1804
skib	202.948	2.95611	1.49149	1.98199	0.0474803	0.701294	4.89423	132.656	1.12041	144.25	560.789	373.977
stap2a	101.05	3.62767	1.83176	1.98043	0.0476553	0.701294	4.19505	40.9503	0	6.38275	238.938	315.832
XLOC_013009	39.2384	3.47468	1.75353	1.98153	0.0475314	0.701294	4.19505	14.9959	0	48.5089	52.7624	114.968
zgc:136439	285.827	-2.32521	1.1738	-1.98093	0.0475995	0.701294	776.784	275.117	377.578	232.332	45.2249	7.92883
igf2bp2a	82.3058	2.88362	1.45651	1.97981	0.0477244	0.701578	2.7967	52.4855	3.36123	136.591	235.17	63.4307
cacnb2a	38.078	3.09786	1.5658	1.97845	0.0478778	0.701935	8.3901	10.9585	4.48164	12.7655	168.086	23.7865
igfn1.3	1929.54	1.56405	0.790394	1.97882	0.0478361	0.701935	1457.78	337.984	1130.49	1062.09	4104.16	3484.72
pcca	1491.96	-1.12725	0.569726	-1.97858	0.0478633	0.701935	1327.03	1683.57	3130.42	862.948	984.396	963.353
bms1	907.243	-1.01466	0.513821	-1.97473	0.0482987	0.702182	1232.65	1260.81	1147.3	748.059	456.018	598.627
CABZ01079192.1	388.94	-1.55042	0.785141	-1.9747	0.0483022	0.702182	585.21	214.556	940.024	153.186	181.653	259.009
dcbld2	152.181	3.54945	1.7966	1.97565	0.0481945	0.702182	3.49588	54.7926	13.4449	294.883	546.468	0
fbxl5	173.493	1.53716	0.777862	1.97614	0.0481392	0.702182	116.063	87.6682	62.7429	357.434	188.437	228.615
LOC100538118	43.2731	5.58468	2.82391	1.97764	0.0479694	0.702182	0	5.19088	0	0	16.5825	237.865
LOC110438084	79.8725	-3.42173	1.73274	-1.97475	0.0482961	0.702182	53.8365	24.8009	359.652	0	10.5525	30.3939
LOC110439915	1411.29	-1.26968	0.642344	-1.97664	0.0480827	0.702182	1598.31	2750.59	1636.92	865.502	1212.03	404.371
nr4a3	3053.07	-1.12714	0.570848	-1.9745	0.0483253	0.702182	4394.32	4341.3	3830.68	1970.99	2776.81	1004.32
nrap	69.0457	2.99409	1.51467	1.97672	0.0480729	0.702182	26.5687	16.1494	3.36123	14.0421	310.545	43.6086
SHKBP1	161.45	1.93328	0.97898	1.97479	0.0482925	0.702182	56.6332	118.237	25.7694	357.434	296.977	113.647
actl6a	1634.42	-1.45447	0.737152	-1.9731	0.0484847	0.702304	1018	1414.23	4752.78	984.221	728.121	909.173
fgf14	83.3466	3.14907	1.59581	1.97334	0.0484571	0.702304	1.39835	46.7179	2.24082	114.89	36.1799	298.653
nsfa	442.11	1.50777	0.763831	1.97396	0.0483861	0.702304	109.071	296.457	284.584	472.324	425.114	1065.11
si:ch73-71d17.2	43.3421	-4.60736	2.33576	-1.97253	0.0485491	0.702304	136.339	113.623	0	2.5531	7.53749	0
unc93a	38.439	4.10398	2.08038	1.97271	0.0485288	0.702304	9.08928	3.46058	0	25.531	2.26125	190.292
CT583672.1	160.023	1.79902	0.912574	1.97137	0.0486814	0.702802	103.478	80.1702	30.2511	337.009	130.399	278.831
gpr37l1a	21.7467	4.19531	2.12841	1.9711	0.0487129	0.702802	1.39835	5.19088	0	14.0421	12.06	97.7889
toe1	287.165	-2.10433	1.06751	-1.97126	0.0486947	0.702802	522.983	172.452	702.497	215.737	93.4649	15.8577
zanl	170.51	-2.52677	1.28273	-1.96983	0.0488573	0.704262	58.7307	173.029	639.754	86.8055	5.27624	59.4663
anks1b	322.923	2.02787	1.03085	1.96719	0.0491613	0.706146	218.842	148.805	13.4449	417.432	363.307	775.704
ptpn4a	2802	1.29982	0.660636	1.96753	0.0491226	0.706146	1199.09	1678.38	1978.64	3087.98	1907.74	6960.19
ptprn2	57.2264	3.60782	1.83298	1.96828	0.0490358	0.706146	2.7967	21.917	1.12041	1.27655	185.422	130.826
tmco4	218.182	-2.95641	1.50282	-1.96724	0.0491556	0.706146	44.7472	97.4731	1017.33	132.761	12.8137	3.96442
dhx57	468.366	-1.29656	0.659382	-1.96633	0.0492608	0.706954	765.597	488.519	742.832	182.547	217.08	413.621
si:ch73-366l1.5	1718.57	1.95707	0.996161	1.96462	0.0494586	0.708871	1562.66	461.411	87.392	1065.92	3004.44	4129.6
zgc:153704	83.9688	2.8659	1.45891	1.96442	0.0494814	0.708871	9.78845	47.2947	3.36123	86.8055	24.8737	331.69
hspd1	5634.02	-1.02323	0.521072	-1.96371	0.049564	0.709432	5586.41	5844.35	11226.5	3599.87	4005.42	3541.55
fkbp8	384.53	-1.83376	0.934827	-1.9616	0.0498089	0.711686	553.747	269.349	979.238	182.547	282.656	39.6442
nfe2l1b	467.589	1.8512	0.9437	1.96164	0.0498046	0.711686	146.128	426.229	35.8531	681.678	561.543	954.103
katnbl1	288.023	-1.68913	0.861964	-1.95963	0.0500385	0.712481	241.915	253.776	823.501	77.8696	128.891	202.185
lgals3a	4161.65	-1.25296	0.639388	-1.95963	0.0500393	0.712481	4747.4	2835.37	10007.5	2217.37	3088.86	2073.39
rab42b	142.695	2.9523	1.50597	1.9604	0.0499487	0.712481	1.39835	92.859	3.36123	427.645	116.831	214.079
vamp2	139.862	2.58021	1.31665	1.95967	0.0500341	0.712481	13.9835	99.2034	6.72246	52.3386	435.667	231.258
jpt2	6115	-0.886346	0.452626	-1.95823	0.0502031	0.71419	6836.54	7373.35	9599.67	5056.42	3937.58	3886.45
matn3a	170.267	3.67249	1.87609	1.95753	0.0502855	0.714738	0	49.6017	24.649	1.27655	363.307	582.769
LO018148.1	208.909	2.06277	1.05414	1.95681	0.0503692	0.714768	17.4794	118.237	106.439	584.66	314.313	112.325
pygmb	450.812	1.30727	0.668206	1.95639	0.0504192	0.714768	216.744	233.589	328.28	403.39	534.408	988.461
si:dkeyp-33b5.4	132.049	-3.1324	1.60107	-1.95644	0.0504134	0.714768	1.39835	152.843	556.844	57.4448	10.5525	13.2147
phyhd1	166.514	2.51827	1.28848	1.95445	0.0506483	0.716771	75.5109	70.3652	2.24082	554.023	109.294	187.649
ptn	215.197	3.11189	1.59197	1.95474	0.0506139	0.716771	4.19505	84.7843	44.8164	2.5531	175.623	979.211
elovl1a	523.32	-1.94773	0.996956	-1.95367	0.0507397	0.717441	462.155	153.996	1877.81	248.927	293.962	103.075
batf3	49.901	3.79812	1.9451	1.95266	0.0508599	0.718518	1.39835	18.4565	0	70.2103	9.79874	199.542
tysnd1	148.083	-3.14772	1.61242	-1.95217	0.0509179	0.718714	218.143	50.7552	529.954	12.7655	76.8824	0
adka	1806.23	-0.869216	0.44585	-1.94957	0.0512271	0.720399	2154.86	2353.2	2495.15	1281.66	1151.73	1400.76
insm1a	66.6152	2.55847	1.31196	1.95012	0.0511616	0.720399	2.7967	31.722	23.5286	51.062	180.9	109.682
LOC101886429	49.0458	4.6569	2.389	1.94931	0.0512582	0.720399	0.699175	10.3818	0	97.0179	186.176	0
mfsd8	582.608	-1.66522	0.853819	-1.95032	0.0511385	0.720399	494.317	614.831	1548.41	116.166	190.698	531.232
XLOC_010289	201.989	-2.16929	1.11283	-1.94935	0.0512537	0.720399	50.3406	164.955	776.444	79.1462	88.1886	52.8589
CU855758.2	23.4138	5.27112	2.70503	1.94864	0.0513386	0.720907	3.49588	0	0	1.27655	12.8137	122.897
etnk1	2907.44	-1.00981	0.518873	-1.94617	0.0516346	0.724439	4294.33	2481.82	4880.51	1650.58	2237.13	1900.28
cd22	643.368	-1.51377	0.778129	-1.94539	0.0517275	0.724496	723.646	778.632	1356.82	579.554	305.268	116.29
nt5c2l1	189.314	2.87445	1.47743	1.94557	0.0517065	0.724496	9.08928	125.735	1.12041	677.849	189.945	132.147
rpa2	1025.62	-1.45939	0.750327	-1.945	0.0517748	0.724537	1630.48	791.32	2090.68	1003.37	312.806	325.082
anxa13l	184.519	3.80038	1.95435	1.94457	0.0518262	0.724633	0.699175	72.0955	1.12041	1.27655	79.1436	952.781
col6a2	315.892	1.50436	0.77386	1.94396	0.0518998	0.724778	151.022	80.1702	263.296	311.478	453.757	635.628
prkg1b	208.548	3.77532	1.94265	1.94338	0.0519699	0.724778	4.19505	80.747	0	1.27655	360.292	804.777
XLOC_023770	35.1053	3.98199	2.04883	1.94355	0.0519501	0.724778	1.39835	10.9585	0	3.82965	103.264	91.1816
2025-09-15	504.558	1.67763	0.863437	1.94297	0.0520202	0.724859	185.981	344.328	190.47	174.887	847.214	1284.47
bbx	942.512	-2.48699	1.28048	-1.94223	0.0521092	0.725479	855.091	463.142	3481.11	412.326	439.436	3.96442
ntng2b	247.25	3.04592	1.5693	1.94094	0.0522654	0.726454	137.738	16.7262	5.60205	5.1062	274.365	1043.96
tank	142.808	-1.57834	0.813194	-1.94092	0.0522683	0.726454	145.428	302.801	193.831	66.3807	88.9424	59.4663
si:ch73-7i4.3	45.7354	3.79184	1.95413	1.94042	0.0523283	0.726668	0	14.9959	3.36123	171.058	78.3899	6.60736
card19	239.12	-1.56312	0.805985	-1.9394	0.0524532	0.727783	599.193	213.98	258.815	76.5931	134.167	151.969
flot2b	467.135	-1.54229	0.795456	-1.93888	0.0525159	0.728033	566.332	282.614	1238.05	150.633	328.635	236.544
nrxn2a	86.3561	3.32373	1.7154	1.93758	0.0526742	0.728987	1.39835	2.30706	43.696	7.65931	106.279	356.798
thbs2a	294.592	-2.52194	1.3015	-1.93772	0.0526574	0.728987	899.139	47.2947	559.084	5.1062	106.279	150.648
cybb	10650.4	-1.02878	0.53124	-1.93656	0.0527997	0.730105	11474.2	14331.4	17078.4	9427.33	7347.54	4243.25
tfr1a	294.423	1.82162	0.940923	1.93599	0.052869	0.730443	27.2678	140.73	221.841	674.019	291.701	410.978
si:dkey-159n16.2	123.377	2.37257	1.22677	1.93399	0.0531138	0.733204	32.8612	70.942	15.6857	488.919	56.5312	75.3239
si:ch211-156j16.1	1414.72	1.34029	0.693422	1.93286	0.0532537	0.734514	590.803	605.026	1207.8	1071.03	1552.72	3460.94
tpm1	2567.63	1.85464	0.960105	1.93171	0.0533953	0.735844	1123.57	479.291	1734.39	974.008	1441.17	9653.35
ckmb	29399.7	1.32665	0.687025	1.93101	0.0534814	0.736408	16870.4	9074.23	24337.5	18164	39495.7	68456.2
gtpbp1	952.288	-1.08553	0.562294	-1.93055	0.0535391	0.73658	792.166	1597.06	1494.63	528.492	661.792	639.593
si:ch211-107m4.1	45.746	-2.4653	1.27759	-1.92965	0.0536504	0.737489	60.1291	144.191	28.0102	14.0421	13.5675	14.5362
fam117aa	141.394	2.13565	1.10735	1.92861	0.0537787	0.737748	60.8282	85.9379	10.0837	416.156	143.212	132.147
ing4	1298.36	1.74995	0.907212	1.92893	0.0537394	0.737748	998.422	715.764	70.5858	1571.43	1727.59	2706.38
LOC100151196	1657.72	-1.23728	0.641607	-1.9284	0.053805	0.737748	1637.47	2563.14	2784.22	864.225	1591.16	506.124
actn3a	15462.6	1.34636	0.702126	1.91754	0.055169	0.738157	7503.55	3986.59	14698.7	10483	29423.3	26680.5
adgrg2a	42.6118	4.50523	2.33933	1.92586	0.0541213	0.738157	8.3901	2.30706	0	158.292	86.6811	0
baiap2l1a	171.277	-2.24661	1.17622	-1.91003	0.0561292	0.738157	199.964	141.884	507.546	7.65931	129.645	40.9656
btbd9	473.858	1.60175	0.836928	1.91384	0.0556404	0.738157	185.281	407.772	110.921	965.073	272.857	901.244
CABZ01029822.1	72.7954	3.14101	1.64448	1.91003	0.0561292	0.738157	32.1621	12.112	0	71.4869	58.0387	262.973
cdk11b	518.221	-2.39852	1.24585	-1.92521	0.0542029	0.738157	406.221	617.714	1589.86	296.16	196.728	2.64294
cntn2	105.606	2.42035	1.2568	1.92579	0.0541301	0.738157	16.081	61.137	22.4082	21.7014	333.911	178.399
csnk1da	641.772	1.35078	0.704988	1.91603	0.0553608	0.738157	325.116	398.544	360.772	398.284	812.541	1555.37
CU207241.1	100.513	-5.0404	2.63242	-1.91474	0.0555255	0.738157	0	31.722	553.482	17.8717	0	0
CU929150.1	38.221	4.23615	2.21422	1.91316	0.0557275	0.738157	0	0.576764	11.2041	40.8496	2.26125	174.434
cygb1	969.924	-1.33822	0.70032	-1.91087	0.0560219	0.738157	2271.62	513.897	1384.83	505.514	593.954	549.732
elovl6l	64.1064	-2.47841	1.29483	-1.91408	0.0556095	0.738157	148.225	31.1453	146.774	5.1062	20.3512	33.0368
faim2b	49.9716	-4.62804	2.40661	-1.92305	0.0544736	0.738157	258.695	29.415	0	10.2124	1.5075	0
fam118b	553.295	-2.86211	1.48866	-1.92261	0.054529	0.738157	41.9505	207.635	2668.82	3.82965	121.354	276.188
gatd1	307.611	-1.333	0.696658	-1.91341	0.055695	0.738157	485.228	351.826	484.017	111.06	149.242	264.294
grb7	69.4812	2.79776	1.45731	1.91981	0.0548814	0.738157	9.08928	38.6432	4.48164	67.6572	275.872	21.1436
hck	1240.48	-1.85947	0.970269	-1.91645	0.0553081	0.738157	357.978	917.055	4560.07	818.269	518.579	270.902
hist1h2a3	25.5083	-3.02645	1.57283	-1.92421	0.0543282	0.738157	44.7472	13.2656	78.4287	5.1062	7.53749	3.96442
im:7140347	468.741	1.94056	1.01305	1.91556	0.0554212	0.738157	418.806	128.618	33.6123	648.488	1245.95	336.975
kctd10	555.361	-1.14918	0.597708	-1.92265	0.0545241	0.738157	529.975	667.893	1099.12	321.691	368.583	344.904
lcat	131.393	2.87331	1.50407	1.91036	0.0560872	0.738157	34.9588	59.4067	0	385.518	101.002	207.471
lin9	333.327	-2.53868	1.32312	-1.91872	0.0550203	0.738157	326.515	388.162	991.563	233.609	58.7924	1.32147
LOC101883054	152.142	-2.81675	1.47029	-1.91578	0.0553935	0.738157	6.29258	53.6391	739.47	52.3386	29.3962	31.7153
lrit1a	28.9217	5.84147	3.05169	1.91417	0.055598	0.738157	0	2.88382	0	0	6.78374	163.863
mab21l2	212.693	1.43736	0.748939	1.9192	0.0549595	0.738157	142.632	95.1661	106.439	357.434	398.733	175.756
mef2aa	1305.99	1.3052	0.680612	1.91769	0.0551507	0.738157	660.721	613.1	983.72	1169.32	1076.35	3332.75
nck2a	98.0692	2.58633	1.35089	1.91454	0.0555513	0.738157	33.5604	49.025	1.12041	160.845	259.29	84.5742
otx5	126.837	2.60603	1.36206	1.9133	0.0557095	0.738157	35.6579	69.2117	2.24082	82.9758	482.399	88.5386
psd2	37.8539	3.65403	1.9009	1.92226	0.054573	0.738157	2.09753	14.4191	0	65.1041	129.645	15.8577
rabl2	117.328	-3.23528	1.69001	-1.91436	0.0555741	0.738157	350.287	123.428	162.459	63.8275	0	3.96442
rgs14a	576.398	-2.01434	1.04788	-1.9223	0.0545685	0.738157	1027.79	903.213	841.428	361.264	312.806	11.8933
rpz2	140.01	2.38125	1.23746	1.92431	0.0543158	0.738157	55.934	76.7096	2.24082	328.074	148.489	228.615
rtn2a	621.886	1.49623	0.777497	1.92442	0.0543026	0.738157	369.165	190.909	416.792	302.543	1129.12	1322.79
sco1	457.4	-1.49782	0.784108	-1.91023	0.0561041	0.738157	766.995	384.702	875.04	416.156	194.467	107.039
serpinb1l4	285.217	-1.25136	0.650172	-1.92466	0.0542719	0.738157	384.546	337.407	482.897	177.441	122.861	206.15
si:ch73-173h19.3	591.753	2.34436	1.21758	1.92542	0.0541765	0.738157	274.077	307.415	2.24082	1291.87	802.743	872.172
si:dkey-28b4.8	268.622	1.86032	0.972037	1.91384	0.0556406	0.738157	30.7637	137.27	180.386	191.483	761.286	310.546
sorbs2b	592.034	1.43836	0.752851	1.91055	0.0560619	0.738157	609.681	179.374	168.061	855.289	728.875	1010.93
stox2b	248.102	1.53129	0.795263	1.92551	0.0541651	0.738157	176.192	140.154	66.1042	284.671	563.804	257.687
tenm3	404.498	1.46348	0.760416	1.92458	0.0542818	0.738157	346.092	115.93	183.747	920.393	422.099	438.729
tnni1b	49.5288	3.16026	1.64602	1.91994	0.0548649	0.738157	1.39835	27.1079	1.12041	43.4027	70.8524	153.291
tnxba	194.507	3.11338	1.61894	1.9231	0.0544673	0.738157	16.7802	103.818	0	657.424	341.448	47.573
trim45	75.6228	2.35501	1.23282	1.91027	0.0560988	0.738157	18.8777	46.1411	8.96328	48.5089	242.707	88.5386
ttc9b	71.4083	4.29158	2.24491	1.91169	0.0559156	0.738157	4.19505	0	16.8061	0	174.87	232.579
XLOC_004437	69.087	3.508	1.8338	1.91296	0.0557528	0.738157	2.09753	31.1453	0	30.6372	62.5612	288.081
zgc:110789	282.016	2.96133	1.54686	1.91442	0.0555664	0.738157	13.9835	178.22	0	810.61	391.949	297.331
zgc:136872	222.505	2.18386	1.14003	1.91561	0.0554151	0.738157	92.2911	143.614	4.48164	306.372	353.508	434.764
zgc:153395	211.435	2.51019	1.31302	1.91176	0.055907	0.738157	75.5109	111.315	2.24082	97.0179	251.752	730.774
zgc:171566	465.212	-1.51922	0.795439	-1.90992	0.0561439	0.738157	638.347	224.361	1206.68	242.545	195.221	284.117
zgc:193593	59.0987	3.40929	1.78493	1.91004	0.0561281	0.738157	2.09753	25.9544	2.24082	2.5531	69.3449	252.401
znf1062	2727.51	1.58997	0.827474	1.92148	0.0546714	0.738157	1285.08	685.196	2110.85	879.544	5338.8	6065.56
arpc1b	18090	-1.05075	0.550317	-1.90936	0.0562155	0.738502	22765.1	24031.5	26406.9	17650.9	11107.2	6578.29
wipf1b	6343.1	-1.03884	0.544639	-1.9074	0.0564694	0.74124	5186.48	7572.91	12839.9	4557.29	3835.83	4066.17
agap3	126.056	3.87356	2.0313	1.90693	0.0565293	0.74143	1.39835	46.7179	0	1.27655	540.438	166.506
baiap2l1b	165.054	3.03775	1.59404	1.90569	0.0566899	0.742342	76.2101	28.8382	2.24082	93.1882	7.53749	782.312
samd4b	73.0339	2.30053	1.20709	1.90584	0.0566704	0.742342	13.2843	39.22	21.2878	48.5089	64.8224	251.08
LOC100536887	37.648	4.09012	2.14739	1.90469	0.0568202	0.742574	1.39835	10.9585	0	151.91	60.2999	1.32147
sergef	40.1501	4.36856	2.29323	1.90498	0.0567823	0.742574	0	10.9585	0	14.0421	36.1799	179.72
slc38a11	97.4012	4.08627	2.14558	1.90451	0.0568443	0.742574	0	32.2988	0	20.4248	62.5612	469.123
atg7	910.692	-2.25429	1.18516	-1.9021	0.0571583	0.744291	674.005	898.022	2945.56	519.556	419.084	7.92883
cpeb4a	305.284	-1.54263	0.810946	-1.90226	0.0571367	0.744291	183.883	520.241	659.921	164.675	211.803	91.1816
dusp2	15972.8	-1.00829	0.530049	-1.90226	0.0571368	0.744291	21817.1	13752.9	28443.8	13757.4	9760.29	8305.45
si:dkey-92i15.4	120.031	2.80382	1.47345	1.9029	0.0570537	0.744291	79.706	8.0747	2.24082	458.282	54.2699	117.611
si:ch211-166e11.5	173.834	2.84653	1.497	1.9015	0.0572372	0.744723	20.2761	106.701	0	241.268	279.641	395.12
arhgef1a	1485.67	1.20518	0.633931	1.90113	0.0572853	0.744754	426.497	1437.3	832.464	2083.33	1805.98	2328.43
man1b1a	35.6565	-5.37773	2.83188	-1.899	0.0575645	0.747168	95.787	113.046	0	5.1062	0	0
si:ch73-367p23.2	11997.8	1.37667	0.724857	1.89922	0.0575349	0.747168	4773.27	4592.77	10649.5	5734.27	25877	20359.9
spartb	245.872	1.54365	0.813017	1.89867	0.0576084	0.747168	88.0961	78.4399	210.637	431.474	208.035	458.551
st8sia6	156.512	2.51573	1.32607	1.89714	0.05781	0.749187	95.0878	43.2573	1.12041	328.074	126.63	344.904
cbx8a	216.811	2.29537	1.2106	1.89605	0.0579533	0.749939	125.852	91.7055	2.24082	357.434	290.193	433.443
LOC108180286	86.0238	-2.12062	1.11877	-1.8955	0.0580268	0.749939	41.9505	190.909	187.108	21.7014	52.0087	22.465
LOC110439324	36.7589	-5.42206	2.86078	-1.8953	0.0580521	0.749939	179.688	35.7594	0	5.1062	0	0
si:dkey-13n15.11	37.8477	-3.39777	1.79255	-1.8955	0.0580265	0.749939	113.266	91.7055	2.24082	3.82965	1.5075	14.5362
CABZ01060373.1	29.8196	-3.49712	1.84685	-1.89356	0.058283	0.752327	4.89423	11.5353	147.894	8.93586	3.015	2.64294
FO681288.1	94.2565	3.93029	2.0803	1.8893	0.0588522	0.753429	0	34.6058	0	280.841	24.12	225.972
gng13a	80.3762	3.806	2.01264	1.89105	0.0586176	0.753429	0.699175	21.3403	10.0837	0	60.2999	389.834
gpr155a	1390.72	-1.65659	0.876253	-1.89054	0.058686	0.753429	1051.56	1117.19	4166.8	808.057	1018.31	182.363
LOC110439533	41.5309	3.3258	1.7599	1.88977	0.058789	0.753429	16.081	6.34441	0	72.7634	27.135	126.861
nsun4	104.362	2.86126	1.51369	1.89026	0.0587234	0.753429	2.7967	70.3652	2.24082	192.759	58.0387	299.974
phlda1	263.313	2.5472	1.3468	1.89129	0.0585852	0.753429	197.167	32.2988	1.12041	602.532	445.466	301.296
polr1d	162.809	-2.16779	1.14749	-1.88916	0.0588698	0.753429	132.144	103.241	563.566	125.102	31.6575	21.1436
swap70b	1874.43	-1.1313	0.597859	-1.89225	0.0584575	0.753429	1848.62	2323.78	3549.46	1673.56	1144.19	706.988
txlna	434.558	-1.37658	0.728	-1.8909	0.0586375	0.753429	598.494	743.449	541.158	136.591	425.114	162.541
XLOC_005982	89.3454	2.6684	1.41176	1.89012	0.0587419	0.753429	3.49588	63.4441	5.60205	66.3807	128.891	268.259
XLOC_039979	226.942	-1.42395	0.753766	-1.88911	0.0588768	0.753429	266.386	441.225	284.584	141.697	159.041	68.7166
esrp2	770.563	-1.33051	0.704549	-1.88846	0.0589644	0.753738	1409.54	469.486	1429.64	352.328	634.657	327.725
flrt2	87.7552	2.98928	1.58323	1.88809	0.0590135	0.753738	5.5934	50.7552	2.24082	25.531	51.2549	391.156
nectin4a	136.51	-3.76383	1.99366	-1.8879	0.0590396	0.753738	409.717	0.576764	352.929	3.82965	52.0087	0
macrod1	219.01	-2.98239	1.58075	-1.88669	0.0592014	0.755211	184.582	89.9752	891.846	121.272	26.3812	0
fbxo30b	65.1776	3.21009	1.70302	1.88495	0.0594372	0.757627	19.5769	17.3029	1.12041	30.6372	315.821	6.60736
fam69ab	138.154	2.89117	1.53451	1.8841	0.0595521	0.758223	63.6249	34.6058	0	482.536	153.011	95.146
mc5ra	70.4775	3.03802	1.61288	1.88361	0.0596182	0.758223	11.1868	5.76764	29.1307	3.82965	45.2249	327.725
parp12a	822.806	-1.7747	0.942543	-1.88288	0.0597165	0.758223	1405.34	1871.02	544.519	314.032	737.166	64.7521
si:dkey-3k24.5	152.029	-2.12237	1.12709	-1.88305	0.059693	0.758223	518.788	75.5561	147.894	25.531	110.047	34.3583
ssuh2.2	100.731	2.29943	1.22103	1.88318	0.0596761	0.758223	29.3654	49.025	23.5286	303.819	180.146	18.5006
sncgb	164.204	3.15635	1.67681	1.88235	0.0597886	0.758547	6.29258	90.552	2.24082	3.82965	237.431	644.878
gtse1	112.796	-2.33531	1.24207	-1.88017	0.0600844	0.761115	35.6579	320.681	208.396	76.5931	24.8737	10.5718
lmo4b	264.818	2.14404	1.14021	1.88039	0.0600548	0.761115	154.518	131.502	6.72246	242.545	292.455	761.168
atad1a	350.784	-1.59987	0.851547	-1.87878	0.0602752	0.761539	241.215	340.291	1001.65	100.848	255.521	165.184
ino80b	203.969	-2.41933	1.28787	-1.87856	0.0603047	0.761539	35.6579	87.0914	908.652	25.531	104.771	62.1092
ttyh3b	311.196	2.54223	1.35288	1.87912	0.0602278	0.761539	37.0563	226.092	10.0837	30.6372	615.813	947.496
XLOC_029275	21.2558	-4.96573	2.64213	-1.87945	0.0601837	0.761539	48.2431	74.4026	1.12041	0	3.76874	0
epb41l5	399.881	2.31997	1.23613	1.8768	0.0605461	0.762264	219.541	178.22	2.24082	952.307	725.86	321.118
mt-nd6	21738.6	1.55412	0.827783	1.87744	0.0604573	0.762264	10887.6	3574.78	18671.6	23267.7	12343.4	61686.3
si:dkey-21e2.13	105.663	3.03696	1.61802	1.87696	0.0605236	0.762264	1.39835	16.1494	51.5389	17.8717	36.9337	510.088
slc6a19a.1	180.59	2.40952	1.2841	1.87643	0.0605958	0.762264	55.934	113.046	2.24082	441.687	103.264	367.369
stk38l	90.1871	-3.22628	1.71927	-1.87655	0.0605801	0.762264	256.597	26.5312	206.155	5.1062	46.7324	0
hs3st3l	36.0553	4.66278	2.48562	1.8759	0.0606684	0.762588	0	8.0747	0	3.82965	12.8137	191.613
defbl1	120.493	2.44843	1.30579	1.87506	0.0607844	0.763458	41.2513	69.2117	1.12041	229.779	168.84	212.757
asb10	56.7725	3.64565	1.94639	1.87303	0.0610636	0.764684	1.39835	11.5353	12.3245	177.441	137.936	0
aspn	116.623	3.12025	1.66567	1.87327	0.0610315	0.764684	5.5934	65.1743	1.12041	10.2124	132.66	484.98
col8a2	883.813	2.25641	1.20414	1.87388	0.0609469	0.764684	322.32	590.606	4.48164	1025.07	2328.33	1032.07
LOC101882778	66.7505	-3.08675	1.64808	-1.87294	0.0610768	0.764684	121.656	83.054	153.496	37.02	5.27624	0
XLOC_041394	37.2814	-3.98648	2.12879	-1.87265	0.0611165	0.764684	16.081	1.73029	192.71	6.38275	6.78374	0
nuggc.3	61.4753	3.84629	2.05496	1.87171	0.0612468	0.765726	0.699175	23.0706	0	155.739	3.015	186.328
fam168a	1571.46	1.05612	0.564547	1.87073	0.0613823	0.766245	876.067	1099.31	1086.8	1179.53	2647.17	2539.87
prpsap2	1777.93	-0.934189	0.499281	-1.87107	0.0613355	0.766245	2536.61	1774.7	2691.22	1257.4	968.567	1439.08
admb	91.5275	3.10486	1.66125	1.86899	0.0616245	0.766803	12.5852	42.1038	2.24082	6.38275	39.1949	446.658
dennd2c	490.465	-1.20936	0.647061	-1.86901	0.061622	0.766803	696.379	500.055	858.234	388.071	325.62	174.434
LOC101886002	97.5151	-2.93961	1.57335	-1.86838	0.0617092	0.766803	99.9821	47.2947	370.856	3.82965	61.8074	1.32147
mrpl39	811.668	-0.983507	0.526127	-1.86933	0.0615765	0.766803	1057.15	1095.28	1082.32	559.129	678.374	397.763
XLOC_006824	469.932	-1.85152	0.990159	-1.86993	0.0614941	0.766803	178.989	301.648	1727.67	134.038	306.776	170.47
zdhhc2	105.754	4.75686	2.54594	1.86841	0.061705	0.766803	0	22.4938	0	0	103.264	508.767
kcnab1a	31.8701	4.72461	2.52968	1.86767	0.061808	0.767446	0	5.76764	1.12041	0	58.7924	125.54
leng9	256.726	-3.21146	1.72063	-1.86645	0.0619786	0.768978	182.485	54.2158	1154.02	0	141.705	7.92883
mettl11b	86.9146	3.91227	2.09708	1.86558	0.0621	0.769899	0	32.2988	0	86.8055	364.061	38.3227
aldh9a1a.1	7258.17	-0.846298	0.45423	-1.86315	0.0624415	0.770847	8135.6	8135.84	11712.8	4716.86	4958.16	5889.8
celsr1b	145.791	2.30457	1.23686	1.86324	0.0624291	0.770847	22.3736	106.701	17.9266	33.1903	397.226	297.331
drg1	935.713	-1.13692	0.609956	-1.86394	0.0623307	0.770847	1754.93	934.935	1169.71	732.74	673.098	348.869
kbtbd4	65.3831	-2.31835	1.24491	-1.86226	0.0625659	0.770847	27.2678	144.768	154.617	38.2965	12.8137	14.5362
rassf6	255.59	2.82687	1.51717	1.86326	0.0624257	0.770847	128.648	60.5602	0	97.0179	394.964	852.35
sgca	818.84	1.85311	0.995222	1.86201	0.0626021	0.770847	227.931	103.818	733.868	344.669	874.349	2628.41
si:zfos-323e3.4	67.513	-4.0795	2.18867	-1.86392	0.0623331	0.770847	234.923	147.652	0	8.93586	13.5675	0
sox19b	193.959	2.97866	1.59922	1.86257	0.0625228	0.770847	2.09753	127.465	1.12041	201.695	113.816	717.559
tnnt3a	4939.62	1.23842	0.664972	1.86237	0.062551	0.770847	3556.01	1524.39	3742.17	4060.71	5216.7	11537.8
BX005309.1	228.177	-2.78254	1.49485	-1.86142	0.062685	0.771286	6.29258	58.8299	1130.49	49.7855	97.2336	26.4294
araf	1155.76	1.29376	0.69634	1.85794	0.0631774	0.771474	462.854	1165.64	379.819	2106.31	989.672	1830.24
arhgap17a	169.033	2.67231	1.43855	1.85764	0.0632208	0.771474	79.0068	58.2532	0	382.965	244.215	249.758
CABZ01066720.1	88.9336	2.34957	1.26416	1.8586	0.0630842	0.771474	54.5357	14.9959	17.9266	21.7014	173.362	251.08
lamc1	164.249	2.73612	1.47211	1.85864	0.0630778	0.771474	60.8282	67.4814	0	371.476	118.339	367.369
LOC101885506	90.068	3.91264	2.10527	1.8585	0.0630977	0.771474	0	33.4523	0	390.625	80.6511	35.6798
mcm3	1685.46	-1.41332	0.760417	-1.85862	0.0630814	0.771474	1327.73	2400.49	3624.53	1351.87	1120.07	288.081
sox11b	474.251	1.65752	0.891858	1.8585	0.0630979	0.771474	193.672	234.743	256.574	122.549	890.931	1147.04
srsf2b	116.801	-1.89322	1.01766	-1.86036	0.0628339	0.771474	237.02	83.6308	231.925	48.5089	79.8974	19.8221
tia1	1113.08	-1.45319	0.781179	-1.86025	0.0628506	0.771474	1067.64	740.565	3084.49	485.089	950.477	350.19
tspan3b	176.817	3.06328	1.64846	1.85827	0.0631308	0.771474	30.0645	81.9005	1.12041	7.65931	90.4499	849.707
XLOC_005350	2081.22	1.66263	0.893527	1.86075	0.062779	0.771474	1592.72	850.15	554.603	538.705	6153.61	2797.56
adamts2	234.509	2.66044	1.43446	1.85466	0.0636455	0.77177	174.095	16.7262	1.12041	348.498	147.735	718.881
ddx54	350.938	-1.63463	0.88135	-1.85469	0.0636407	0.77177	440.48	602.719	550.121	162.122	310.545	39.6442
eps8l2	519.069	-1.71972	0.926643	-1.85586	0.0634735	0.77177	708.964	305.108	1375.86	104.677	498.228	121.575
nit2	707.107	-1.51993	0.819165	-1.85546	0.0635309	0.77177	676.802	387.586	2081.72	469.771	410.039	216.721
si:dkey-33i11.9	1171.69	1.10727	0.596717	1.8556	0.0635109	0.77177	936.196	402.005	890.726	1534.41	1285.9	1980.89
tbx18	96.59	2.8145	1.51631	1.85615	0.0634324	0.77177	11.886	58.8299	1.12041	24.2545	217.833	265.616
tm4sf18	236.635	-2.80597	1.51212	-1.85565	0.0635032	0.77177	531.373	74.9793	636.393	7.65931	168.086	1.32147
unc45a	54.957	-3.54184	1.90786	-1.85644	0.0633904	0.77177	130.047	173.606	0	3.82965	9.04499	13.2147
XLOC_003689	321.412	2.359	1.27206	1.85448	0.0636712	0.77177	274.077	35.7594	4.48164	472.324	268.335	873.493
abce1	6469.93	-0.932466	0.503228	-1.85297	0.0638867	0.772616	7382.59	6270.58	11820.3	3788.8	5138.31	4419
cstf1	1364.4	-1.27873	0.690912	-1.85079	0.0641994	0.772616	992.829	1287.91	3516.97	800.397	984.396	603.913
cyp2ad3	471.063	1.26922	0.685578	1.85131	0.064125	0.772616	375.457	290.689	162.459	619.127	945.201	433.443
dlx4b	75.5604	2.95369	1.59476	1.85212	0.0640087	0.772616	1.39835	49.025	1.12041	95.7413	172.609	133.469
igfbp1b	126.756	3.35817	1.81409	1.85116	0.0641463	0.772616	0	62.8673	4.48164	39.5731	76.1286	577.483
itpr1a	99.4318	3.74245	2.02216	1.85072	0.0642104	0.772616	2.09753	38.0664	1.12041	0	152.257	403.049
nol4la	309.367	-2.12014	1.14423	-1.85289	0.0638975	0.772616	353.083	125.158	1030.78	259.14	65.5762	22.465
sdk1b	112.167	3.58671	1.93579	1.85284	0.0639047	0.772616	4.19505	47.2947	0	2.5531	132.66	486.302
si:ch211-43f4.1	195.946	3.08727	1.66818	1.85069	0.0642148	0.772616	69.9175	53.6391	0	847.63	184.668	19.8221
tpm4a	958.706	1.07986	0.583076	1.852	0.0640259	0.772616	428.594	482.752	936.663	1164.21	1322.08	1417.94
kiz	116.568	4.62474	2.5	1.8499	0.0643283	0.773411	0	27.1079	0	0	388.181	284.117
CT573337.1	127.371	-4.29888	2.3247	-1.84922	0.0644259	0.773443	696.379	31.1453	0	1.27655	35.4262	0
znf526	251.431	-3.13513	1.69517	-1.84945	0.0643923	0.773443	1111.69	242.818	0	16.5952	75.3749	62.1092
cyp3c4	271.831	-1.88103	1.01748	-1.84872	0.0644987	0.773748	391.538	237.627	653.199	225.95	19.5975	103.075
cep57l1	73.6158	2.33014	1.26216	1.84615	0.0648709	0.775693	14.6827	30.5685	28.0102	271.905	70.0987	26.4294
hdac10	324.718	-1.24999	0.677089	-1.84612	0.0648746	0.775693	348.189	490.826	532.195	246.374	115.324	215.4
LOC103911361	70.3669	3.43535	1.85978	1.84718	0.0647206	0.775693	32.1621	3.46058	0	139.144	238.185	9.25031
slc6a16b	390.987	-1.76431	0.95577	-1.84595	0.0648988	0.775693	1308.86	294.726	208.396	176.164	82.9124	274.866
tshz2	170.178	2.46365	1.33423	1.8465	0.0648198	0.775693	79.706	75.5561	1.12041	113.613	255.521	495.552
twistnb	413.956	-1.39891	0.757993	-1.84554	0.0649587	0.77584	787.97	298.187	714.821	333.18	230.647	118.933
RNF14 (1 of many)	329.841	-1.76299	0.955775	-1.84457	0.0651	0.776912	648.135	162.647	718.183	214.461	195.975	39.6442
sox4a	1280.88	1.07731	0.58414	1.84427	0.0651438	0.776912	929.204	985.69	555.723	1111.88	1758.5	2344.29
man1a2	1528.43	-1.4584	0.790929	-1.8439	0.0651972	0.776981	939.692	1620.71	4163.44	412.326	669.329	1365.08
CR749168.2	99.1434	2.16575	1.17559	1.84227	0.0654352	0.778334	34.9588	53.0623	20.1674	343.392	106.279	37.0012
KIF2A	917.087	-1.2908	0.700547	-1.84255	0.0653943	0.778334	763.499	1014.53	2128.78	508.067	782.391	305.26
sb:cb92	70.301	3.19423	1.73398	1.84215	0.0654539	0.778334	0	35.7594	5.60205	51.062	125.876	203.507
cryzl1	322.392	-1.4574	0.791515	-1.84128	0.0655811	0.77893	423.001	197.253	797.732	211.907	127.384	177.077
pnpla7a	1651.96	-1.03949	0.564667	-1.84089	0.0656381	0.77893	1531.89	2336.47	2799.9	1313.57	1236.15	693.773
syngr2b	199.113	-2.28902	1.24347	-1.84082	0.0656474	0.77893	146.827	84.7843	760.758	15.3186	155.272	31.7153
si:dkey-217l24.1	170.969	2.85419	1.55105	1.84017	0.0657437	0.779505	74.8118	48.4482	1.12041	792.738	24.12	84.5742
bnc2	376.633	3.00713	1.63568	1.83846	0.0659951	0.781322	9.78845	239.934	0	245.098	1414.79	350.19
pank4	706.045	-1.19589	0.650567	-1.83824	0.0660278	0.781322	802.653	611.947	1534.96	467.218	520.841	298.653
pphln1	1226.11	-1.24891	0.679437	-1.83815	0.0660407	0.781322	1529.1	816.698	2832.4	501.685	705.509	971.282
ube2j1	153.492	-2.17123	1.18211	-1.83674	0.0662476	0.782634	46.8447	183.411	523.231	111.06	23.3662	33.0368
XLOC_005779	35.3492	-5.36333	2.91992	-1.83681	0.0662381	0.782634	187.379	19.61	0	5.1062	0	0
cacng6a	133.28	2.26672	1.23448	1.83617	0.0663323	0.782886	79.0068	14.9959	43.696	24.2545	402.502	235.222
syt11a	316.073	3.07554	1.67518	1.83595	0.066365	0.782886	4.89423	190.332	5.60205	3.82965	457.526	1234.26
CU928131.1	42.5991	3.57228	1.94643	1.8353	0.0664611	0.782887	10.4876	8.0747	1.12041	1.27655	11.3062	223.329
map4k4	941.283	1.45108	0.790585	1.83545	0.0664386	0.782887	293.654	1007.61	210.637	1768.02	1507.5	860.278
arsg	136.335	-2.81065	1.53353	-1.8328	0.0668324	0.783862	18.1786	67.4814	630.791	6.38275	85.9274	9.25031
mepce	67.5902	2.38141	1.29837	1.83416	0.0666302	0.783862	31.4629	23.6473	10.0837	130.208	192.96	17.1791
nedd9	625.649	1.59252	0.868567	1.8335	0.0667283	0.783862	190.875	301.648	442.562	1579.09	1040.17	199.542
si:ch73-132f6.5	423.85	1.10741	0.604098	1.83317	0.066778	0.783862	281.768	265.312	258.815	622.957	382.151	732.096
zgc:172128	35.7959	2.9533	1.61108	1.83312	0.0667844	0.783862	5.5934	4.61411	14.5653	6.38275	138.69	44.9301
zgc:66427	1383.16	-0.910839	0.496848	-1.83324	0.0667676	0.783862	1791.29	1797.2	1828.51	959.966	711.539	1210.47
lrrc8c	159.809	2.59744	1.41775	1.83208	0.0669395	0.784554	44.048	90.552	1.12041	100.848	616.567	105.718
myhz1.3	17548.3	1.14055	0.62283	1.83123	0.0670659	0.785471	11177	6822.54	14856.6	13715.3	38781.1	19937.1
TST	771.436	-1.41716	0.774326	-1.83018	0.0672224	0.78661	880.961	485.635	2001.05	264.246	334.665	662.058
XLOC_008184	81.7503	-3.23112	1.7657	-1.82994	0.0672596	0.78661	128.648	26.5312	287.945	0	3.76874	43.6086
ampd1	5384.73	1.34504	0.735571	1.82857	0.0674645	0.786922	2656.87	1334.63	5134.84	3501.58	7446.29	12234.2
BX569793.1	227.206	1.98866	1.088	1.82781	0.0675785	0.786922	118.86	138.423	16.8061	103.401	658.023	327.725
ephb3a	96.9936	-2.97325	1.62617	-1.82838	0.0674925	0.786922	278.272	234.743	3.36123	28.0841	36.1799	1.32147
gapdh	10317.4	1.10378	0.603984	1.8275	0.0676242	0.786922	7198.71	5824.74	6633.95	6220.63	14674	21352.3
ogfrl2	329.649	-1.91568	1.04789	-1.82813	0.0675302	0.786922	501.309	423.922	638.634	186.376	217.08	10.5718
pitx2	795.467	2.48431	1.35875	1.82839	0.0674913	0.786922	633.453	88.8217	1.12041	1785.89	1021.33	1242.18
sytl2a	131.82	2.78045	1.51994	1.82931	0.0673527	0.786922	32.1621	68.0582	0	86.8055	321.097	282.795
caap1	252.817	-1.88225	1.0309	-1.82583	0.0678755	0.787413	260.792	118.813	813.418	182.547	36.9337	104.396
mtbl	71.4577	2.80103	1.5338	1.8262	0.0678196	0.787413	37.7555	8.0747	7.84287	43.4027	10.5525	321.118
si:dkey-22o12.2	237.103	2.79123	1.52907	1.82544	0.0679343	0.787413	2.7967	175.336	1.12041	366.37	563.804	313.189
tirap	23.1669	-3.42886	1.87852	-1.8253	0.0679562	0.787413	109.771	4.03735	13.4449	3.82965	5.27624	2.64294
tmsb	42.8543	3.24674	1.7783	1.82575	0.0678874	0.787413	3.49588	20.7635	0	97.0179	40.7024	95.146
trim69	272.209	2.10451	1.15269	1.82574	0.0678901	0.787413	53.8365	100.934	153.496	34.4669	306.022	984.497
kremen1	340.598	2.38421	1.3069	1.82433	0.0681028	0.788551	209.753	110.739	7.84287	474.877	1195.45	44.9301
hoxa3a	124.418	2.49803	1.36977	1.82368	0.0682001	0.788558	26.5687	84.2076	1.12041	344.669	116.831	173.113
pfkla	58.3102	-2.35741	1.29265	-1.82371	0.0681959	0.788558	166.404	39.22	87.392	19.1483	32.4112	5.28589
anxa6	579.843	2.5222	1.38411	1.82226	0.0684157	0.788813	306.239	207.058	2.24082	102.124	704.755	2156.64
ecrg4b	674.451	1.23621	0.678336	1.82242	0.0683914	0.788813	603.388	254.93	347.327	999.539	541.192	1300.33
hbbe1.2	613.893	1.63878	0.899076	1.82273	0.0683437	0.788813	309.735	530.046	54.9001	711.039	671.59	1406.05
LOC110439264	1081.78	1.4973	0.821584	1.82245	0.0683864	0.788813	660.721	271.079	766.36	403.39	2188.89	2200.25
rbfox1l	468.589	2.5678	1.40968	1.82154	0.0685243	0.789507	184.582	220.901	0	473.6	1090.67	841.778
zgc:158398	37.2057	-4.05305	2.22629	-1.82054	0.068677	0.790223	0	14.4191	196.072	2.5531	2.26125	7.92883
znf608	45.0275	3.60417	1.97977	1.8205	0.0686834	0.790223	0.699175	19.61	0	151.91	17.3362	80.6098
fam208b	1261.13	-1.5041	0.826835	-1.81911	0.0688954	0.792103	1399.05	1072.2	3123.7	930.606	877.364	163.863
sap130b	714.404	-1.4728	0.809837	-1.81864	0.0689666	0.792363	1173.22	705.383	1272.79	602.532	438.682	93.8245
lzts2b	33.5805	4.09718	2.25397	1.81776	0.0691013	0.793351	0	10.9585	0	91.9117	65.5762	33.0368
arhgap21a	24.5005	3.46443	1.90682	1.81687	0.0692375	0.79372	0.699175	0.576764	11.2041	76.5931	14.3212	43.6086
bmp1a	70.5029	2.73678	1.5076	1.81532	0.0694743	0.79372	44.048	9.80499	1.12041	145.527	30.9037	191.613
BX284666.1	36.4478	-4.18863	2.30734	-1.81535	0.0694699	0.79372	159.412	25.3776	22.4082	11.489	0	0
cacna1sb	486.12	1.89559	1.04369	1.81623	0.0693349	0.79372	74.8118	88.8217	454.886	155.739	1250.47	891.994
lrrc30a	58.0236	4.85119	2.67112	1.81616	0.0693454	0.79372	0	11.5353	0	0	98.7411	237.865
pdzk1	354.888	-1.06892	0.588429	-1.81657	0.0692831	0.79372	525.081	400.274	516.509	217.014	203.512	266.937
tmem218	45.8947	-3.30713	1.82147	-1.81564	0.0694252	0.79372	162.908	84.7843	2.24082	1.27655	3.015	21.1436
acot7	30.7478	-3.47767	1.91712	-1.81401	0.0696762	0.795102	2.7967	10.9585	155.737	2.5531	9.79874	2.64294
fhl2a	212.096	2.63607	1.45407	1.81289	0.0698489	0.795102	12.5852	151.112	12.3245	19.1483	190.698	886.708
hbae1.1	1159.45	1.09926	0.606313	1.81302	0.0698288	0.795102	707.565	1040.48	464.97	1842.06	1019.82	1881.78
mrps5	555.154	-1.24531	0.686932	-1.81286	0.0698535	0.795102	1004.02	395.66	943.385	399.56	382.151	206.15
msra	249.153	-3.25452	1.79546	-1.81264	0.0698878	0.795102	1.39835	92.2823	1259.34	130.208	9.04499	2.64294
zbtb18	382.21	-1.28614	0.709303	-1.81324	0.0697944	0.795102	584.511	264.735	777.564	177.441	273.611	215.4
necap2	405.682	-1.4598	0.805665	-1.81191	0.0699996	0.795818	764.898	267.619	752.915	297.436	260.043	91.1816
TADA1	187.267	-1.97636	1.09105	-1.81143	0.0700739	0.796107	261.492	151.689	482.897	134.038	82.9124	10.5718
ankrd11	1312.12	1.62197	0.89621	1.80981	0.0703251	0.79785	390.839	1285.03	254.333	545.087	3227.55	2169.86
rspo2	99.4008	3.08872	1.70645	1.81002	0.0702925	0.79785	4.19505	58.2532	0	77.8696	108.54	347.547
ankrd22	452.106	-1.79228	0.990616	-1.80925	0.0704116	0.798275	339.799	137.27	1627.96	283.394	164.317	159.898
XLOC_033403	177.031	-2.67577	1.48004	-1.8079	0.070622	0.800105	317.426	127.465	473.933	40.8496	102.51	0
pnkd	236.521	-2.14689	1.18906	-1.80553	0.0709914	0.803174	100.681	371.436	685.691	165.952	87.4349	7.92883
tyrp1b	4735.82	1.81571	1.00561	1.80559	0.070982	0.803174	1138.26	1163.91	3984.18	2950.11	1263.28	17915.2
ank2b	263.148	2.16182	1.19777	1.80487	0.0710958	0.80324	110.47	174.183	3.36123	236.162	520.841	533.875
si:ch211-66e2.3	336.111	2.08556	1.15541	1.80504	0.0710689	0.80324	251.703	125.735	6.72246	925.499	299.992	407.013
plk4	290.998	-2.21175	1.22592	-1.80416	0.0712062	0.80393	335.604	174.76	925.458	266.799	30.15	13.2147
cenpp	186.951	1.64505	0.912608	1.80258	0.0714543	0.80408	121.656	55.9461	94.1144	172.334	142.459	535.196
gpm6ba	131.653	2.30383	1.27832	1.80223	0.0715086	0.80408	11.886	109.585	11.2041	67.6572	194.467	395.12
myo1ea	129.462	2.32342	1.28872	1.80288	0.0714069	0.80408	10.4876	49.6017	69.4654	17.8717	339.941	289.402
rufy1	108.55	-3.05578	1.69557	-1.80222	0.0715114	0.80408	481.033	70.3652	30.2511	19.1483	50.5012	0
si:ch1073-286c18.5	777.109	1.11986	0.621026	1.80325	0.0713495	0.80408	668.412	446.415	354.049	1462.93	667.068	1063.79
si:ch211-110e21.4	55.8139	3.03443	1.68374	1.80219	0.0715154	0.80408	5.5934	30.5685	0	95.7413	81.4049	121.575
adra1ba	38.649	-3.9742	2.20777	-1.8001	0.0718449	0.804651	198.566	19.61	0	1.27655	9.79874	2.64294
birc5a	146.728	1.99806	1.10934	1.80112	0.0716834	0.804651	53.8365	95.1661	26.8898	407.22	42.2099	255.044
hpn	45.4707	-3.85693	2.14178	-1.80081	0.0717327	0.804651	245.411	9.80499	0	8.93586	6.02999	2.64294
LO018557.1	133.241	-2.00075	1.11124	-1.80047	0.0717865	0.804651	53.1373	149.959	436.96	42.1262	88.1886	29.0724
ppp1r14c	488.756	1.78735	0.992677	1.80054	0.0717756	0.804651	183.883	445.262	29.1307	440.41	1121.58	712.274
smpdl3a	35.8175	4.53218	2.5179	1.79999	0.0718624	0.804651	0.699175	8.0747	0	164.675	41.4562	0
XLOC_035949	75.1277	-2.60894	1.45016	-1.79907	0.0720081	0.80573	41.2513	20.1867	326.039	29.3607	28.6425	5.28589
LOC108180725	4219.93	-1.22146	0.679658	-1.79716	0.0723098	0.808551	5973.05	7680.77	4065.97	4633.88	1669.55	1296.36
dnmt3bb.1	647.474	-1.70027	0.946926	-1.79557	0.0725626	0.810266	1059.25	674.237	1238.05	179.994	679.128	54.1804
si:ch73-248e21.7	1465.44	-1.20963	0.673555	-1.79588	0.0725133	0.810266	1343.12	1864.68	2930.99	1314.85	934.649	404.371
mtor	1389.16	-0.913116	0.508906	-1.79427	0.0727695	0.811464	1664.74	1463.83	2315.89	773.59	1065.05	1051.89
slc23a1	137.854	3.61281	2.0135	1.79429	0.0727663	0.811464	0	62.2905	0	65.1041	251.752	447.979
si:ch211-157p22.10	607.485	1.40058	0.780993	1.79333	0.0729198	0.812585	253.801	389.893	357.411	1325.06	250.998	1067.75
cd9a	154.129	2.86	1.59684	1.79103	0.0732878	0.812796	34.9588	76.7096	0	85.5289	97.2336	630.342
cdc42bpb	489.711	1.88387	1.05077	1.79285	0.0729965	0.812796	320.222	288.959	16.8061	1192.3	755.256	364.726
foxg1c	480.613	-1.4466	0.807613	-1.7912	0.073261	0.812796	1136.16	541.005	432.478	414.879	260.043	99.1104
foxp4	1253.85	1.58523	0.884784	1.79166	0.0731871	0.812796	553.747	752.1	574.77	257.863	3418.25	1966.35
pcgf1	62.9139	-2.8092	1.56816	-1.79139	0.0732301	0.812796	7.69093	64.0208	258.815	21.7014	22.6125	2.64294
sfrp2	1124.53	1.12924	0.630215	1.79184	0.0731589	0.812796	941.09	515.627	659.921	1059.54	1117.06	2453.97
shha	645.742	1.22126	0.681448	1.79215	0.0731082	0.812796	239.118	244.548	680.089	879.544	944.447	886.708
ltb4r	1445.5	-1.05966	0.591815	-1.79052	0.0733702	0.81296	1292.08	2194.01	2375.27	1259.96	982.135	569.555
ptk2ba	576.682	-1.14366	0.638803	-1.79032	0.0734023	0.81296	902.635	615.407	863.836	217.014	323.358	537.839
ext2	934.537	1.60607	0.897334	1.78983	0.0734819	0.813289	320.921	974.155	90.7532	2020.78	1143.44	1057.18
lrata	54.9077	3.83816	2.14499	1.78936	0.0735565	0.81332	0	21.3403	0	185.1	43.7174	79.2883
pik3c2g	91.0451	2.51375	1.40496	1.78919	0.0735845	0.81332	58.7307	20.1867	2.24082	56.1682	79.8974	329.047
ankrd10a	165.773	-2.6348	1.47649	-1.7845	0.0743428	0.813666	266.386	144.768	445.923	39.5731	97.9874	0
ano10b	424.433	-1.83423	1.02832	-1.78371	0.0744701	0.813666	789.369	133.233	1066.63	246.374	271.35	39.6442
arl4aa	130.736	3.53502	1.98294	1.78272	0.0746326	0.813666	2.09753	59.9835	0	575.724	143.966	2.64294
CU694481.1	61.6379	2.57184	1.43965	1.78644	0.0740277	0.813666	3.49588	44.9876	4.48164	158.292	107.032	51.5374
dscc1	177.832	2.18557	1.22553	1.78337	0.0745267	0.813666	17.4794	160.917	13.4449	515.727	112.309	247.115
dtnba	999.566	1.26405	0.707332	1.78707	0.0739265	0.813666	519.487	780.939	462.729	1119.54	2479.08	635.628
golga7ba	177.607	3.09158	1.72847	1.78863	0.0736748	0.813666	58.0315	53.6391	0	14.0421	110.047	829.885
grn2	349.326	1.43906	0.807303	1.78256	0.0746587	0.813666	130.047	110.162	324.919	711.039	255.521	564.269
hoxa9b	166.105	-3.29853	1.84975	-1.78323	0.0745492	0.813666	84.6002	11.5353	808.936	6.38275	85.1736	0
larp4aa	1324.33	-1.11315	0.623272	-1.78597	0.0741041	0.813666	1938.81	1150.07	2345.02	1286.76	655.762	569.555
limch1a	149.244	2.96568	1.66238	1.78399	0.074425	0.813666	9.08928	91.1287	1.12041	7.65931	205.02	581.448
pold1	992.906	-1.25507	0.702039	-1.78775	0.0738158	0.813666	709.663	1386.54	2103.01	491.472	916.559	350.19
rcor2	42.1773	3.28058	1.83718	1.78567	0.0741532	0.813666	11.886	11.5353	0	136.591	9.79874	83.2528
ripk4	340.559	2.1915	1.22855	1.78381	0.0744539	0.813666	120.957	243.394	2.24082	426.368	569.834	680.558
sdhaf2	447.587	-1.27645	0.715311	-1.78447	0.0743471	0.813666	583.112	336.254	981.479	367.647	198.99	218.043
si:dkey-182g1.10	238.634	2.42591	1.35968	1.78418	0.0743941	0.813666	16.7802	200.714	6.72246	513.173	64.0687	630.342
si:dkey-266m15.7	109.929	1.5334	0.859007	1.78508	0.0742482	0.813666	53.8365	72.6723	42.5756	191.483	115.324	183.685
snapin	597.568	-1.25939	0.706512	-1.78255	0.0746591	0.813666	682.395	734.221	1112.57	545.087	356.523	154.612
stxbp3	888.945	-1.24181	0.69497	-1.78685	0.0739617	0.813666	714.557	733.067	2301.32	511.897	528.378	544.447
syt14b	81.2923	-3.89214	2.18077	-1.78476	0.0743009	0.813666	363.571	93.4358	0	0	13.5675	17.1791
zgc:114041	27.3398	-4.73682	2.65736	-1.78252	0.0746638	0.813666	146.128	12.112	0	1.27655	4.52249	0
aebp1	132.969	2.17705	1.22234	1.78106	0.0749031	0.814536	85.9986	54.7926	3.36123	126.379	198.236	329.047
c1galt1a	113.4	-4.03005	2.26343	-1.7805	0.0749935	0.814536	583.112	0	58.2613	5.1062	33.9187	0
golt1bb	431.658	-1.45971	0.819829	-1.78051	0.0749926	0.814536	622.965	255.507	1020.69	342.116	110.801	237.865
ndrg3a	914.058	-1.22495	0.6877	-1.78123	0.0748749	0.814536	578.218	1038.18	2225.13	524.662	617.32	500.838
si:dkeyp-67a8.4	32.5827	-4.58633	2.57513	-1.781	0.0749117	0.814536	0.699175	50.1785	136.69	0	0	7.92883
cipcb	500.048	1.33926	0.752363	1.78007	0.0750648	0.814768	95.787	308.569	445.923	694.444	690.434	765.132
akt2	159.486	-1.45054	0.815216	-1.77933	0.075186	0.815541	290.857	196.1	213.998	85.5289	122.861	47.573
AL929210.2	135.924	1.83412	1.031	1.77898	0.0752437	0.815624	62.2266	96.8964	19.047	273.182	86.6811	277.509
efs	133.442	2.74521	1.54367	1.77837	0.0753428	0.816155	28.6662	74.9793	0	321.691	299.992	75.3239
col9a1a	318.433	2.57017	1.44591	1.77754	0.0754788	0.816403	161.509	113.623	0	465.941	915.805	253.723
dtnbb	34.6816	4.00088	2.25039	1.77786	0.0754273	0.816403	6.99175	4.03735	1.12041	0	8.29124	187.649
haao	81.235	-1.74202	0.980265	-1.77709	0.0755526	0.816403	140.534	148.228	86.2716	56.1682	27.135	29.0724
phkb	172.203	2.86067	1.6101	1.77671	0.0756161	0.816403	20.9753	101.51	2.24082	77.8696	11.3062	819.313
UBE2M	589.508	-1.22343	0.688584	-1.77674	0.0756116	0.816403	801.255	700.192	975.877	191.483	599.984	268.259
blvrb	655.667	1.21623	0.684687	1.77633	0.0756787	0.816537	463.553	441.801	277.862	1450.16	457.526	843.099
si:zfos-2326c3.2	341.463	-1.05801	0.595715	-1.77603	0.0757287	0.816537	553.747	386.432	443.682	241.268	193.713	229.936
fras1	1386.53	1.05848	0.5962	1.77538	0.0758349	0.816603	780.28	696.731	1222.37	1894.4	2603.45	1121.93
mark1	56.9628	2.84611	1.60292	1.77557	0.0758033	0.816603	16.7802	11.5353	13.4449	123.825	174.87	1.32147
ace2	416.198	2.27393	1.29099	1.76138	0.0781738	0.817255	63.6249	358.171	5.60205	732.74	153.011	1184.04
acyp1	70.6128	-2.57497	1.45585	-1.7687	0.0769445	0.817255	13.9835	77.8632	271.139	28.0841	28.6425	3.96442
adm2a	219.858	2.30605	1.30645	1.76513	0.0775423	0.817255	165.705	54.7926	1.12041	370.2	336.172	391.156
aglb	83.6208	4.56643	2.59194	1.76178	0.0781065	0.817255	0	20.1867	0	0	127.384	354.155
asb8	836.171	-1.27892	0.721111	-1.77353	0.0761401	0.817255	595.697	733.644	2224.01	419.985	565.312	478.373
asxl2	492.922	-1.45629	0.820777	-1.77428	0.0760172	0.817255	687.988	276.847	1203.32	294.883	371.598	122.897
bbs9	31.3188	2.93098	1.65754	1.76827	0.0770156	0.817255	8.3901	12.112	1.12041	11.489	103.264	51.5374
brsk2b	27.394	4.55572	2.57524	1.76905	0.076886	0.817255	1.39835	5.19088	0	0	25.6275	132.147
BX284638.1	277.387	2.45512	1.39481	1.76019	0.0783758	0.817255	107.673	147.652	1.12041	74.04	876.61	457.229
BX530018.2	38.3595	-2.5836	1.46357	-1.76526	0.0775195	0.817255	85.2994	47.8714	63.8634	24.2545	2.26125	6.60736
ca5a	1434.5	-1.02683	0.582782	-1.76194	0.0780789	0.817255	1510.22	1538.81	2724.84	1211.45	1008.52	613.163
CABZ01020840.1	1755.62	1.17037	0.661008	1.77059	0.0766296	0.817255	779.58	1218.13	1242.53	3509.24	981.381	2802.84
casp2	179.26	-2.42759	1.37972	-1.75948	0.0784959	0.817255	89.4944	37.4897	779.805	112.336	7.53749	48.8945
ccdc28a	894.528	-1.42853	0.807443	-1.76921	0.0768591	0.817255	579.616	569.843	2764.05	492.749	408.532	552.375
ccdc6a	1152.9	-0.913184	0.51632	-1.76864	0.0769543	0.817255	1307.46	1394.04	1817.3	814.44	977.612	606.556
dclk1a	35.1453	4.28368	2.41925	1.77066	0.0766166	0.817255	2.09753	8.0747	0	0	89.6961	111.004
fam160b1	492.182	-1.77435	1.00898	-1.75857	0.078651	0.817255	697.777	389.893	1197.72	361.264	282.656	23.7865
fam184b	124.609	2.68668	1.52728	1.75912	0.0785566	0.817255	22.3736	77.8632	0	185.1	314.313	148.005
fam83hb	870.494	1.4506	0.823262	1.76201	0.0780676	0.817255	467.049	808.047	123.245	1071.03	811.034	1942.56
foxa3	424.084	1.0372	0.586406	1.76874	0.076938	0.817255	290.158	312.606	230.804	597.426	681.389	432.121
ftr67	448.486	-0.977703	0.551639	-1.77236	0.076335	0.817255	608.282	494.287	682.33	303.819	318.082	284.117
LO018550.2	36.7319	-3.52775	1.98958	-1.77312	0.0762093	0.817255	182.485	19.0332	1.12041	5.1062	0.753749	11.8933
LOC108190702	121.024	-2.59781	1.47523	-1.76095	0.0782462	0.817255	49.6414	113.623	460.488	3.82965	91.9574	6.60736
mxc	1079.62	1.31581	0.745733	1.76445	0.0776561	0.817255	478.935	997.225	379.819	2486.72	1495.44	639.593
ocstamp	1471.17	1.48957	0.842408	1.76823	0.0770232	0.817255	494.317	791.897	1031.9	4561.12	1375.59	572.197
palm2	254.343	-1.78977	1.01791	-1.75827	0.0787011	0.817255	326.515	133.809	723.785	150.633	163.564	27.7509
pcloa	114.077	3.4386	1.94666	1.76641	0.0773273	0.817255	2.7967	54.7926	0	2.5531	299.238	325.082
plekhg2	222.156	2.60626	1.47568	1.76614	0.0773722	0.817255	124.453	58.8299	4.48164	417.432	7.53749	720.202
pomgnt1	106.748	2.51998	1.42609	1.76706	0.0772188	0.817255	0.699175	64.0208	30.2511	201.695	76.8824	266.937
qdpra	511.198	1.23751	0.700784	1.7659	0.0774126	0.817255	491.52	205.328	216.239	912.734	448.481	792.883
r3hdm1	841.65	-1.31703	0.747226	-1.76256	0.0779739	0.817255	1518.61	1377.31	708.099	513.173	758.271	174.434
rtkn2b	24.3612	3.31811	1.87177	1.77272	0.0762757	0.817255	9.78845	2.30706	1.12041	84.2524	3.76874	44.9301
s100u	254.42	1.39709	0.79407	1.7594	0.0785093	0.817255	97.8845	184.565	137.81	268.076	624.104	214.079
sec24a	1632.99	-1.11634	0.633817	-1.7613	0.0781883	0.817255	1048.76	2510.65	3146.11	725.081	1241.42	1125.89
si:ch211-155e24.3	467.807	-3.26776	1.84526	-1.7709	0.076578	0.817255	330.011	93.4358	2119.82	1.27655	262.305	0
si:ch211-25g7.5	24.0296	3.72948	2.11883	1.76016	0.0783807	0.817255	0.699175	9.22823	0	89.3586	21.105	23.7865
si:ch211-266g18.10	1652.68	1.94362	1.09937	1.76794	0.0770714	0.817255	1619.99	238.78	187.108	375.306	5430.76	2064.14
si:ch211-76m11.3	88.7643	-1.9785	1.12194	-1.76346	0.0778224	0.817255	295.052	54.7926	75.0675	33.1903	46.7324	27.7509
si:ch73-158p21.3	640.029	-1.78403	1.00895	-1.7682	0.0770275	0.817255	762.101	1747.6	466.09	624.233	195.221	44.9301
si:dkey-93n13.1	138.07	-3.1424	1.78318	-1.76225	0.0780276	0.817255	0.699175	47.8714	695.774	33.1903	48.2399	2.64294
si:rp71-17i16.4	30.9207	3.17775	1.80245	1.76301	0.0778983	0.817255	11.1868	1.73029	5.60205	5.1062	144.72	17.1791
slc25a21	206.47	2.02152	1.14211	1.76998	0.0767304	0.817255	39.1538	181.681	23.5286	165.952	133.414	695.094
slc25a48	82.5024	2.08799	1.17679	1.77431	0.0760118	0.817255	18.1786	10.3818	66.1042	93.1882	95.7261	211.436
slc39a9	941.454	-0.999227	0.566012	-1.76538	0.0774995	0.817255	919.415	1034.14	1811.7	593.596	557.774	732.096
slc5a12	162.134	-2.67978	1.5182	-1.7651	0.0775475	0.817255	78.3076	116.506	646.476	1.27655	11.3062	118.933
smox	4295.72	-1.0393	0.586863	-1.77093	0.0765717	0.817255	3436.45	5782.64	8119.61	3399.46	3277.3	1758.88
sobpa	160.799	2.6288	1.48672	1.76818	0.0770305	0.817255	7.69093	125.158	1.12041	271.905	449.234	109.682
tec	1244.96	-1.36479	0.774562	-1.76201	0.0780669	0.817255	2279.31	1706.65	1394.91	963.796	957.261	167.827
tgfbi	5727.44	-0.9831	0.559131	-1.75826	0.0787027	0.817255	5271.08	5380.63	12168.8	3786.25	3663.97	4093.92
tpmt.1	416.059	1.45874	0.827768	1.76225	0.0780269	0.817255	268.483	265.888	131.088	1091.45	214.818	524.624
unc119.1	270.033	-1.55489	0.881179	-1.76455	0.0776386	0.817255	248.906	166.685	793.25	112.336	110.047	188.971
XLOC_006515	4214.92	2.03953	1.15534	1.7653	0.0775134	0.817255	2856.83	1767.21	323.798	405.943	16513.1	3422.61
XLOC_025148	90.7637	1.70197	0.965307	1.76314	0.0778769	0.817255	54.5357	38.6432	34.7327	224.673	99.4949	92.5031
zgc:110410	31.598	-3.97034	2.25796	-1.75837	0.0786839	0.817255	60.8282	45.5644	71.7062	11.489	0	0
zgc:154125	590.869	-2.48347	1.41082	-1.7603	0.0783564	0.817255	696.379	1041.64	1269.42	385.518	152.257	0
zgc:86896	293.457	2.51496	1.42488	1.76503	0.0775581	0.817255	128.648	133.233	0	756.995	336.172	405.692
ccl34b.8	130.227	2.2378	1.27425	1.75617	0.0790594	0.818188	10.4876	33.4523	92.994	225.95	28.6425	389.834
cdadc1	294.499	-3.43423	1.95644	-1.75534	0.0792006	0.818188	164.306	185.141	1268.3	0	149.242	0
cnn1a	25.5612	3.84504	2.18938	1.75622	0.0790506	0.818188	3.49588	6.34441	0	1.27655	49.7474	92.5031
col16a1	1300.67	0.903259	0.514738	1.75479	0.0792944	0.818188	965.561	716.341	1037.5	1794.83	2023.82	1265.97
mlf1	519.439	1.95666	1.11368	1.75693	0.0789292	0.818188	392.936	226.092	19.047	211.907	752.241	1514.41
RF00322	21.6025	-3.11711	1.77463	-1.75649	0.0790055	0.818188	32.1621	5.76764	78.4287	3.82965	6.78374	2.64294
rxraa	892.096	-0.894366	0.509619	-1.75497	0.0792642	0.818188	1345.91	1026.64	1108.09	524.662	755.256	592.02
si:dkeyp-68b7.12	950.19	-1.37169	0.781396	-1.75544	0.0791849	0.818188	2316.37	1414.8	380.939	570.618	655.008	363.405
trpm7	1169.52	-1.26762	0.722084	-1.7555	0.0791734	0.818188	885.156	1108.54	2964.6	928.053	735.659	395.12
XLOC_025875	47.9485	3.46686	1.97386	1.75639	0.0790226	0.818188	8.3901	9.80499	5.60205	199.142	0	64.7521
glmna	413.402	-2.26365	1.29031	-1.75434	0.0793717	0.818467	353.783	579.071	1120.41	171.058	254.767	1.32147
cdhr1a	103.977	3.10862	1.77243	1.75388	0.0794516	0.818773	3.49588	58.8299	2.24082	2.5531	88.9424	467.801
COQ10A	260.057	-2.10824	1.20238	-1.75338	0.0795362	0.819128	281.768	76.7096	908.652	15.3186	201.251	76.6454
agla	550.602	1.70566	0.973091	1.75282	0.0796323	0.819294	142.632	589.453	42.5756	763.377	1087.66	677.915
tmem63a	711.16	-1.42801	0.814746	-1.7527	0.0796529	0.819294	832.019	943.009	1336.65	317.861	730.383	107.039
arhgef7a	212.38	2.2471	1.28268	1.75188	0.0797949	0.819646	134.941	84.2076	2.24082	174.887	218.587	659.415
bcam	2676.9	0.835825	0.477182	1.75159	0.0798448	0.819646	2198.21	1642.05	1927.1	2761.18	3243.38	4289.5
fdx1	639.262	1.15981	0.66235	1.75106	0.0799364	0.819646	425.099	328.179	432.478	925.499	421.346	1302.97
pgpep1	164.509	1.45327	0.829448	1.75209	0.0797589	0.819646	100.681	69.2117	94.1144	389.348	139.444	194.256
zgc:77151	368.817	-1.47606	0.842961	-1.75104	0.0799385	0.819646	301.345	302.801	1024.05	98.2944	252.506	233.901
aanat1	45.5367	-5.0816	2.9065	-1.74836	0.0804023	0.819806	0	10.9585	254.333	0	0	7.92883
brd4	590.59	1.29193	0.740329	1.74508	0.0809716	0.819806	201.362	540.428	285.704	859.119	1245.95	410.978
CU651668.1	103.472	-2.31596	1.3272	-1.74499	0.080986	0.819806	58.7307	54.7926	403.348	11.489	15.8287	76.6454
extl3	22.0264	-3.94884	2.26302	-1.74494	0.080995	0.819806	60.8282	62.2905	1.12041	0	5.27624	2.64294
gnat1	246.113	-1.89914	1.08809	-1.7454	0.0809159	0.819806	328.612	160.34	675.607	14.0421	107.786	190.292
hiat1b	2391.15	-0.823002	0.47157	-1.74524	0.0809436	0.819806	3339.96	2327.24	3499.04	1554.84	1925.07	1700.73
itih2	326.11	-1.9274	1.10462	-1.74486	0.08101	0.819806	367.766	96.3196	1085.68	29.3607	221.602	155.934
lcn15	195.074	3.46731	1.98225	1.74918	0.0802602	0.819806	0	94.5893	2.24082	117.443	6.02999	950.139
lmf2b	1450.47	-0.994813	0.569376	-1.7472	0.0806028	0.819806	2348.53	2180.17	1266.06	1261.23	982.135	664.701
LOC100150834	96.503	3.54232	2.0247	1.74955	0.0801954	0.819806	0	45.5644	0	271.905	159.795	101.753
mrc1b	8990.8	-1.23785	0.708342	-1.74753	0.0805463	0.819806	13161.3	19563.3	5158.37	4027.52	8821.88	3212.5
nasp	638.974	-1.17859	0.6747	-1.74683	0.0806661	0.819806	1003.32	644.822	1010.61	644.658	229.14	301.296
ncapg2	265.686	-1.16153	0.665079	-1.74646	0.0807319	0.819806	312.531	286.075	503.064	177.441	143.212	171.791
pacs1a	767.005	-1.52221	0.870321	-1.74902	0.080288	0.819806	725.744	1109.69	1578.66	506.791	609.783	71.3595
si:ch73-7i4.1	39.8157	3.50613	2.0082	1.74591	0.0808269	0.819806	17.4794	1.73029	0	54.8917	7.53749	157.255
si:dkey-3d4.3	417.76	1.22821	0.702928	1.74727	0.08059	0.819806	365.669	177.067	207.276	395.731	886.409	474.409
slc24a2	106.682	2.78114	1.59152	1.74747	0.0805562	0.819806	68.5192	10.3818	2.24082	7.65931	178.638	372.655
sox10	175.935	2.71718	1.55293	1.74971	0.0801681	0.819806	130.047	5.76764	3.36123	31.9138	164.317	720.202
trub1	666.772	-1.41895	0.812143	-1.74717	0.0806071	0.819806	683.793	390.469	1837.47	577.001	250.245	261.652
ubiad1	160.788	-1.37642	0.786644	-1.74974	0.0801635	0.819806	192.972	157.457	346.207	80.4227	91.2036	96.4675
XLOC_032836	68.8378	3.1894	1.82259	1.74992	0.0801318	0.819806	21.6744	16.7262	2.24082	1.27655	19.5975	351.512
fdx2	599.506	-1.46598	0.841701	-1.74169	0.0815625	0.820541	478.935	341.444	1820.67	283.394	224.617	447.979
mlec	2259.62	-1.50038	0.860897	-1.74281	0.0813661	0.820541	2563.88	3234.49	4219.46	1150.17	2209.99	179.72
plpp6	265.852	-1.73698	0.997665	-1.74105	0.0816754	0.820541	318.824	208.212	700.256	194.036	149.996	23.7865
poli	64.138	-4.05466	2.32533	-1.74369	0.0812129	0.820541	337.002	25.9544	0	16.5952	5.27624	0
prrg1	128.52	2.17905	1.25114	1.74166	0.0815686	0.820541	83.901	53.0623	2.24082	155.739	271.35	204.828
sept7b	350.038	-1.8496	1.06191	-1.74176	0.0815508	0.820541	897.042	420.461	327.16	99.571	336.172	19.8221
sgsm3	260.737	2.27049	1.30264	1.74299	0.0813351	0.820541	4.19505	208.212	56.0205	102.124	818.571	375.298
shank3a	30.586	4.2737	2.45476	1.74098	0.0816867	0.820541	4.89423	4.03735	0	0	124.369	50.2159
si:dkey-12l12.1	70.0854	2.98993	1.71725	1.74112	0.081663	0.820541	3.49588	43.2573	0	165.952	125.876	81.9313
XLOC_011272	106.915	-2.18672	1.25586	-1.74121	0.0816461	0.820541	141.933	117.083	266.658	82.9758	3.76874	29.0724
zdhhc8b	198.409	2.20942	1.26905	1.741	0.0816834	0.820541	48.2431	158.61	4.48164	130.208	641.44	207.471
znrf2b	632.419	-1.51707	0.870092	-1.74357	0.0812341	0.820541	320.921	594.067	1896.85	403.39	153.765	425.514
XLOC_043201	925.675	0.864072	0.496422	1.7406	0.0817537	0.820708	576.12	753.254	639.754	1225.49	1011.53	1347.9
glipr2	697.49	-1.05468	0.606103	-1.74009	0.0818424	0.820926	1377.38	721.532	726.026	339.563	473.354	547.09
rassf8b	143.878	2.64232	1.51866	1.7399	0.0818761	0.820926	23.0728	83.6308	12.3245	3.82965	613.552	126.861
nf1a	1059.53	-1.08243	0.622301	-1.7394	0.0819643	0.821305	1517.21	719.225	2081.72	801.674	576.618	660.736
uba2	1826.87	-0.783762	0.450682	-1.73906	0.0820249	0.821407	2359.72	2369.35	2204.97	1355.7	1521.82	1149.68
mipa	180.51	-3.61367	2.08167	-1.73595	0.0825723	0.825875	51.0398	950.507	0	2.5531	77.6361	1.32147
trmt61a	499.925	-1.00256	0.577516	-1.73599	0.0825664	0.825875	718.053	514.474	768.601	390.625	352.754	255.044
dusp23b	98.9703	2.58385	1.48893	1.73537	0.082676	0.826405	58.7307	24.8009	1.12041	43.4027	79.8974	385.87
cstf3	1091.85	-0.934702	0.538987	-1.73418	0.0828858	0.827488	1571.75	1167.95	1561.85	513.173	947.462	788.919
cxcr3.2	3269.94	-1.18364	0.682517	-1.73423	0.0828776	0.827488	5307.44	6485.14	1829.63	2888.83	1888.89	1219.72
XLOC_023730	103.939	2.41705	1.39413	1.73374	0.0829649	0.82777	4.19505	87.0914	6.72246	99.571	116.831	309.225
stard8	550.766	1.76629	1.01931	1.73283	0.0831256	0.828867	228.63	486.789	34.7327	601.256	385.919	1567.27
si:ch73-263o4.4	23.6854	3.47707	2.00702	1.73245	0.0831929	0.829031	7.69093	1.73029	2.24082	5.1062	3.76874	121.575
arhgef18a	373.561	-2.01191	1.16388	-1.72862	0.0838767	0.829508	1100.5	190.909	505.305	21.7014	370.091	52.8589
bcl2a	1092.7	-1.40479	0.812863	-1.7282	0.0839531	0.829508	1327.73	1178.91	2253.14	171.058	1172.08	453.265
cachd1	370.976	2.13988	1.238	1.7285	0.0838984	0.829508	290.857	118.237	2.24082	667.636	496.721	650.164
ftr04	27.1066	-2.56772	1.4845	-1.72968	0.0836869	0.829508	46.1456	46.1411	47.0572	2.5531	12.8137	7.92883
glt8d2	29.9805	-4.68429	2.70802	-1.72979	0.0836684	0.829508	0	6.34441	166.941	0	5.27624	1.32147
mylpfa	57429.8	1.26877	0.733134	1.73062	0.08352	0.829508	30693.8	13643.9	56725.2	44887.4	60299.2	138329
myo9bl	622.618	1.41791	0.819527	1.73016	0.0836021	0.829508	174.794	671.93	170.302	607.638	1397.45	713.595
si:ch211-210c8.7	585.353	-0.990458	0.573061	-1.72836	0.083923	0.829508	1000.52	626.366	709.219	494.025	354.262	327.725
sik2b	2535.42	-1.16763	0.674974	-1.72989	0.0836503	0.829508	3605.65	1242.93	5678.24	1617.39	1407.25	1661.09
tbc1d1	564.347	0.99835	0.577265	1.72945	0.0837286	0.829508	269.882	491.98	367.494	676.572	693.449	886.708
tinagl1	385.144	1.82316	1.05493	1.72822	0.083949	0.829508	313.231	179.95	15.6857	578.278	910.529	313.189
tuba1c	2043.63	1.00401	0.579821	1.73159	0.0833475	0.829508	751.613	1526.69	1801.62	2293.96	2372.8	3515.12
XLOC_041269	71.3423	3.09297	1.78591	1.73188	0.0832952	0.829508	1.39835	43.2573	0	105.954	138.69	138.755
zbtb21	594.234	1.19259	0.689151	1.73052	0.083537	0.829508	181.086	446.992	457.127	615.298	661.038	1203.86
asb15a	191.484	2.40158	1.39128	1.72616	0.0843178	0.829582	70.6167	110.739	1.12041	359.987	63.3149	543.125
CU693479.1	70.3095	2.44098	1.4151	1.72495	0.0845359	0.829582	5.5934	53.0623	6.72246	30.6372	204.266	121.575
dact2	200.957	2.51883	1.46083	1.72424	0.0846636	0.829582	122.356	56.5229	0	362.54	205.773	458.551
dnmbp	549.071	-1.64611	0.954423	-1.72472	0.0845787	0.829582	379.652	366.245	1751.2	75.3165	352.001	370.012
heatr5b	391.895	-1.71016	0.991474	-1.72486	0.0845524	0.829582	148.924	284.345	1368.02	236.162	220.095	93.8245
kyat1	420.017	-1.46211	0.84752	-1.72517	0.0844975	0.829582	678.2	301.648	869.438	68.9338	283.41	318.475
2025-03-09	80.143	3.11838	1.80752	1.72523	0.0844868	0.829582	2.09753	47.2947	0	102.124	45.2249	284.117
mbnl1	2397.69	-0.968863	0.561686	-1.72492	0.084542	0.829582	3105.74	2318.02	4098.46	1803.77	2069.04	991.104
ms4a17a.10	890.005	-1.24864	0.723553	-1.72571	0.0844005	0.829582	1394.16	1874.48	489.619	672.742	593.2	315.832
nup98	1712.75	-1.24165	0.720136	-1.72419	0.0846731	0.829582	1834.64	1020.87	4367.36	1166.77	1251.22	635.628
oser1	688.812	-1.34969	0.781882	-1.72621	0.0843101	0.829582	496.414	569.266	1902.46	472.324	229.893	462.515
rdh10a	494.268	2.2397	1.29866	1.72462	0.0845961	0.829582	154.518	362.208	1.12041	714.869	1101.23	631.664
si:ch73-281i18.7	40.0982	-4.21391	2.44127	-1.72611	0.0843274	0.829582	2.7967	18.4565	207.276	0	12.06	0
slc9a2	246.248	-1.82486	1.05767	-1.72535	0.0844638	0.829582	202.062	113.046	836.946	105.954	38.4412	181.042
nsmce4a	188.995	-1.48015	0.858715	-1.72368	0.0847654	0.829989	236.321	355.287	243.129	160.845	98.7411	39.6442
phgdh	647.846	1.34928	0.783733	1.7216	0.0851415	0.83267	403.424	548.503	143.412	636.999	1558.75	595.984
si:dkeyp-57d7.4	81.8264	3.71244	2.15631	1.72166	0.0851307	0.83267	0	34.6058	0	88.082	23.3662	344.904
gne	87.4657	1.60745	0.934228	1.72062	0.0853201	0.833735	40.5522	53.0623	35.8531	145.527	80.6511	169.148
zgc:103625	30.0146	3.4142	1.98449	1.72044	0.0853526	0.833735	1.39835	13.8423	0	29.3607	32.4112	103.075
tanc1b	155.653	1.68146	0.977544	1.72009	0.0854159	0.833853	76.9093	88.8217	56.0205	80.4227	161.302	470.444
LOC100538336	54.1955	3.00351	1.74673	1.71951	0.0855224	0.833895	3.49588	32.2988	0	109.783	68.5912	111.004
si:ch211-139a5.1	215.912	-1.44754	0.841788	-1.7196	0.0855058	0.833895	406.92	321.834	219.6	109.783	188.437	48.8945
CABZ01063298.1	46.6985	2.30797	1.34262	1.719	0.0856137	0.834008	5.5934	33.4523	7.84287	70.2103	111.555	51.5374
cdh26.1	119.915	3.15616	1.83617	1.71888	0.0856363	0.834008	41.2513	31.1453	0	2.5531	184.668	459.872
coq4	534.354	1.32069	0.768805	1.71785	0.0858234	0.834017	268.483	375.473	272.26	899.968	238.938	1151
galk1	788.57	-1.78428	1.03873	-1.71775	0.0858419	0.834017	827.124	1815.08	1025.17	337.009	703.248	23.7865
hbae1.3	340.676	1.20423	0.700891	1.71814	0.0857711	0.834017	167.103	313.183	137.81	575.724	330.896	519.339
PRKAR2B	61.1102	3.40802	1.98343	1.71825	0.085751	0.834017	14.6827	16.7262	0	254.034	79.8974	1.32147
cdh28	24.6003	-3.90403	2.27468	-1.7163	0.0861074	0.834916	105.575	32.8756	0	2.5531	5.27624	1.32147
ERBB4 (1 of many)	65.2689	3.7969	2.21249	1.71612	0.0861392	0.834916	7.69093	18.4565	0	0	214.818	150.648
tspan3a	387.371	-1.4055	0.818783	-1.71657	0.0860582	0.834916	482.431	233.013	972.516	141.697	329.388	165.184
ttn.2	16136.6	1.27525	0.742745	1.71695	0.0859886	0.834916	7658.07	4332.65	16316.5	8782.67	27891.7	31838.2
ankrd24	70.3916	2.86029	1.69613	1.68637	0.0917246	0.836144	0.699175	49.025	1.12041	109.783	64.8224	196.899
arap3	204.886	-2.19171	1.29545	-1.69185	0.0906754	0.836144	285.963	382.395	340.605	1.27655	158.287	60.7877
arih1l	302.511	-1.3362	0.784615	-1.70301	0.0885671	0.836144	594.998	379.511	326.039	182.547	259.29	72.681
b3galt2	216.227	2.99511	1.7601	1.70167	0.0888177	0.836144	17.4794	126.888	0	10.2124	779.376	363.405
bace2	367.568	2.02485	1.20024	1.68704	0.0915955	0.836144	230.029	58.2532	146.774	28.0841	411.547	1330.72
BX324119.1	45.5159	3.40758	2.00787	1.69711	0.0896764	0.836144	21.6744	1.73029	0	28.0841	12.8137	208.793
BX469930.1	1693.85	1.58885	0.930055	1.70834	0.0875731	0.836144	849.498	1527.85	157.978	1355.7	4955.9	1316.19
c3a.4	357.234	-1.19872	0.705728	-1.69856	0.0894014	0.836144	402.026	568.113	523.231	105.954	302.253	241.829
CABZ01078594.1	1364.5	1.35216	0.795956	1.69878	0.0893604	0.836144	552.348	282.614	1469.98	1179.53	1564.03	3138.5
CABZ01092156.1	233.345	-2.43433	1.42526	-1.70799	0.0876373	0.836144	173.395	23.6473	984.84	68.9338	143.966	5.28589
camk2d2	252.956	2.49457	1.47667	1.68932	0.0911582	0.836144	118.86	109.585	0	225.95	242.707	820.634
casp6	518.539	2.27023	1.34139	1.69244	0.0905615	0.836144	295.751	235.897	2.24082	177.441	557.774	1842.13
cbln2b	25.6742	3.86187	2.25634	1.71157	0.0869768	0.836144	4.19505	3.46058	2.24082	11.489	132.66	0
chac2	88.741	2.94385	1.74266	1.68929	0.0911637	0.836144	5.5934	55.3694	0	242.545	29.3962	199.542
chid1	258.597	-2.01716	1.18783	-1.69819	0.0894722	0.836144	262.191	254.353	728.266	74.04	226.125	6.60736
cldn15lb	535.79	1.14239	0.675622	1.69086	0.0908626	0.836144	311.832	281.461	408.95	1034.01	351.247	827.242
crfb1	225.976	2.4268	1.43704	1.68875	0.0912669	0.836144	16.7802	193.216	2.24082	123.825	211.05	808.741
crot	415.35	-1.6675	0.976647	-1.70737	0.0877536	0.836144	950.878	421.615	523.231	279.565	291.701	25.108
csf2rb	1322.21	-0.952996	0.565245	-1.68599	0.091798	0.836144	1446.59	1180.06	2604.95	952.307	967.06	782.312
cthrc1a	302.907	2.17931	1.28506	1.69589	0.0899076	0.836144	182.485	144.768	1.12041	345.945	487.676	655.45
cyp27a7	265.582	-2.92083	1.71478	-1.70333	0.0885067	0.836144	27.967	125.158	1254.86	37.02	148.489	0
dctn1b	36.336	3.45408	2.04452	1.68943	0.091137	0.836144	7.69093	10.3818	0	2.5531	41.4562	155.934
dennd2da	684.465	1.46672	0.862842	1.69987	0.0891555	0.836144	406.92	609.64	73.947	1429.74	916.559	669.986
DGKI	79.799	2.54219	1.48949	1.70676	0.0878673	0.836144	6.99175	61.7138	1.12041	94.4648	107.032	207.471
dnmt3bb.3	130.198	2.86772	1.68405	1.70287	0.0885926	0.836144	5.5934	88.2449	0	445.516	101.756	140.076
ehd4	2164.14	-1.14829	0.674659	-1.70203	0.0887505	0.836144	3068.68	4084.64	1794.9	1539.52	1923.57	573.519
elavl3	560.844	2.08246	1.22196	1.7042	0.0883435	0.836144	303.442	334.523	4.48164	289.777	1338.66	1094.18
erbb2	844.076	-1.3372	0.788334	-1.69623	0.0898419	0.836144	2138.08	412.963	1077.83	351.052	735.659	348.869
evla	778.18	-1.23073	0.724888	-1.69782	0.0895424	0.836144	1492.74	1159.87	621.827	210.631	738.674	445.336
fam184a	91.2385	3.68533	2.17516	1.69428	0.0902118	0.836144	0.699175	37.4897	1.12041	0	42.9637	465.158
fancl	66.7108	-3.31879	1.96943	-1.68515	0.091959	0.836144	0	82.4773	281.223	22.9779	3.015	10.5718
fbxo32	171.845	3.14752	1.84037	1.71027	0.0872167	0.836144	2.7967	101.51	0	753.165	148.489	25.108
filip1b	37.8228	4.24962	2.50254	1.69812	0.0894844	0.836144	1.39835	9.80499	0	0	24.12	191.613
fkbp16	105.786	2.90752	1.69942	1.71089	0.0871014	0.836144	13.2843	59.9835	1.12041	3.82965	119.092	437.407
ftr14	76.8609	3.04045	1.79006	1.69852	0.0894104	0.836144	20.9753	27.6847	1.12041	1.27655	62.5612	347.547
galnt14	64.4538	2.83191	1.65366	1.71251	0.0868035	0.836144	0.699175	44.4108	2.24082	176.164	48.2399	114.968
gata3	297.116	-1.3387	0.783212	-1.70924	0.0874062	0.836144	516.691	335.677	425.756	169.781	266.073	68.7166
gla	229.436	-2.39518	1.41734	-1.68991	0.091046	0.836144	248.906	167.838	740.591	2.5531	203.512	13.2147
grapa	2020.12	-1.07962	0.640507	-1.68557	0.0918789	0.836144	3051.9	2962.84	2212.81	2136.95	1150.97	605.234
gtpbp4	5925.14	-0.821616	0.484548	-1.69564	0.089955	0.836144	6540.78	6665.66	9498.83	3385.41	5405.89	4054.28
ier5l	2471.42	0.953296	0.565646	1.68532	0.0919264	0.836144	935.496	2206.7	1908.06	2542.89	3745.38	3490.01
il10ra	4875.86	-1.08174	0.638759	-1.69351	0.090359	0.836144	6015	4033.89	9819.27	5047.48	2065.27	2274.25
kita	468.812	1.5558	0.914635	1.70101	0.0889408	0.836144	467.748	118.237	127.727	268.076	569.08	1262.01
klf3	691.736	1.17179	0.688138	1.70285	0.0885968	0.836144	552.348	508.129	215.119	554.023	1287.4	1033.39
lgals3bpb	6685.49	-1.75038	1.03489	-1.69138	0.0907651	0.836144	10295.4	17946.6	2680.02	6826.99	2023.06	340.94
LOC100332847	106.525	-1.72965	1.02293	-1.69089	0.0908586	0.836144	248.906	170.145	71.7062	35.7434	29.3962	83.2528
LOC110437974	97.0594	-3.77154	2.22752	-1.69315	0.0904262	0.836144	310.434	232.436	0	2.5531	36.9337	0
LOC110439950	28.1937	4.38166	2.58865	1.69264	0.0905238	0.836144	7.69093	0	0	85.5289	74.6211	1.32147
mthfd2	1960.48	-1.06389	0.623089	-1.70744	0.0877395	0.836144	1911.55	1570.53	4474.92	1499.95	1043.94	1262.01
mylz3	86305.6	1.4807	0.867548	1.70676	0.087866	0.836144	33570.2	15422.7	87609.3	44177.6	85272.4	251781
myo10	432.418	1.83033	1.07427	1.70379	0.0884201	0.836144	51.0398	476.407	41.4552	575.724	392.703	1057.18
myod1	769.797	1.40316	0.820648	1.70982	0.0872995	0.836144	330.011	159.187	778.685	510.62	1208.26	1632.02
myom1b	509.072	1.68586	0.988019	1.7063	0.0879516	0.836144	177.591	452.183	94.1144	139.144	918.82	1272.58
ndufaf6	411.264	-1.50874	0.881233	-1.71208	0.0868817	0.836144	482.431	199.56	1143.94	131.485	161.302	348.869
net1	5347.96	-1.29479	0.762092	-1.69899	0.0893204	0.836144	6531	2463.36	13802.3	1577.82	3912.71	3800.55
nol12	342.14	-1.4131	0.824392	-1.71411	0.0865092	0.836144	595.697	287.229	609.503	326.797	158.287	75.3239
notum1a	126.139	1.97147	1.16549	1.69154	0.0907336	0.836144	65.0233	76.1329	12.3245	348.498	207.281	47.573
nucb1	930.081	-0.936602	0.554811	-1.68815	0.091383	0.836144	1078.13	982.229	1605.55	736.57	716.815	461.194
olah	218.241	-2.54968	1.50717	-1.6917	0.0907036	0.836144	193.672	208.789	715.942	148.08	42.9637	0
olfml3b	584.852	1.48809	0.88043	1.69019	0.0909922	0.836144	225.134	136.116	561.325	635.722	339.941	1610.87
pdcd4a	2374.12	-0.953269	0.556374	-1.71336	0.0866464	0.836144	3583.27	2359.54	3450.86	953.584	1818.8	2078.68
pdgfbb	60.8922	3.58453	2.09642	1.70983	0.0872965	0.836144	1.39835	26.5312	0	1.27655	143.212	192.935
pdlim5a	69.0318	2.22479	1.30101	1.71005	0.087257	0.836144	17.4794	48.4482	6.72246	131.485	31.6575	178.399
phox2a	47.8131	3.02593	1.77165	1.70797	0.0876416	0.836144	3.49588	26.5312	1.12041	186.376	64.0687	5.28589
plxna4	158.747	2.26902	1.32404	1.71372	0.0865806	0.836144	10.4876	136.116	16.8061	277.012	471.093	40.9656
pold3	1132.6	-0.860929	0.508277	-1.69382	0.0902997	0.836144	1478.76	1210.63	1692.94	833.588	625.612	954.103
ppan	494.887	-1.54925	0.919219	-1.6854	0.0919122	0.836144	574.023	272.809	1366.9	277.012	403.256	75.3239
ppp1r13bb	360.065	1.61719	0.956508	1.69073	0.0908887	0.836144	103.478	378.934	48.1776	285.947	561.543	782.312
ppp1r21	291.822	-2.01033	1.18122	-1.70191	0.0887722	0.836144	266.386	486.789	649.838	173.611	170.347	3.96442
pqbp1	374.331	-1.59766	0.944978	-1.69069	0.090896	0.836144	178.29	293.573	1216.77	215.737	246.476	95.146
prom2	283.059	2.91413	1.70068	1.71351	0.0866186	0.836144	1.39835	196.1	1.12041	301.266	58.0387	1140.43
psmd3	1229.72	-0.855742	0.506603	-1.68918	0.0911854	0.836144	1246.63	1826.61	1679.49	759.548	1077.11	788.919
ptger4b	677.329	-1.27371	0.75562	-1.68564	0.0918642	0.836144	1136.86	1309.25	429.117	398.284	601.492	188.971
ptgis	451.272	1.0851	0.642337	1.6893	0.091161	0.836144	333.507	265.888	267.778	464.665	440.189	935.602
si:ch211-127i16.2	214.908	1.62727	0.96525	1.68585	0.0918244	0.836144	62.9258	177.067	75.0675	617.851	244.215	112.325
si:ch211-242b18.1	852.629	1.69074	0.990684	1.70664	0.0878899	0.836144	337.702	787.86	84.0307	1137.41	2422.55	346.226
si:ch73-252p3.1	25.7405	-3.10247	1.82882	-1.69643	0.0898038	0.836144	16.7802	110.162	11.2041	8.93586	0.753749	6.60736
si:dkey-240n22.6	126.384	-2.10448	1.24025	-1.69682	0.0897315	0.836144	44.7472	74.4026	496.342	63.8275	61.8074	17.1791
si:dkey-266m15.5	61.1711	-2.0292	1.19534	-1.6976	0.0895839	0.836144	147.526	46.7179	100.837	24.2545	38.4412	9.25031
si:dkey-30k22.7	57.3651	-2.78675	1.62691	-1.71291	0.0867286	0.836144	39.1538	69.2117	192.71	1.27655	39.1949	2.64294
si:dkey-54n8.2	53.1943	3.25111	1.92808	1.68619	0.0917589	0.836144	0.699175	29.415	0	43.4027	79.1436	166.506
si:dkey-58f10.11	252.235	-2.47676	1.45277	-1.70486	0.0882214	0.836144	227.232	272.809	783.166	98.2944	131.906	0
si:dkey-9i23.15	573.657	1.24303	0.729755	1.70335	0.0885024	0.836144	342.596	331.063	348.447	435.304	484.661	1499.87
slc35d1b	430.943	-1.16616	0.688699	-1.69328	0.0904018	0.836144	412.513	444.108	932.181	357.434	241.2	198.221
slc41a1	111.573	1.79699	1.06082	1.69395	0.0902743	0.836144	23.772	100.934	24.649	131.485	263.058	125.54
slc6a1l	106.723	1.97069	1.16189	1.6961	0.0898664	0.836144	44.048	77.8632	7.84287	119.996	102.51	288.081
snap25b	466.595	1.61861	0.957084	1.69119	0.0908014	0.836144	215.346	419.308	52.6593	233.609	986.657	891.994
spi1a	6316.47	-0.983397	0.576222	-1.70663	0.0878911	0.836144	8105.54	10204.1	6859.15	6034.26	4507.42	2188.36
tbr1b	42.8381	3.16739	1.87518	1.68911	0.0911983	0.836144	1.39835	21.917	2.24082	2.5531	39.9487	188.971
ten1	81.9414	-2.84005	1.67723	-1.6933	0.0903991	0.836144	103.478	27.6847	300.27	42.1262	18.09	0
tkfc	322.783	-1.48195	0.878771	-1.68639	0.0917199	0.836144	767.694	372.59	285.704	307.649	140.951	62.1092
tmem42a	468.573	-1.51631	0.899614	-1.68552	0.0918889	0.836144	560.039	329.909	1193.24	476.154	163.564	88.5386
tnfa	623.581	1.21825	0.71199	1.71105	0.0870724	0.836144	306.938	258.967	559.084	1418.25	489.937	708.309
tnni2a.4	10243.8	1.36584	0.798136	1.71129	0.0870282	0.836144	5280.87	2383.19	9517.88	7220.17	7914.36	29146.4
tnnt3b	35900.8	1.29665	0.765497	1.69387	0.0902904	0.836144	15974.8	8539.57	37803.7	24370.6	40797.4	87918.9
tob1a	2514.96	1.01284	0.593906	1.70539	0.0881221	0.836144	1519.31	2286.29	1194.36	1949.29	4735.05	3405.43
tom1l2b	1080.33	-0.931105	0.547459	-1.70078	0.0889852	0.836144	1684.31	1389.42	1178.67	763.377	964.045	502.159
trnau1apa	400.798	-1.9968	1.17692	-1.69663	0.0897666	0.836144	197.167	309.722	1416.2	321.691	145.474	14.5362
tspearb	90.7101	3.00497	1.77396	1.69393	0.0902776	0.836144	0.699175	58.2532	1.12041	134.038	331.65	18.5006
uncx4.1	44.129	3.592	2.10347	1.70766	0.0877003	0.836144	2.7967	17.3029	0	1.27655	71.6061	171.791
uros	150.791	-2.24761	1.33199	-1.68741	0.0915246	0.836144	74.1126	129.195	544.519	3.82965	110.801	42.2871
usf2	658.143	1.28253	0.753658	1.70174	0.0888045	0.836144	502.008	472.947	174.784	815.716	480.892	1502.51
vsx1	650.858	1.51502	0.898028	1.68706	0.0915926	0.836144	80.4052	294.726	637.513	529.769	754.503	1608.23
XLOC_005794	78.3376	2.62608	1.55672	1.68693	0.0916164	0.836144	37.0563	28.2614	0	114.89	185.422	104.396
XLOC_029527	68.9415	3.20756	1.8846	1.70198	0.0887583	0.836144	2.09753	38.0664	0	33.1903	42.9637	297.331
XLOC_032002	277.126	-1.88526	1.10631	-1.7041	0.0883632	0.836144	284.564	836.308	188.229	53.6151	273.611	26.4294
XLOC_034149	39.0578	3.97602	2.34759	1.69366	0.09033	0.836144	0	13.8423	0	144.25	7.53749	68.7166
zfhx4	1422.48	1.28005	0.75764	1.68952	0.0911204	0.836144	932.7	988.574	568.048	541.258	3006.7	2497.58
zgc:103499	200.314	-2.61049	1.53535	-1.70026	0.0890824	0.836144	339.799	91.7055	601.66	0	130.399	38.3227
zgc:110821	158.823	2.8519	1.66792	1.70985	0.087293	0.836144	4.89423	110.739	0	282.118	113.816	441.372
znf1010	246.187	-1.45241	0.850618	-1.70747	0.0877341	0.836144	284.564	154.573	643.115	89.3586	173.362	132.147
acvr1l	408.917	1.97987	1.17611	1.6834	0.0922968	0.837387	167.802	321.258	6.72246	259.14	662.545	1036.03
ca4c	58.1107	-4.52434	2.68787	-1.68324	0.0923287	0.837387	0	113.623	220.721	0	14.3212	0
foxj1b	99.4538	4.38584	2.60449	1.68395	0.0921913	0.837387	0	27.1079	0	0	70.0987	499.517
xkr5b	110.165	2.4557	1.45859	1.68361	0.0922567	0.837387	37.0563	63.4441	1.12041	34.4669	157.534	367.369
XLOC_033137	317.992	-1.51096	0.897715	-1.68312	0.0923525	0.837387	341.897	759.598	311.474	95.7413	327.881	71.3595
akap6	42.1679	4.70556	2.80357	1.67842	0.0932654	0.838727	0	9.22823	0	0	69.3449	174.434
bmpr1ba	20.7524	-3.82321	2.27677	-1.67922	0.0931084	0.838727	71.3159	44.9876	0	2.5531	3.015	2.64294
clpb	474.846	-1.5008	0.894798	-1.67724	0.0934947	0.838727	332.108	227.245	1546.17	196.589	272.103	274.866
eaf2	911.366	-1.38887	0.827725	-1.67794	0.0933586	0.838727	533.471	580.225	2843.6	453.176	422.099	635.628
ecscr	31.6934	3.65878	2.18268	1.67628	0.0936835	0.838727	6.99175	5.76764	1.12041	25.531	150.75	0
eif4ba	637.506	-1.45845	0.869198	-1.67793	0.0933608	0.838727	460.756	570.997	1773.61	158.292	635.41	225.972
fam102ba	199.47	2.58615	1.54147	1.67772	0.0934017	0.838727	51.739	118.813	0	128.932	177.131	720.202
haus3	325.265	-1.50545	0.896183	-1.67985	0.0929865	0.838727	421.603	378.934	643.115	231.056	241.2	35.6798
hint2	292.339	-1.48105	0.883089	-1.67713	0.0935173	0.838727	457.261	117.083	717.062	130.208	118.339	214.079
ildr2	242.862	2.63976	1.57018	1.68119	0.0927261	0.838727	2.7967	196.1	2.24082	260.416	111.555	884.065
kcnq5b	215.483	-2.51186	1.4982	-1.67659	0.0936222	0.838727	2.09753	478.137	619.587	91.9117	11.3062	89.8601
ldb3b	4030.58	1.2748	0.759166	1.67921	0.0931106	0.838727	1645.16	947.047	4480.52	2803.31	6584.75	7722.68
LOC110440174	21308.2	1.34886	0.804546	1.67655	0.0936314	0.838727	9822.71	4591.62	21629.5	12539.6	22659.2	56606.6
mark4a	121.628	3.00153	1.78728	1.67938	0.0930773	0.838727	6.99175	72.6723	1.12041	1.27655	312.052	335.654
mdm2	565.116	-1.51428	0.900428	-1.68173	0.0926205	0.838727	167.802	734.798	1608.91	422.538	214.818	241.829
med11	264.442	-1.81142	1.07849	-1.6796	0.093036	0.838727	221.639	94.5893	918.736	204.248	102.51	44.9301
ophn1	1386.32	-1.23272	0.733715	-1.68011	0.0929356	0.838727	1622.09	1676.08	2536.61	1614.84	456.018	412.299
rlf	95.9932	3.88527	2.30985	1.68205	0.0925597	0.838727	3.49588	32.8756	0	25.531	514.057	0
sdf4	1222.21	1.08915	0.648686	1.67901	0.0931492	0.838727	1055.06	955.121	333.882	1633.99	1338.66	2016.57
sh3yl1	185.173	3.11631	1.85848	1.6768	0.0935816	0.838727	0	110.162	4.48164	25.531	125.122	845.742
taf8	101.231	-2.67659	1.59327	-1.67994	0.0929693	0.838727	213.248	276.27	35.8531	38.2965	43.7174	0
TTC9	30.1026	-5.1235	3.05189	-1.6788	0.0931919	0.838727	165.705	9.80499	0	5.1062	0	0
zgc:163030	186.515	-2.82785	1.68693	-1.67633	0.0936736	0.838727	413.912	9.22823	557.964	66.3807	71.6061	0
anapc16	286.168	1.69423	1.01288	1.67268	0.0943911	0.843119	194.371	189.179	21.2878	725.081	217.08	370.012
btr18	125.691	-1.78	1.06394	-1.67302	0.0943225	0.843119	87.3969	120.544	376.458	21.7014	80.6511	67.3951
BX005183.3	6483.85	-1.37837	0.82404	-1.6727	0.0943859	0.843119	5969.56	17756.3	4370.72	2130.56	7050.57	1625.41
hmbsb	406.877	1.38969	0.831424	1.67146	0.0946307	0.843119	220.24	306.839	146.774	492.749	204.266	1070.39
igfbp2a	1784.59	-1.15127	0.68859	-1.67192	0.0945408	0.843119	2587.65	855.341	3940.48	1147.62	947.462	1228.97
mars	1191.34	-0.995423	0.595557	-1.67142	0.0946395	0.843119	1194.19	1952.35	1614.51	584.66	1214.29	588.055
tmem56a	194.673	1.98965	1.18964	1.67248	0.09443	0.843119	135.64	93.4358	5.60205	114.89	459.033	359.44
XLOC_025423	4251.06	-1.15462	0.690664	-1.67175	0.0945743	0.843119	4312.51	9107.11	4181.37	2655.23	4154.66	1095.5
zgc:154075	445.109	-1.37621	0.823077	-1.67203	0.0945176	0.843119	330.011	570.997	1027.42	90.6351	354.262	297.331
si:ch211-197h24.6	514.356	-1.53489	0.918883	-1.67039	0.0948423	0.844464	409.018	589.453	1296.31	367.647	370.844	52.8589
cd109	39.0243	3.43109	2.05537	1.66933	0.0950514	0.845403	17.4794	2.30706	0	53.6151	156.78	3.96442
tnnt2c	250.543	1.50859	0.903671	1.66941	0.0950371	0.845403	86.6977	237.627	66.1042	269.352	206.527	636.95
hyal3	73.3759	-2.71232	1.62511	-1.66901	0.0951156	0.845513	332.807	5.76764	43.696	7.65931	43.7174	6.60736
gli1	122.074	2.81969	1.69033	1.66813	0.0952898	0.846599	6.99175	83.6308	0	262.97	328.635	50.2159
foxf2a	372.992	2.06265	1.23693	1.66756	0.0954038	0.84715	246.809	182.834	2.24082	542.534	403.256	860.278
ppp2r3c	453.571	1.60162	0.960717	1.66711	0.0954923	0.847276	240.516	402.005	31.3715	603.809	455.264	988.461
si:ch211-76m11.5	25.8612	-3.24648	1.94754	-1.66696	0.0955218	0.847276	66.4216	62.8673	11.2041	6.38275	8.29124	0
CU915256.1	497.168	1.56995	0.942239	1.66619	0.0956751	0.847712	206.257	460.835	84.0307	1369.74	630.888	231.258
XLOC_041870	4652.52	-1.16119	0.696847	-1.66635	0.0956447	0.847712	5102.58	10324.7	3863.17	2106.31	4965.7	1552.73
isg20l2	118.472	2.09662	1.25859	1.66585	0.0957434	0.847846	79.706	52.4855	2.24082	173.611	244.215	158.577
sh3pxd2aa	112.81	2.24517	1.34797	1.66559	0.0957942	0.847846	16.081	99.2034	2.24082	153.186	164.317	241.829
mybphb	10417.7	1.21518	0.729886	1.6649	0.0959335	0.848618	5402.53	2839.99	10575.5	6421.05	14274.5	22992.3
grwd1	199.631	-2.54949	1.53237	-1.66376	0.0961605	0.849704	706.167	312.606	4.48164	61.2744	109.294	3.96442
snai2	166.364	2.08308	1.25185	1.66401	0.0961112	0.849704	69.2183	117.66	3.36123	104.677	280.395	422.871
LOC110439308	100.324	2.54033	1.52741	1.66316	0.0962795	0.849745	1.39835	72.0955	14.5653	99.571	32.4112	381.905
setd3	904.89	-1.11211	0.668731	-1.66302	0.0963088	0.849745	1164.83	889.947	1657.09	356.158	403.256	958.067
zmp:0000000521	212.106	-1.33693	0.80395	-1.66295	0.0963215	0.849745	218.143	186.295	507.546	146.803	126.63	87.2172
anxa11b	7090.78	-0.957263	0.575804	-1.66248	0.0964168	0.850126	8513.16	8345.2	11224.3	2623.31	7402.57	4436.18
hoxa10b	101.187	-3.22985	1.94413	-1.66134	0.0966458	0.851685	3.49588	52.4855	492.98	7.65931	50.5012	0
ano5a	137.515	1.92079	1.15636	1.66107	0.0966988	0.851691	126.551	26.5312	19.047	190.206	76.8824	385.87
enam	109.331	-2.10665	1.26865	-1.66055	0.0968045	0.852162	213.248	118.237	200.553	12.7655	6.78374	104.396
slc5a1	147.986	-1.71656	1.03408	-1.65999	0.0969173	0.852234	120.957	69.2117	490.739	68.9338	64.0687	74.0024
ube3b	37.1237	3.96374	2.38753	1.66019	0.096877	0.852234	0	13.2656	0	160.845	40.7024	7.92883
igsf9ba	101.731	3.29289	1.98504	1.65885	0.097146	0.853685	2.09753	54.2158	0	2.5531	260.797	290.724
slc25a46	379.93	-1.47659	0.890237	-1.65865	0.097187	0.853685	759.304	245.125	672.246	98.2944	105.525	399.085
aldh2.1	593.908	-1.15505	0.696837	-1.65756	0.0974069	0.853777	746.02	530.046	1183.15	206.801	333.157	564.269
elovl4a	28.1122	3.69931	2.23117	1.65801	0.0973154	0.853777	2.09753	9.80499	0	1.27655	33.9187	121.575
LO018254.1	144.595	-3.31909	2.00209	-1.65781	0.0973565	0.853777	188.777	105.548	494.101	79.1462	0	0
mrpl40	247.613	-1.93375	1.16633	-1.65798	0.0973217	0.853777	404.822	305.685	467.211	157.016	146.981	3.96442
cbx4	311.588	-2.14269	1.29373	-1.65622	0.0976772	0.854503	280.369	220.324	1024.05	2.5531	224.617	117.611
pcp4a	23.5896	3.99721	2.4131	1.65646	0.0976286	0.854503	0.699175	7.49793	0	8.93586	1.5075	122.897
si:ch211-285f17.1	100.062	2.72184	1.64357	1.65605	0.097712	0.854503	11.886	66.9046	0	90.6351	333.157	97.7889
smtnl	278.17	2.28601	1.38002	1.65651	0.0976195	0.854503	85.2994	197.253	1.12041	102.124	578.879	704.345
tfb1m	223.788	-2.39474	1.44623	-1.65585	0.0977518	0.854503	144.03	76.7096	907.532	146.803	66.3299	1.32147
cpe	976.301	1.32347	0.799699	1.65497	0.0979313	0.855155	226.533	668.47	777.564	522.109	1338.66	2324.47
sp9	174.264	-2.61652	1.58094	-1.65504	0.0979156	0.855155	276.174	324.141	299.149	8.93586	137.182	0
mmp25b	2757.4	0.9962	0.602079	1.6546	0.0980055	0.855197	1519.31	1290.22	2715.87	2425.45	5375.74	3217.78
nfrkb	356.292	-1.15361	0.69729	-1.65443	0.098041	0.855197	534.17	242.818	698.015	210.631	215.572	236.544
alkbh5	296.568	-1.53698	0.929475	-1.65361	0.0982078	0.85535	255.199	156.303	912.014	229.779	129.645	96.4675
as3mt	168.676	-2.59315	1.57276	-1.64879	0.0991906	0.85535	295.751	40.3735	532.195	80.4227	63.3149	0
BX571811.2	85.6102	4.44026	2.69207	1.64938	0.0990693	0.85535	0	22.4938	0	0	23.3662	467.801
cfdp1	348.761	-1.36821	0.828222	-1.65198	0.0985378	0.85535	434.887	418.731	655.44	72.7634	364.061	146.683
cspg5b	223.903	2.38354	1.44301	1.65178	0.0985797	0.85535	16.7802	196.677	2.24082	79.1462	369.337	679.237
foxd3	39.3406	3.3682	2.04066	1.65054	0.0988318	0.85535	2.7967	17.8797	0	3.82965	150.75	60.7877
gc	51.183	4.08302	2.47324	1.65088	0.098763	0.85535	1.39835	15.5726	0	0	16.5825	273.545
gpaa1	160	-1.92972	1.16855	-1.65138	0.0986608	0.85535	279.67	335.677	145.653	22.9779	162.81	13.2147
hbl1	60.0424	3.3215	2.01401	1.6492	0.0991071	0.85535	1.39835	31.1453	0	128.932	4.52249	194.256
map7d1a	135.817	-2.13767	1.29361	-1.65248	0.0984361	0.85535	11.886	256.66	395.505	82.9758	46.7324	21.1436
mtg1	120.82	2.56055	1.55309	1.64868	0.0992129	0.85535	25.1703	79.5935	0	257.863	92.7111	269.58
npepl1	3370.2	-1.03115	0.623959	-1.65259	0.0984136	0.85535	2996.67	4703.51	5877.67	3102.02	2477.57	1063.79
nt5e	133.775	-2.18583	1.3238	-1.65117	0.0987035	0.85535	54.5357	91.7055	512.027	72.7634	66.3299	5.28589
pgrmc2	133.044	-2.42466	1.46958	-1.6499	0.0989637	0.85535	102.08	349.519	221.841	8.93586	114.57	1.32147
plagl2	689.68	-1.68486	1.02169	-1.6491	0.099128	0.85535	533.471	614.831	2008.89	63.8275	749.226	167.827
rflnb	48	2.86106	1.7346	1.64941	0.0990641	0.85535	6.99175	26.5312	1.12041	3.82965	126.63	122.897
secisbp2	150.8	1.60288	0.971146	1.65051	0.0988392	0.85535	76.9093	118.813	28.0102	107.23	238.185	335.654
si:dkeyp-72e1.9	80.0095	2.51824	1.52389	1.65251	0.0984316	0.85535	4.19505	64.5976	2.24082	49.7855	110.801	248.437
stmn2b	115.05	2.62916	1.59298	1.65046	0.098848	0.85535	13.2843	82.4773	0	117.443	182.407	294.688
syt11b	95.6233	-2.98801	1.8118	-1.6492	0.0991076	0.85535	5.5934	45.5644	458.248	59.9979	3.015	1.32147
zgc:153896	264.336	1.72503	1.04452	1.6515	0.0986371	0.85535	169.9	61.7138	136.69	251.481	76.8824	889.351
zgc:55461	217.352	1.99113	1.20458	1.65297	0.0983371	0.85535	21.6744	223.208	16.8061	145.527	312.806	584.091
hs3st2	48.3146	4.57801	2.77741	1.6483	0.0992917	0.855577	0	11.5353	0	0	55.0237	223.329
cyp2aa12	66.1642	1.67041	1.0145	1.64654	0.0996523	0.855583	31.4629	28.8382	34.7327	91.9117	143.966	66.0736
fam83e	268.44	-1.80645	1.09637	-1.64767	0.0994202	0.855583	69.2183	212.249	971.395	151.91	153.011	52.8589
hrasb	335.265	2.08896	1.26895	1.64622	0.0997195	0.855583	242.614	130.925	8.96328	114.89	217.833	1296.36
limd1b	46.3527	2.89091	1.75484	1.64739	0.0994771	0.855583	4.89423	20.1867	7.84287	113.613	0.753749	130.826
mfsd6a	776.698	-1.67716	1.0187	-1.64637	0.099688	0.855583	155.916	1069.9	2324.85	135.314	671.59	302.617
rnf212b	35.3619	-2.6608	1.61634	-1.64619	0.0997252	0.855583	15.3819	12.112	155.737	14.0421	8.29124	6.60736
si:ch73-21g5.7	26.2982	3.26354	1.98271	1.646	0.0997647	0.855583	4.89423	9.80499	0	58.7213	9.04499	75.3239
si:ch73-288o11.5	124.229	3.34488	2.02981	1.64788	0.0993777	0.855583	61.5274	4.03735	1.12041	0	91.9574	586.734
slc31a2	255.709	-1.61272	0.979604	-1.6463	0.099702	0.855583	136.339	152.843	867.197	162.122	115.324	100.432
pleca	3338.78	1.01472	0.616707	1.64538	0.0998912	0.855768	2847.04	1403.27	2381.99	2627.14	3790.6	6982.66
si:ch1073-157b13.1	494.508	-2.10719	1.2805	-1.6456	0.0998457	0.855768	413.912	659.241	1335.53	123.825	431.898	2.64294
NC_002333.6	76.3906	1.91386	1.16443	1.6436	0.100258	0.856574	42.6497	12.112	41.4552	81.6993	55.7774	224.65
rnf13	698.069	-1.0786	0.656423	-1.64314	0.100353	0.856574	686.59	810.354	1345.61	273.182	404.009	668.665
scube2	36.5499	3.3234	2.02232	1.64336	0.100309	0.856574	4.19505	15.5726	0	7.65931	168.086	23.7865
si:ch211-207d6.2	107.464	1.67675	1.02042	1.6432	0.100342	0.856574	48.2431	87.0914	17.9266	105.954	163.564	222.007
si:dkey-265e15.2	49.2847	2.19726	1.33706	1.64336	0.100309	0.856574	20.9753	6.34441	25.7694	157.016	56.5312	29.0724
tspan35	632.474	-1.71399	1.04215	-1.64467	0.100038	0.856574	416.009	125.158	2367.43	183.823	327.127	375.298
zgc:162182	375.484	-1.26568	0.769802	-1.64417	0.100141	0.856574	480.333	282.614	827.983	210.631	123.615	327.725
hsc70	1738	1.64994	1.00462	1.64235	0.100517	0.85693	99.9821	448.723	1971.92	1205.06	3318	3384.29
large1	95.9088	2.59523	1.58051	1.64202	0.100586	0.85693	27.2678	53.0623	1.12041	10.2124	134.921	348.869
MDFI	34.3992	3.62251	2.20659	1.64167	0.100658	0.85693	2.09753	13.2656	0	12.7655	175.623	2.64294
nfil3-2	309.182	1.63877	0.998122	1.64185	0.10062	0.85693	330.71	83.054	36.9735	252.757	706.263	445.336
si:ch73-184c24.1	92.1405	-2.42276	1.4754	-1.6421	0.100569	0.85693	192.273	87.0914	187.108	3.82965	79.8974	2.64294
rasa4	224.65	-1.88913	1.15091	-1.64142	0.10071	0.856932	471.244	220.901	369.735	80.4227	198.99	6.60736
anapc1	675.786	-1.3334	0.812597	-1.64091	0.100815	0.857377	952.277	388.162	1562.97	434.027	565.312	151.969
abi1a	584.606	-1.45796	0.889	-1.64	0.101004	0.857884	575.421	654.051	1342.25	565.512	303.007	67.3951
acta1b	37541.5	1.17647	0.719187	1.63583	0.101875	0.857884	24412.4	9269.75	35408.3	27070.5	42144.4	86943.6
CABZ01085139.1	67.4599	2.48236	1.5138	1.63982	0.101042	0.857884	5.5934	45.5644	10.0837	255.31	77.6361	10.5718
hagh	882.188	-0.985259	0.601772	-1.63726	0.101576	0.857884	915.22	774.594	1827.39	538.705	650.485	586.734
ktn1	2177.29	-0.752054	0.459266	-1.63751	0.101524	0.857884	2454.11	3094.34	2648.65	1371.02	1882.11	1613.52
LOC100536757	71.1852	-2.87474	1.75702	-1.63614	0.10181	0.857884	117.461	16.7262	242.009	10.2124	40.7024	0
lysmd2	249.404	1.39431	0.851846	1.6368	0.101671	0.857884	85.2994	258.39	68.345	377.859	456.772	249.758
mapk11	2043.45	-1.06807	0.652677	-1.63644	0.101747	0.857884	1864.7	2785.19	3651.42	2184.18	1085.4	689.809
pcbp4	192.209	2.08266	1.27099	1.63861	0.101294	0.857884	77.6085	106.701	35.8531	11.489	636.164	285.438
rassf7b	719.925	-1.60479	0.979364	-1.6386	0.101297	0.857884	410.416	314.913	2525.4	215.737	220.095	632.985
rgs17	187.238	2.62053	1.59997	1.63787	0.10145	0.857884	6.29258	149.382	1.12041	155.739	60.2999	750.596
sema4ab	4008.19	0.796591	0.486922	1.63597	0.101845	0.857884	1959.79	3582.28	3244.71	5122.8	5123.23	5016.31
snx30	341.37	-1.34738	0.82284	-1.63747	0.101531	0.857884	577.519	370.283	522.111	348.498	68.5912	161.22
tamm41	155.025	-2.18117	1.33074	-1.63906	0.101201	0.857884	234.224	110.162	417.913	91.9117	74.6211	1.32147
tmem181	148.447	-1.77001	1.08163	-1.63643	0.101749	0.857884	196.468	62.2905	430.237	95.7413	82.1586	23.7865
tmod4	2356.57	1.20865	0.738402	1.63685	0.101663	0.857884	863.481	937.819	2469.38	1607.18	2647.92	5613.61
tyw3	124.826	-2.61812	1.59958	-1.63676	0.10168	0.857884	16.7802	54.7926	572.529	1.27655	36.1799	67.3951
XLOC_002816	31.1531	-3.33167	2.0322	-1.63944	0.101122	0.857884	17.4794	20.1867	132.208	3.82965	0	13.2147
zbtb12.2	412.915	-2.57126	1.5714	-1.63629	0.101779	0.857884	8.3901	292.996	1819.55	151.91	202.005	2.64294
thumpd1	266.653	1.74281	1.06593	1.63502	0.102044	0.858869	120.258	222.631	24.649	439.134	110.047	683.201
gmppb	2351.76	-1.02879	0.629455	-1.63442	0.102171	0.859488	3212.01	1796.04	4461.47	956.137	1397.45	2287.47
matn4	3092.9	1.29738	0.793977	1.63402	0.102254	0.859597	2265.33	1528.43	1573.06	851.46	5390.81	6948.3
trim65	107.439	1.86642	1.14234	1.63386	0.102289	0.859597	19.5769	102.087	16.8061	135.314	263.812	107.039
cpxm1b	73.0152	-3.24273	1.98626	-1.63258	0.102558	0.86008	4.89423	20.7635	370.856	7.65931	33.9187	0
fxyd6l	1427.25	1.24808	0.764255	1.63307	0.102454	0.86008	1260.61	665.586	610.623	891.033	1213.54	3922.13
rpp38	61.5663	-3.11185	1.90573	-1.63289	0.102492	0.86008	265.687	45.5644	20.1674	2.5531	35.4262	0
thbs2b	335.14	1.43265	0.877462	1.63273	0.102527	0.86008	257.296	81.3237	205.035	188.93	404.763	873.493
ccdc85b	414.876	1.74207	1.06784	1.6314	0.102806	0.860831	320.222	239.934	12.3245	409.773	641.44	865.564
ppp6r2a	1021.07	-0.981014	0.601307	-1.63147	0.102791	0.860831	819.433	1328.29	1919.26	542.534	893.192	623.735
smtnb	184.876	1.50202	0.920621	1.63153	0.102779	0.860831	62.2266	189.755	36.9735	292.33	235.923	292.045
uggt2	1014.84	-1.66013	1.01785	-1.63102	0.102886	0.861065	1838.13	543.312	2244.18	919.117	496.721	47.573
lrch3	55.4515	-2.8214	1.73076	-1.63015	0.103069	0.862155	256.597	3.46058	31.3715	28.0841	10.5525	2.64294
cgnb	125.401	-2.5863	1.58773	-1.62893	0.103328	0.862193	18.8777	47.2947	579.252	2.5531	85.9274	18.5006
pvalb1	74772.1	1.53225	0.940676	1.62888	0.103338	0.862193	30746.9	11567	72946.5	28345.8	60764.2	244262
sf3b3	2448.34	-1.39008	0.853222	-1.62921	0.103268	0.862193	1685.01	4172.31	4776.31	1662.07	2145.92	248.437
si:ch211-232b12.5	52.4443	2.70733	1.66169	1.62926	0.103257	0.862193	16.7802	24.8009	0	70.2103	139.444	63.4307
si:ch73-249k16.4	63.5639	1.91992	1.17838	1.62929	0.103252	0.862193	33.5604	23.6473	22.4082	199.142	39.1949	63.4307
TIMM21	80.0703	3.37249	2.07112	1.62834	0.103453	0.86271	0	42.1038	0	210.631	94.2186	133.469
CR376766.3	76.8408	2.084	1.28055	1.62742	0.103648	0.863113	16.7802	56.5229	14.5653	35.7434	266.073	71.3595
jak2b	1463.77	-1.88512	1.15829	-1.6275	0.103631	0.863113	694.98	1323.1	4893.95	693.167	1150.97	26.4294
si:ch211-237c6.4	36.0945	2.47809	1.52277	1.62736	0.10366	0.863113	9.08928	22.4938	1.12041	56.1682	60.2999	67.3951
abcb6a	252.188	2.43999	1.49966	1.62703	0.103731	0.863259	97.8845	137.27	0	278.288	160.549	839.135
LOC103909969	1450.54	1.05527	0.648782	1.62654	0.103834	0.86368	1326.34	1027.79	472.813	2773.95	1816.53	1285.79
bri3	2419.78	-0.752179	0.46259	-1.62602	0.103946	0.864168	2479.28	3656.11	2974.69	1907.17	1897.19	1604.27
rdh8a	214.048	-1.61212	0.99207	-1.62501	0.104161	0.865514	376.156	191.486	399.986	219.567	69.3449	27.7509
zgc:112994	85.0698	2.35409	1.44921	1.6244	0.104292	0.866156	27.967	23.0706	32.4919	3.82965	103.264	319.796
si:ch211-126c2.4	351.785	-1.57718	0.971248	-1.62387	0.104404	0.866649	374.059	250.316	956.83	37.02	232.155	260.33
CR936403.1	28.0458	3.89763	2.40203	1.62264	0.104666	0.866697	0.699175	8.65146	1.12041	0	9.79874	148.005
hoxa13a	91.0658	-3.74325	2.30582	-1.62339	0.104507	0.866697	474.041	34.6058	0	3.82965	33.9187	0
iqsec2b	147.636	-2.34033	1.44255	-1.62235	0.104729	0.866697	503.406	234.166	2.24082	31.9138	67.8374	46.2515
irg1l	257.985	-2.31896	1.42935	-1.62239	0.104719	0.866697	114.665	81.3237	1093.52	2.5531	76.1286	179.72
LOC110438046	268.902	2.02864	1.24986	1.62309	0.10457	0.866697	191.574	123.428	2.24082	620.404	244.968	430.8
tomm70a	3752.98	-0.82706	0.509553	-1.62311	0.104566	0.866697	4697.06	3266.22	6437.87	2267.15	2993.89	2855.7
CABZ01088134.1	595.745	-2.54513	1.56919	-1.62194	0.104817	0.866983	326.515	205.328	2519.8	0	156.78	366.048
ncapd2	455.509	-1.73608	1.07055	-1.62167	0.104875	0.867023	253.801	1375.58	472.813	319.138	287.932	23.7865
elob	43.2119	4.56759	2.81915	1.6202	0.105189	0.86918	0	10.3818	0	199.142	49.7474	0
si:dkey-72l14.4	422.884	-1.35145	0.834513	-1.61944	0.105352	0.870088	233.525	607.909	981.479	397.007	183.915	133.469
eef2l2	3955.68	1.14992	0.71041	1.61868	0.105517	0.870128	1868.2	1652.43	3853.09	1962.06	6850.07	7548.25
LOC570903	239.355	1.57219	0.97113	1.61893	0.105462	0.870128	202.062	114.199	44.8164	137.868	269.842	667.343
parvb	305.407	1.25983	0.778303	1.61869	0.105513	0.870128	97.1854	122.851	320.437	354.881	531.393	405.692
meis2a	179.489	2.87406	1.77608	1.6182	0.10562	0.870534	91.592	37.4897	0	19.1483	56.5312	872.172
dctd	757.08	-1.43575	0.88742	-1.61789	0.105687	0.870646	498.512	520.241	2297.96	689.338	358.031	178.399
gprc5c	422.878	0.996864	0.61648	1.61703	0.105873	0.87086	316.027	180.527	350.688	579.554	485.414	625.056
sema3d	333.955	1.47466	0.911861	1.6172	0.105836	0.87086	234.224	233.013	62.7429	168.505	821.586	483.659
slc9a3r1b	732.232	-1.50415	0.929974	-1.61741	0.105791	0.87086	836.214	743.449	1669.41	288.501	788.421	67.3951
cep44	41.2823	-3.9514	2.44826	-1.61396	0.106537	0.871045	120.957	111.892	0	1.27655	13.5675	0
cracr2b	66.8109	2.42157	1.49999	1.61439	0.106443	0.871045	1.39835	51.332	10.0837	139.144	37.6874	161.22
e2f3	728.205	-0.980601	0.607509	-1.61413	0.106499	0.871045	1336.12	536.391	1027.42	439.134	525.363	504.802
ephx1	450.873	-1.48053	0.916893	-1.61472	0.106371	0.871045	343.994	191.486	1456.53	241.268	306.776	165.184
fat1a	531.298	1.87547	1.16042	1.6162	0.106052	0.871045	466.35	208.212	7.84287	414.879	861.535	1228.97
gorab	98.764	-3.39088	2.09956	-1.61504	0.106302	0.871045	17.4794	177.643	346.207	0	51.2549	0
LOC110438008	704.968	1.52714	0.945838	1.61459	0.106399	0.871045	281.768	132.656	675.607	246.374	958.769	1934.64
meis2b	295.41	2.37765	1.47303	1.61413	0.1065	0.871045	11.1868	272.233	2.24082	160.845	336.172	989.783
zgc:110626	334.613	-2.49694	1.5455	-1.61562	0.106177	0.871045	330.011	5.76764	1370.26	14.0421	263.812	23.7865
zgc:123010	1302.53	-1.1993	0.74295	-1.61424	0.106476	0.871045	1887.07	2210.16	1347.85	414.879	1558.75	396.442
zgc:92594	169.916	-2.84728	1.76261	-1.61538	0.106229	0.871045	15.3819	85.3611	794.371	95.7413	28.6425	0
znf385c	202.543	2.53503	1.56829	1.61643	0.106002	0.871045	97.8845	80.747	0	48.5089	602.245	385.87
irf1b	263.13	-1.58297	0.980993	-1.61364	0.106606	0.871179	184.582	127.465	871.679	190.206	91.2036	113.647
si:ch73-158p21.2	62.2464	-2.59809	1.61096	-1.61276	0.106796	0.87229	13.9835	99.2034	207.276	43.4027	8.29124	1.32147
im:7145024	101.466	3.73567	2.31685	1.61239	0.106877	0.872517	1.39835	40.9503	0	497.855	68.5912	0
acsf2	593.514	1.84051	1.14371	1.60924	0.107564	0.873258	267.784	501.208	7.84287	694.444	727.368	1362.44
[truncated: 17,267 more rows]

## Sheet: Inf larvae vs CT_IMac vs UMac
							Control Larvae Uninfected Macrophages			Infected Larvae Infected Macrophages
gene	baseMean	log2FoldChange	lfcSE	stat	pvalue	padj	UL_UMac_A	UL_UMac_B	UL_UMac_C	IL_IMac_A	IL_IMac_B	IL_IMac_C
s100a11	2978.13	-7.64065	0.992354	-7.69952	1.36583e-14	2.2752e-10	11606	1064.91	5108.57	35.9812	20.3935	32.9257
hpda	181.877	7.31905	1.00636	7.27282	3.52049e-13	2.93222e-09	1.50649	3.93246	1.18583	284.578	344.778	455.283
kif1ab	299.093	8.30842	1.15209	7.2116	5.52987e-13	3.07055e-09	4.51947	0.786493	0	586.602	532.78	669.868
LOC101886621	4793.76	-9.0095	1.27117	-7.08758	1.36475e-12	5.6835e-09	9906.68	523.804	18276.1	28.3488	3.82378	23.8428
XLOC_004075	869.425	-7.23666	1.05156	-6.88186	5.90765e-12	1.96819e-08	3174.17	757.393	1251.06	2.18068	20.3935	11.3537
apoa1a	11700.6	-6.36835	0.934626	-6.8138	9.50559e-12	2.63907e-08	43435.1	9580.27	16347.9	252.959	110.252	476.855
FP016234.1	4891.82	-9.32882	1.38662	-6.72774	1.72321e-11	3.80437e-08	16226.4	810.088	12268.6	40.3425	3.18648	2.27074
igfbp5a	4981.63	-7.59162	1.12984	-6.71922	1.82705e-11	3.80437e-08	11667.8	835.255	17232.5	22.8971	48.4346	82.882
fzd9b	179.981	7.78792	1.23684	6.29664	3.04162e-10	5.06673e-07	3.01298	1.57299	0	187.538	248.546	639.213
lhx4	121.942	7.78786	1.23416	6.31028	2.78537e-10	5.06673e-07	2.25973	0.786493	0	246.416	261.929	220.262
wu:fj16a03	238.004	-6.56828	1.04833	-6.26545	3.71746e-10	5.62959e-07	604.102	125.839	683.04	3.27102	3.82378	7.94759
cd74a	285.976	7.68006	1.2372	6.20762	5.37932e-10	7.46739e-07	2.25973	4.71896	1.18583	77.414	591.412	1038.86
epyc	450.694	5.75513	0.942628	6.10541	1.02538e-09	1.30455e-06	25.6103	14.9434	8.30084	284.578	1336.41	1034.32
kdm4c	168.101	7.95377	1.3074	6.08366	1.17471e-09	1.30455e-06	3.01298	0.786493	0	162.46	248.546	593.798
shhb	191.092	7.80538	1.28274	6.08494	1.16533e-09	1.30455e-06	2.25973	1.57299	1.18583	170.093	105.154	866.287
rasd1	294.058	-6.0328	0.995512	-6.06	1.36124e-09	1.41722e-06	533.297	152.58	1051.83	7.63237	7.64756	11.3537
ankhb	1595.42	-6.95029	1.17391	-5.92065	3.20672e-09	3.14221e-06	4798.92	180.893	4515.66	26.1681	13.3832	37.4672
si:ch211-270g19.5	456.814	-8.15375	1.39527	-5.84387	5.10007e-09	4.71983e-06	810.491	123.479	1797.72	2.18068	7.01027	0
trpv6	14216.2	-8.58332	1.47564	-5.81667	6.00298e-09	5.26303e-06	44384.2	3459	37231.6	80.685	0.637297	140.786
wdr89	119.038	-6.52767	1.13063	-5.7735	7.76398e-09	6.46662e-06	190.571	161.231	354.564	5.45169	1.27459	1.13537
psme4a	98.3125	10.2315	1.77712	5.75734	8.54512e-09	6.77832e-06	0	0	0	99.2208	152.314	338.34
slc13a2	819.786	-8.67947	1.52652	-5.68579	1.30209e-08	9.85921e-06	436.129	137.636	4333.04	0	5.09838	6.81222
lhfpl3	198.772	8.81007	1.55323	5.67211	1.41046e-08	1.02154e-05	1.50649	0	1.18583	75.2334	174.619	940.086
dytn	258.534	-7.93568	1.40411	-5.65174	1.58832e-08	1.10243e-05	88.8829	139.996	1316.28	1.09034	3.82378	1.13537
kif20ba	176.571	9.30222	1.65029	5.63671	1.7333e-08	1.15493e-05	0.753245	0.786493	0	839.561	143.392	74.9344
fitm1	100.211	8.36166	1.4891	5.61526	1.96266e-08	1.21089e-05	0	0.786493	1.18583	106.853	179.08	313.362
il12ba	142.085	8.99753	1.60099	5.61999	1.9097e-08	1.21089e-05	1.50649	0	0	381.618	378.554	90.8296
asb15a	138.072	9.758	1.75111	5.57245	2.5118e-08	1.49434e-05	0	0.786493	0	307.475	53.5329	466.637
cldn7a	117.927	8.04584	1.44771	5.55763	2.73467e-08	1.51847e-05	0.753245	0.786493	1.18583	90.4981	84.1232	530.218
spp1	206.295	8.01734	1.44188	5.56032	2.69276e-08	1.51847e-05	4.51947	0	0	633.487	298.892	300.873
gcfc2	90.6096	8.32846	1.51653	5.49179	3.97873e-08	2.13799e-05	0.753245	0.786493	0	111.215	119.812	311.091
entpd3	91.6791	8.24441	1.5044	5.48018	4.24883e-08	2.21178e-05	0.753245	0	1.18583	236.603	227.515	84.0173
zgc:100920	163.455	5.494	1.01225	5.42753	5.7138e-08	2.88426e-05	6.02596	12.5839	2.37167	514.64	213.494	231.615
si:ch73-14h1.2	404.184	-9.06119	1.67504	-5.40955	6.31836e-08	3.09563e-05	743.453	11.0109	1666.1	3.27102	1.27459	0
slc23a1	109.024	9.41734	1.74922	5.38374	7.29558e-08	3.47228e-05	0	0.786493	0	55.6073	212.857	384.89
atp1b1b	14270.2	-5.72027	1.07457	-5.3233	1.01903e-07	4.68018e-05	35100.5	3725.62	45201.6	431.774	947.023	214.585
ptprjb.1	127.743	10.6091	1.99431	5.31967	1.03954e-07	4.68018e-05	0	0	0	232.242	21.0308	513.187
ccnb2	171.055	-8.99857	1.69862	-5.29756	1.17358e-07	5.14462e-05	272.675	66.0654	685.412	2.18068	0	0
chrnb1	251.611	7.97778	1.51668	5.26003	1.44033e-07	6.15205e-05	0	4.71896	1.18583	44.7039	822.113	636.942
rab9a	93.023	6.30098	1.2051	5.22857	1.70823e-07	7.11392e-05	2.25973	2.35948	2.37167	191.9	45.8854	313.362
oma1	89.2128	10.0916	1.94193	5.19668	2.02877e-07	8.24274e-05	0	0	0	31.6198	177.806	325.851
im:7140055	172.536	6.89143	1.32771	5.19047	2.09769e-07	8.31983e-05	6.7792	1.57299	0	294.391	126.185	606.287
si:dkey-159a18.1	1003.95	-8.74783	1.69065	-5.17424	2.28842e-07	8.86522e-05	2906.02	424.706	2678.8	14.1744	0	0
zgc:153395	155.093	6.9983	1.35504	5.16466	2.40882e-07	9.11956e-05	2.25973	4.71896	0	82.8657	212.857	627.859
foxj1a	73.3034	8.84325	1.71934	5.1434	2.69813e-07	9.98789e-05	0	0.786493	0	109.034	84.7605	245.24
kcnq5a	102.564	4.27983	0.837007	5.11325	3.16661e-07	0.000114672	11.2987	7.07843	11.8583	200.622	173.345	211.179
si:ch73-221f6.4	67.8043	7.34183	1.44051	5.09668	3.45659e-07	0.00012251	0.753245	1.57299	0	121.028	74.5637	208.908
colgalt2	95.9805	8.43528	1.66049	5.07999	3.77456e-07	0.000130993	1.50649	0	0	76.3237	344.778	153.275
apoea	1474.38	-8.74786	1.72978	-5.05721	4.25425e-07	0.000144627	5170.27	891.096	2764.18	20.7164	0	0
mbpa	79.6603	7.48688	1.48185	5.05237	4.3635e-07	0.000144909	1.50649	0	1.18583	167.912	54.1702	253.187
si:ch211-260p9.3	367.81	6.70735	1.3284	5.04921	4.43652e-07	0.000144909	14.3117	6.29194	0	1433.8	537.879	214.585
col9a1b	364.085	6.67657	1.32918	5.02308	5.08497e-07	0.000158482	15.0649	2.35948	3.5575	53.4266	1533.34	576.768
p3h3	87.1435	7.01008	1.39612	5.02111	5.13748e-07	0.000158482	3.01298	0.786493	0	145.015	295.706	78.3405
si:dkey-33i11.4	2150.54	-4.83836	0.963249	-5.02296	5.0882e-07	0.000158482	6120.11	744.022	5603.07	184.267	86.0351	165.764
rnf145a	84.3095	5.28475	1.05871	4.99167	5.98608e-07	0.000179378	2.25973	7.86493	2.37167	196.261	173.345	123.755
zgc:174877	102.572	6.58551	1.31968	4.99025	6.03025e-07	0.000179378	5.27271	0.786493	0	245.326	157.412	206.637
si:ch211-285f17.1	74.366	7.08172	1.42128	4.98265	6.27192e-07	0.000183294	1.50649	1.57299	0	77.414	281.685	84.0173
dao.2	283.552	-5.74845	1.15892	-4.96017	7.04302e-07	0.00020228	381.142	386.168	903.606	3.27102	24.8546	2.27074
LOC103909671	92.0143	-10.0809	2.05668	-4.90155	9.5083e-07	0.000268456	430.856	99.8846	21.345	0	0	0
apoc1	1671.24	-3.35423	0.686089	-4.88891	1.01394e-06	0.000281503	3348.17	2795.98	2989.49	412.148	158.05	323.58
zgc:112970	116.407	5.47357	1.13115	4.83896	1.30519e-06	0.000356423	6.02596	7.86493	1.18583	232.242	86.6724	364.454
rgs11	90.6799	6.03161	1.25067	4.82269	1.41636e-06	0.000380543	6.02596	0.786493	1.18583	98.1305	142.755	295.196
XLOC_012418	346.651	-6.50586	1.35009	-4.81882	1.44413e-06	0.000381846	1334	179.32	544.298	7.63237	14.6578	0
si:dkey-35h6.1	442.669	-5.30655	1.10744	-4.7917	1.65371e-06	0.000430429	1238.33	206.061	1146.7	15.2647	43.9735	5.67685
nptna	108.211	3.91568	0.818017	4.78679	1.69469e-06	0.000434309	15.8181	12.5839	11.8583	149.376	226.878	232.751
pvalb6	85.4554	8.27109	1.73841	4.75785	1.95664e-06	0.000493845	1.50649	0	0	243.145	37.6005	230.48
apba2b	136.976	7.43356	1.58149	4.70036	2.59707e-06	0.000645701	4.51947	0	0	233.332	102.605	481.397
cxcl11.1	137.137	5.92113	1.26716	4.67275	2.97192e-06	0.00071242	7.53245	5.50545	0	283.488	109.615	416.681
si:dkey-15j16.6	276.78	7.68548	1.64584	4.66964	3.01734e-06	0.00071242	0	7.86493	0	1185.2	206.484	261.135
si:dkey-191g9.5	123.628	7.85691	1.68091	4.6742	2.95104e-06	0.00071242	3.01298	0	0	104.672	77.7502	556.331
xdh	52.1922	6.96599	1.49218	4.66834	3.03649e-06	0.00071242	0.753245	1.57299	0	158.099	57.3567	95.371
adgrv1	145.48	5.07584	1.09026	4.65561	3.23027e-06	0.000721958	5.27271	14.9434	4.74334	163.551	122.361	562.008
gabrb4	162.744	5.63999	1.21069	4.65849	3.18544e-06	0.000721958	8.28569	9.43791	1.18583	115.576	151.677	690.305
pik3c2g	66.7547	7.34149	1.57735	4.65432	3.2505e-06	0.000721958	1.50649	0.786493	0	47.9749	67.5535	282.707
si:ch211-62a1.3	551.275	4.47673	0.961249	4.6572	3.20543e-06	0.000721958	61.7661	18.8758	61.6634	689.094	431.45	2044.8
rims1a	122.797	7.05513	1.5212	4.63787	3.52012e-06	0.000771555	5.27271	0	0	262.772	180.355	288.384
nf2a	123.531	8.46903	1.83765	4.60862	4.05341e-06	0.000876906	0	0	2.37167	35.9812	114.713	588.121
ftr50	43.8222	9.06687	1.97223	4.59726	4.28083e-06	0.00090266	0	0	0	61.059	138.293	63.5807
vasnb	93.2094	7.84839	1.7068	4.59832	4.25911e-06	0.00090266	2.25973	0	0	43.6135	142.117	371.266
XLOC_021262	245.947	-7.56291	1.64663	-4.59297	4.36987e-06	0.000909916	1187.11	268.981	11.8583	0	3.18648	4.54148
aqp11	74.7218	6.24117	1.36023	4.58831	4.4684e-06	0.000918945	3.76622	0.786493	1.18583	32.7102	161.236	248.646
kcnk1b	211.198	-5.2674	1.15013	-4.57984	4.6534e-06	0.000945321	124.285	163.59	947.481	11.9937	15.2951	4.54148
grik1a	49.884	8.28645	1.81425	4.56742	4.93766e-06	0.000990983	0	0.786493	0	87.2271	47.7973	163.493
LOC101884586	75.6475	9.85302	2.16037	4.56081	5.09563e-06	0.00101051	0	0	0	58.8783	14.6578	380.349
2025-03-09	62.1081	6.82421	1.50707	4.52813	5.95076e-06	0.00116621	1.50649	1.57299	0	87.2271	38.2378	244.104
AL935115.1	53.3413	8.38266	1.85494	4.5191	6.21036e-06	0.00117559	0	0	1.18583	175.544	111.527	31.7903
impg2b	51.0531	8.32112	1.84085	4.52027	6.1761e-06	0.00117559	0	0.786493	0	33.8005	122.998	148.733
pdlim3b	71.6539	8.81168	1.94938	4.52024	6.17684e-06	0.00117559	0.753245	0	0	192.99	223.691	12.4891
galnt14	48.464	8.24484	1.82779	4.51084	6.45729e-06	0.00119517	0.753245	0	0	150.467	40.787	98.7771
zmp:0000000760	180.619	6.6882	1.48225	4.51221	6.41568e-06	0.00119517	5.27271	1.57299	3.5575	6.54203	359.435	707.335
themis	43.8927	-8.03682	1.78714	-4.49704	6.89062e-06	0.00126136	116	73.9303	72.3359	1.09034	0	0
st6galnac1.1	96.6467	8.29384	1.85874	4.46207	8.11731e-06	0.00146976	0.753245	0	1.18583	15.2647	52.8956	509.781
slc38a11	79.0306	8.95202	2.01559	4.44138	8.93845e-06	0.00160104	0	0.786493	0	17.4454	52.8956	403.056
hmbox1a	129.265	4.86734	1.09908	4.42857	9.48597e-06	0.00168103	5.27271	11.0109	9.48667	103.582	537.241	108.995
si:dkeyp-61b2.1	52.15	7.55472	1.70775	4.42378	9.69898e-06	0.00170069	1.50649	0	0	62.1493	119.812	129.432
si:dkeyp-66d1.7	127.493	5.80554	1.31801	4.40478	1.05892e-05	0.00183745	9.79218	0	3.5575	323.831	221.142	206.637
mcama	184.235	6.17463	1.40653	4.38998	1.13359e-05	0.00194674	10.5454	3.14597	1.18583	21.8068	340.954	727.772
plekhg2	164.948	6.91578	1.5813	4.37347	1.22287e-05	0.00203914	6.02596	0.786493	1.18583	356.541	6.37297	618.776
si:ch211-37e10.2	49.775	7.47246	1.7084	4.37395	1.22021e-05	0.00203914	0.753245	0.786493	0	65.4203	31.8648	199.825
xirp2b	91.9983	7.83613	1.79183	4.37325	1.22412e-05	0.00203914	2.25973	0	0	355.45	172.707	21.572
ccdc85b	298.147	3.41579	0.78424	4.35555	1.32736e-05	0.00218923	67.792	56.6275	28.46	349.999	542.34	743.667
frmpd1b	53.5725	6.62276	1.52653	4.33845	1.43492e-05	0.00234342	2.25973	0.786493	0	79.5947	195.65	43.144
ntng2b	190.809	6.60178	1.53103	4.31198	1.61799e-05	0.00261674	5.27271	3.93246	2.37167	4.36135	231.976	896.942
si:dkeyp-84f3.9	79.2866	6.18276	1.44007	4.29336	1.75987e-05	0.00281883	0.753245	5.50545	0	69.7817	187.365	212.314
atp6ap1lb	152.992	6.7251	1.57	4.2835	1.83977e-05	0.00291875	2.25973	3.93246	2.37167	4.36135	136.382	768.645
cep68	74.3629	8.86437	2.07696	4.26795	1.97277e-05	0.00308994	0.753245	0	0	378.347	57.994	9.08296
tfr1a	207.847	4.02688	0.943816	4.2666	1.98477e-05	0.00308994	34.6493	29.8867	7.115	575.699	246.634	353.1
znf76	287.695	-6.32852	1.4841	-4.26422	2.00602e-05	0.0030941	121.272	57.414	1526.17	16.3551	3.82378	1.13537
aplnra	118.041	5.44893	1.27946	4.25876	2.0556e-05	0.00312912	3.76622	11.7974	0	248.597	261.292	182.794
mfsd10	40.2174	8.94339	2.10057	4.2576	2.06629e-05	0.00312912	0	0	0	59.9686	152.951	28.3842
ppm1la	410.932	-3.69432	0.869822	-4.24722	2.16443e-05	0.00324821	1015.37	304.373	968.826	94.8594	40.1497	42.0087
cyp2aa8	502.399	-7.59891	1.79001	-4.24517	2.18426e-05	0.0032487	131.818	2.35948	2864.98	3.27102	10.834	1.13537
foxe1	61.1847	7.76549	1.83613	4.22926	2.34461e-05	0.00339622	0	1.57299	0	22.8971	148.49	194.148
paics	3099.6	-3.05492	0.72192	-4.23166	2.31968e-05	0.00339622	7385.57	2455.43	6759.25	654.203	737.99	605.152
scn4bb	231.888	-5.67725	1.34214	-4.23	2.33691e-05	0.00339622	882.803	442.795	39.1325	15.2647	10.1968	1.13537
qrfpr4	301.197	7.82437	1.85287	4.22284	2.41241e-05	0.0034643	1.50649	6.29194	0	2.18068	274.675	1522.53
XLOC_029527	53.481	8.38735	1.98836	4.21822	2.46244e-05	0.00350592	0.753245	0	0	28.3488	36.3259	255.458
lhx5	129.789	7.94027	1.88524	4.21181	2.53333e-05	0.00357628	3.01298	0	0	161.37	11.4713	602.881
tnfaip2a	69.8577	7.02849	1.67439	4.19765	2.69696e-05	0.00377529	3.01298	0	0	61.059	106.429	248.646
BX000438.2	2106.82	-3.96327	0.946777	-4.18606	2.8384e-05	0.00390761	4673.88	902.894	6302.71	122.118	307.814	331.528
hoxb9a	34.8591	8.73517	2.08585	4.18783	2.81634e-05	0.00390761	0	0	0	55.6073	38.8751	114.672
zgc:114041	66.0591	-6.22012	1.49312	-4.16585	3.10195e-05	0.00423543	255.35	54.268	81.8226	1.09034	3.82378	0
olfm1b	81.3215	6.43673	1.54771	4.15889	3.19803e-05	0.00433112	3.01298	2.35948	0	263.862	203.935	14.7598
trim35-13	72.3262	8.01062	1.92884	4.15308	3.28033e-05	0.00440675	0	1.57299	0	348.908	21.0308	62.4453
mctp1b	48.3538	7.45177	1.79525	4.15083	3.31276e-05	0.00441472	1.50649	0	0	45.7942	170.158	72.6636
CR790366.3	32.2773	8.6246	2.08096	4.14453	3.40514e-05	0.00450181	0	0	0	91.5884	50.9838	51.0916
ing2	149.19	4.99434	1.20788	4.13481	3.55253e-05	0.00465968	4.51947	21.2353	1.18583	453.581	168.246	246.375
st8sia1	53.1411	7.56193	1.83301	4.12542	3.70062e-05	0.00479801	0	1.57299	0	29.4391	192.464	95.371
wdr76	92.6768	-4.89667	1.18722	-4.12449	3.71559e-05	0.00479801	275.688	94.3791	168.388	4.36135	12.1086	1.13537
elmod1	142.373	8.07875	1.96156	4.11853	3.81295e-05	0.00488586	3.01298	0	0	4.36135	258.743	588.121
XLOC_004437	55.4631	5.72451	1.39304	4.10938	3.96724e-05	0.00504476	2.25973	1.57299	2.37167	26.1681	52.8956	247.511
si:dkey-91f15.1	140.333	4.29786	1.05092	4.08961	4.32107e-05	0.00545306	5.27271	8.65142	27.2742	219.158	143.392	438.253
zranb1b	388.616	-3.86255	0.950126	-4.0653	4.79706e-05	0.00600823	379.635	315.384	1487.04	32.7102	72.6519	44.2794
si:dkey-175g6.2	56.2754	8.46093	2.08298	4.06194	4.8666e-05	0.00604984	0.753245	0	0	130.841	5.09838	200.96
cdkn1ca	95.5488	4.13456	1.01835	4.06005	4.90618e-05	0.00605387	9.79218	14.9434	5.92917	214.797	70.1027	257.729
LOC110439282	50.9279	-9.22775	2.27414	-4.05768	4.9563e-05	0.00607073	250.077	47.1896	8.30084	0	0	0
si:ch211-214j24.9	128.574	5.06464	1.25096	4.04861	5.15234e-05	0.00626479	6.7792	14.1569	1.18583	52.3362	331.394	365.589
zbtb3	59.9544	9.51771	2.36291	4.02796	5.62629e-05	0.0067915	0	0	0	4.36135	36.3259	319.039
afp4	408.025	-3.59154	0.892567	-4.02384	5.72569e-05	0.00686177	891.842	327.181	1041.16	67.601	26.1292	94.2357
c2cd2l	231.052	-6.08582	1.51581	-4.01489	5.94742e-05	0.00707658	494.129	3.93246	868.031	3.27102	4.46108	12.4891
ezh1	256.05	-4.10237	1.02433	-4.00494	6.20343e-05	0.00732885	805.972	214.713	431.644	20.7164	54.1702	9.08296
atp6v0a1b	153.963	5.71613	1.42968	3.99819	6.38294e-05	0.00748781	11.2987	0	5.92917	136.292	144.666	625.589
tspan3b	136.974	6.51093	1.63034	3.99359	6.50795e-05	0.00758108	6.02596	1.57299	1.18583	6.54203	76.4756	730.043
loxl5b	220.233	5.98255	1.50228	3.9823	6.82512e-05	0.00789534	6.02596	6.29194	8.30084	7.63237	119.175	1173.97
lrrtm1	170.661	5.96385	1.49958	3.977	6.97889e-05	0.00801755	12.0519	1.57299	2.37167	9.81305	323.747	674.409
ift88	39.3901	7.94483	1.99915	3.97411	7.0644e-05	0.00806019	0.753245	0	0	169.002	22.3054	44.2794
hbl1	46.8079	9.16027	2.31158	3.96277	7.40844e-05	0.00839523	0	0	0	110.124	3.82378	166.899
prrt4	318.684	-6.06579	1.53793	-3.94413	8.00909e-05	0.00896418	1325.71	44.8301	513.466	18.5358	9.55945	0
unm_sa1261	74.0404	5.74337	1.45628	3.94386	8.01815e-05	0.00896418	6.02596	0.786493	1.18583	19.6261	264.478	152.14
nhsb	83.8383	7.17611	1.82193	3.93874	8.19115e-05	0.00909654	2.25973	0	1.18583	4.36135	105.791	389.432
adcyap1b	71.7125	5.59718	1.42394	3.93078	8.46698e-05	0.00934059	3.01298	0	5.92917	200.622	56.0821	164.629
lactbl1b	41.335	6.03575	1.53946	3.9207	8.82929e-05	0.00961296	1.50649	0	2.37167	94.8594	114.076	35.1965
si:dkey-54n8.4	36.5977	-7.76941	1.98119	-3.92159	8.79674e-05	0.00961296	19.5844	68.4249	130.442	0	0	1.13537
ino80db	208.063	3.88036	0.992244	3.9107	9.20303e-05	0.00995481	38.4155	34.6057	5.92917	573.518	242.81	353.1
mpp4b	29.0156	7.50268	1.92042	3.90679	9.35303e-05	0.0100518	0.753245	0	0	51.2459	47.16	74.9344
flnb	91.0027	6.43818	1.65178	3.89773	9.70984e-05	0.0103684	6.02596	0	0	89.4078	242.81	207.773
abcf2b	43.4933	5.98182	1.53974	3.88497	0.000102344	0.0108589	0.753245	3.14597	0	35.9812	116.625	104.454
BX510923.1	143.013	7.77438	2.00755	3.87258	0.00010769	0.0112119	3.76622	0	0	4.36135	141.48	708.471
neu3.2	37.0954	8.82536	2.27802	3.87414	0.000107004	0.0112119	0	0	0	161.37	50.9838	10.2183
sgo1	52.2232	7.57258	1.95505	3.87335	0.00010735	0.0112119	1.50649	0	0	66.5106	229.427	15.8952
si:ch211-212d10.1	216.692	7.65778	1.98575	3.85636	0.000115087	0.0118341	0	6.29194	0	598.596	3.82378	691.44
zgc:123181	155.959	5.22005	1.3531	3.85784	0.000114392	0.0118341	4.51947	19.6623	0	441.587	228.152	241.834
mylk3	36.5826	8.80552	2.28514	3.85339	0.000116492	0.0119051	0	0	0	7.63237	79.0248	132.838
bdnf	76.8578	6.02775	1.5656	3.85012	0.000118061	0.0119192	3.01298	1.57299	2.37167	5.45169	75.201	373.537
si:ch211-202h22.7	35.8337	-8.72082	2.26504	-3.85019	0.000118028	0.0119192	146.13	58.2005	10.6725	0	0	0
si:ch211-147d7.5	310.834	-6.54469	1.70461	-3.83941	0.000123329	0.0123419	70.805	3.93246	1770.45	13.0841	4.46108	2.27074
si:dkey-7i4.24	325.12	7.43749	1.93754	3.83862	0.00012373	0.0123419	3.76622	1.57299	5.92917	0	121.724	1817.73
xpr1a	45.3251	5.39001	1.40892	3.82563	0.000130439	0.0128571	4.51947	1.57299	0	79.5947	104.517	81.7466
zmp:0000000711	66.0588	5.2219	1.3647	3.82641	0.000130028	0.0128571	3.01298	7.07843	0	98.1305	86.0351	202.096
foxi3b	480.163	-5.78832	1.52189	-3.80337	0.000142741	0.013987	925.738	151.793	1752.66	8.72271	42.0616	0
gria2a	63.1835	6.89177	1.82211	3.78229	0.000155391	0.0151375	3.01298	0	0	65.4203	32.5021	278.166
haao	247.643	-3.85913	1.0224	-3.77458	0.000160275	0.0155225	268.908	143.928	977.127	47.9749	22.9427	24.9781
slc8a1b	1964.16	-4.76089	1.26592	-3.76083	0.000169352	0.0163067	4713.81	869.075	5783.31	134.112	277.861	6.81222
nrxn2a	68.5212	5.63484	1.49892	3.75926	0.000170416	0.0163149	2.25973	2.35948	3.5575	6.54203	89.8589	306.55
rft1	118.809	5.11318	1.36587	3.74354	0.000181443	0.0172713	16.5714	3.14597	0	232.242	264.478	196.419
adam9	331.45	-4.25924	1.1401	-3.73585	0.000187086	0.0177072	869.245	972.105	48.6192	42.5232	31.2276	24.9781
LOC100334706	73.388	6.53581	1.75035	3.734	0.000188465	0.017737	4.51947	0	0	110.124	45.2481	280.436
mical2b	297.789	-3.47833	0.93771	-3.70939	0.000207758	0.0194428	547.609	259.543	832.456	17.4454	49.0719	80.6112
nyx	143.892	7.30662	1.9708	3.70743	0.000209372	0.0194845	5.27271	0	0	53.4266	17.8443	786.811
arl14	35.1829	7.78129	2.1006	3.70432	0.000211961	0.0196158	0.753245	0	0	15.2647	29.3157	165.764
pcsk2	50.8702	7.53886	2.04383	3.68859	0.000225505	0.0207539	1.50649	0	0	9.81305	242.81	51.0916
pcdh1a4	60.6969	5.76643	1.56437	3.68609	0.000227724	0.020843	0	3.14597	3.5575	21.8068	121.086	214.585
foxg1d	191.289	7.02461	1.91131	3.67529	0.00023758	0.0213925	0.753245	7.86493	0	2.18068	165.06	971.876
myod1	512.017	3.75034	1.02014	3.6763	0.000236644	0.0213925	33.1428	154.153	24.9025	436.135	1021.59	1402.18
sytl5	39.6368	7.95377	2.16265	3.67778	0.000235271	0.0213925	0.753245	0	0	13.0841	18.4816	205.502
si:ch73-304f21.1	937.822	-4.88327	1.3332	-3.66283	0.000249447	0.0223403	299.038	115.614	5027.94	74.143	68.1908	42.0087
smarcc1b	160.998	3.93218	1.07444	3.65977	0.000252446	0.022488	26.3636	29.1002	3.5575	147.196	303.353	456.419
LOC101884382	92.6435	5.44283	1.48816	3.65742	0.000254769	0.0225742	7.53245	4.71896	0	45.7942	87.947	409.868
ulk2	1272.08	-4.27021	1.17159	-3.6448	0.000267597	0.0235854	1190.88	382.235	5683.7	109.034	226.878	39.7379
map3k21	196.253	-2.88738	0.794431	-3.63453	0.000278491	0.0242885	341.22	221.004	475.519	34.8908	66.2789	38.6026
XLOC_034149	31.4367	8.58579	2.36156	3.63564	0.000277289	0.0242885	0	0	0	123.208	6.37297	59.0392
mpp2a	43.2101	6.74251	1.85617	3.63249	0.000280702	0.0243538	2.25973	0	0	114.486	21.0308	121.485
six3b	102.389	6.15817	1.70069	3.62098	0.000293488	0.0253312	8.28569	0	0	338.005	156.775	111.266
LOC100150834	76.8441	6.14155	1.70245	3.60747	0.000309196	0.0265112	0	6.29194	0	232.242	135.107	87.4234
MYL2	72.7787	5.05024	1.40077	3.60534	0.000311745	0.0265112	9.03894	2.35948	1.18583	317.288	31.8648	74.9344
si:ch73-7i4.1	31.3944	8.58374	2.38094	3.60518	0.000311934	0.0265112	0	0	0	46.8846	6.37297	135.109
nepro	68.7517	6.4005	1.77847	3.59889	0.000319578	0.027023	0.753245	3.93246	0	81.7754	7.01027	319.039
si:dkey-12e7.1	98.8659	5.07826	1.41649	3.5851	0.000336946	0.0282052	0.753245	14.9434	1.18583	64.33	300.804	211.179
zgc:56409	28.844	-8.40781	2.3447	-3.58589	0.000335937	0.0282052	62.5193	102.244	8.30084	0	0	0
ric8a	89.2107	6.16108	1.72027	3.58147	0.000341664	0.0284572	0.753245	3.14597	3.5575	2.18068	56.7194	468.908
elavl4	298.05	4.4219	1.23715	3.57427	0.0003512	0.0288779	64.0258	11.7974	3.5575	162.46	697.203	849.256
nfasca	273.57	4.31609	1.20772	3.57374	0.000351916	0.0288779	10.5454	60.5599	7.115	128.66	436.548	997.99
slc8a3	58.3461	5.15901	1.44272	3.57589	0.000349035	0.0288779	3.01298	6.29194	0	210.435	75.8383	54.4977
XLOC_022081	29.6168	8.49962	2.38106	3.56968	0.000357421	0.0291859	0	0	0	69.7817	5.73567	102.183
fam184b	95.3083	4.70464	1.31944	3.56563	0.000362977	0.0292897	9.03894	11.7974	0	158.099	265.753	127.161
inka1a	84.4351	4.98208	1.39803	3.56366	0.000365726	0.0292897	10.5454	4.71896	0	63.2396	166.972	261.135
si:ch211-130m23.2	147.519	-4.68744	1.31493	-3.56478	0.000364164	0.0292897	176.259	47.1896	628.492	2.18068	8.28486	22.7074
si:dkey-97a13.6	34.1196	7.73659	2.16972	3.56571	0.000362876	0.0292897	0.753245	0	0	117.757	4.46108	81.7466
lhx1a	153.48	6.35776	1.78485	3.56208	0.000367934	0.0293256	1.50649	9.43791	0	3.27102	468.413	438.253
si:ch73-343l4.8	238.773	3.41435	0.960795	3.55368	0.000379884	0.0301339	61.0128	51.9085	9.48667	318.379	385.565	606.287
met	201.041	4.73024	1.33287	3.54892	0.00038682	0.0305386	12.0519	31.4597	0	341.276	426.352	395.109
cadps2	61.3115	6.25869	1.76445	3.5471	0.000389489	0.0306043	3.01298	1.57299	0	189.719	170.158	3.40611
znf608	35.862	7.02604	1.98446	3.54053	0.00039933	0.0312303	1.50649	0	0	129.75	14.6578	69.2575
pus10	136.726	4.99553	1.41211	3.53763	0.000403731	0.0314269	14.3117	0	10.6725	407.787	102.605	284.978
itm2ca	75.64	5.37729	1.52436	3.52759	0.000419369	0.0324923	2.25973	7.07843	1.18583	279.127	6.37297	157.816
clcn3	644.091	-3.54693	1.00684	-3.52284	0.000426951	0.0326245	909.92	703.125	1947.14	158.099	128.097	18.1659
lzts2b	28.0952	4.71194	1.33726	3.52357	0.000425774	0.0326245	1.50649	2.35948	2.37167	78.5044	55.4448	28.3842
prelid3a	36.9922	6.47457	1.83731	3.52393	0.000425189	0.0326245	0	2.35948	0	76.3237	33.1394	110.131
emx2	58.952	5.27077	1.4984	3.5176	0.00043547	0.0331236	6.02596	1.57299	1.18583	9.81305	115.988	219.126
hpdb	287.368	4.64994	1.32431	3.51123	0.00044604	0.0337734	6.02596	55.0545	4.74334	143.925	258.743	1255.72
dnah11	22.8978	8.12998	2.32314	3.49957	0.000466015	0.0351262	0	0	0	17.4454	58.6313	61.31
pbld	47.2831	4.2304	1.2094	3.49794	0.000468872	0.0351823	3.76622	4.71896	5.92917	145.015	25.4919	98.7771
NCEH1 (1 of many)	120.46	6.53727	1.87429	3.48786	0.000486895	0.0362085	7.53245	0	0	387.07	15.9324	312.227
ryr1a	244.639	5.19556	1.48951	3.48809	0.000486483	0.0362085	3.01298	34.6057	1.18583	102.492	1173.26	153.275
cacna2d4b	59.1673	5.9872	1.71821	3.48455	0.000492965	0.0364969	3.76622	1.57299	0	5.45169	142.117	202.096
myo15b	259.635	-2.74844	0.790371	-3.4774	0.000506301	0.0373184	660.596	209.207	486.192	68.6913	65.0043	68.1222
pcsk1	39.0119	4.99664	1.43978	3.47043	0.000519625	0.0380497	4.51947	2.35948	0	76.3237	97.5064	53.3624
pif1	30.5576	7.57749	2.18382	3.46983	0.00052079	0.0380497	0.753245	0	0	146.105	27.4038	9.08296
otos	76.3448	4.66112	1.34457	3.46661	0.000527065	0.03834	12.0519	3.93246	1.18583	39.2522	96.2318	305.414
rwdd3	67.8672	4.13131	1.19294	3.46313	0.00053394	0.0386712	3.01298	3.93246	15.4158	74.143	84.7605	225.939
cpne2	44.053	6.0486	1.75081	3.45475	0.000550808	0.0397202	3.76622	0	0	111.215	83.4859	65.8514
lrp8	35.8251	7.80725	2.26985	3.43955	0.000582677	0.0418372	0.753245	0	0	43.6135	2.54919	168.035
actc1c	540.831	2.6433	0.76907	3.437	0.000588186	0.0420515	210.155	85.7277	151.787	1383.64	604.158	809.518
si:dkey-43p13.5	26.5254	8.3418	2.43472	3.42619	0.000612121	0.0435757	0	0	0	102.492	50.9838	5.67685
dao.1	47.9959	-7.11914	2.08017	-3.42239	0.000620741	0.0439139	198.857	81.0088	5.92917	2.18068	0	0
slc35g2b	40.5523	5.15315	1.50599	3.42177	0.000622145	0.0439139	3.01298	2.35948	1.18583	7.63237	138.293	90.8296
grem1b	111.42	6.53856	1.91214	3.41949	0.000627378	0.0440964	2.25973	4.71896	0	67.601	1.27459	592.663
chchd3b	311.496	4.19752	1.22896	3.41551	0.000636634	0.0443726	82.8569	8.65142	4.74334	669.468	288.058	815.195
ddhd1a	75.3542	5.06334	1.48232	3.41583	0.000635879	0.0443726	11.2987	1.57299	0	167.912	72.6519	198.69
atxn2	221.321	3.07413	0.900921	3.41221	0.000644376	0.0447251	33.1428	87.3007	20.1592	527.724	326.933	332.663
slc30a10	59.1663	-5.83481	1.71563	-3.40098	0.000671452	0.046411	77.5842	3.14597	267.999	1.09034	0.637297	4.54148
ttc32	47.5707	6.48336	1.91124	3.39222	0.000693293	0.0477226	3.01298	0	0	99.2208	14.0205	169.17
col8a1a	72.796	5.72844	1.6908	3.38802	0.000703999	0.0482602	3.01298	1.57299	3.5575	1.09034	333.306	94.2357
rab38c	104.707	5.24449	1.5485	3.38683	0.000707053	0.0482708	6.02596	0.786493	9.48667	8.72271	107.066	496.156
CABZ01102170.1	4560.85	-3.42733	1.01305	-3.38318	0.000716513	0.0485263	10892.7	1487.26	12657.6	440.497	489.444	1397.64
gabbr1a	102.981	-7.01784	2.07462	-3.38271	0.000717736	0.0485263	1.50649	224.15	387.768	0	4.46108	0
hs3st1l2	102.031	6.28907	1.85956	3.38203	0.000719534	0.0485263	6.7792	0.786493	0	3.27102	121.086	480.261
CU499330.1	23294.4	-2.51903	0.745245	-3.38014	0.000724487	0.0486633	18413.1	47370.5	53221.4	8763.05	7532.85	4465.41
si:dkey-31g6.6	290.939	-4.12153	1.22059	-3.37667	0.000733686	0.0490833	638.752	153.366	858.544	3.27102	23.58	68.1222
foxo6b	30.272	6.60254	1.96618	3.35806	0.00078492	0.0523008	0.753245	0	1.18583	5.45169	51.6211	122.62
CABZ01092942.1	27.3453	5.91288	1.76233	3.35515	0.000793229	0.0524349	0.753245	0.786493	1.18583	4.36135	91.1335	65.8514
sdk1b	89.9821	6.07627	1.8107	3.35576	0.000791475	0.0524349	3.01298	4.71896	0	2.18068	112.164	417.816
BX936391.1	34.1603	6.95964	2.07843	3.3485	0.0008125	0.0534965	1.50649	0	0	69.7817	7.64756	126.026
cdkl5	58.6185	6.79457	2.03127	3.34498	0.000822885	0.0535454	3.01298	0	0	4.36135	117.263	227.074
prmt7	1338.3	-4.27177	1.2767	-3.34594	0.000820047	0.0535454	465.505	768.403	6401.13	97.0401	272.763	24.9781
XLOC_019963	138.969	5.3818	1.60832	3.34623	0.000819179	0.0535454	13.5584	0	5.92917	122.118	38.2378	653.973
fermt2	85.2846	4.13333	1.2391	3.33576	0.000850681	0.0549511	2.25973	20.4488	4.74334	63.2396	164.423	256.594
gpatch11	286.208	-4.16758	1.24942	-3.33562	0.000851086	0.0549511	104.701	201.342	1321.02	7.63237	54.1702	28.3842
CR394546.3	403.489	-5.26672	1.5813	-3.33062	0.00086652	0.0557316	1117.06	552.904	690.155	2.18068	58.6313	0
zgc:110224	189.121	-7.46827	2.24366	-3.32861	0.000872803	0.0559198	0	73.1438	1055.39	1.09034	5.09838	0
pde4bb	59.0276	-5.35319	1.61177	-3.32131	0.000895973	0.0571843	207.896	110.895	27.2742	1.09034	7.01027	0
dicp2.1	437.657	5.23905	1.58068	3.31442	0.00091832	0.0583869	2.25973	65.2789	0	998.75	630.924	928.732
arr3b	295.651	5.04891	1.52824	3.30374	0.000954027	0.0604266	11.2987	39.3246	1.18583	19.6261	410.419	1292.05
si:dkeyp-104f11.9	94.7333	-7.05477	2.13747	-3.30052	0.000965053	0.0608934	4.51947	37.7517	521.767	4.36135	0	0
pdcb	293.9	4.17005	1.26409	3.29885	0.000970813	0.0610256	24.8571	62.9194	4.74334	152.647	220.505	1297.73
LOC108190761	74.589	-4.57117	1.38719	-3.29528	0.000983252	0.0615752	119.013	228.869	81.8226	7.63237	10.1968	0
galnt9	25.9228	7.33865	2.23001	3.29085	0.000998843	0.0623173	0.753245	0	0	8.72271	22.3054	123.755
msi2a	119.408	4.64625	1.41291	3.28843	0.00100746	0.0626206	6.02596	21.2353	0	146.105	159.324	383.755
XLOC_019859	75.2332	4.94769	1.50688	3.28339	0.00102565	0.063514	3.76622	0	10.6725	248.597	50.9838	137.38
mmp25b	1900.79	2.21304	0.674518	3.28093	0.00103467	0.0638352	857.193	606.386	559.714	2071.64	4545.2	2764.62
CABZ01048402.2	320.587	-4.04073	1.23219	-3.27931	0.00104062	0.0639654	366.83	47.1896	1399.28	59.9686	28.6784	21.572
fezf2	62.9853	4.93907	1.5077	3.27591	0.00105323	0.0645023	1.50649	10.2244	0	58.8783	147.216	160.087
csrnp1a	1731.25	-3.05261	0.935316	-3.26372	0.00109961	0.0669266	1923.03	1322.09	6025.22	581.15	380.466	155.546
si:dkey-61n16.5	105.141	6.76076	2.07169	3.2634	0.00110085	0.0669266	4.51947	0	1.18583	1.09034	22.3054	601.746
rx1	159.292	5.51958	1.69411	3.2581	0.00112159	0.06794	5.27271	14.9434	0	6.54203	480.522	448.471
ttf1	64.3849	4.65202	1.42852	3.25654	0.0011278	0.0680685	9.79218	4.71896	0	137.383	51.6211	182.794
primpol	410.493	-3.49725	1.07536	-3.25217	0.00114529	0.0688748	335.194	500.996	1426.56	11.9937	86.0351	102.183
rbm24a	1145.81	2.66574	0.821074	3.24665	0.00116772	0.0697202	524.258	292.575	118.583	1612.61	1651.87	2674.93
si:ch211-212g7.6	1860.54	-3.40642	1.04906	-3.24713	0.00116576	0.0697202	1088.44	1368.5	7744.68	152.647	551.262	257.729
xpr1b	2001.65	-2.41966	0.745889	-3.24399	0.00117869	0.0701238	4546.59	2409.81	3162.62	785.044	810.642	295.196
fmnl2a	69.8182	4.51859	1.39355	3.24249	0.00118488	0.0702221	9.03894	7.07843	1.18583	14.1744	173.982	213.449
myrfl	85.1824	6.18306	1.90743	3.24156	0.00118878	0.0702221	6.7792	0	0	356.541	17.207	130.567
si:ch211-110e21.4	43.2628	5.76475	1.78044	3.23783	0.00120441	0.0708945	4.51947	0	0	81.7754	68.8281	104.454
BX322587.1	38.635	-4.11927	1.27373	-3.23401	0.00122063	0.0715962	115.246	56.6275	47.4334	1.09034	5.73567	5.67685
b3galt2	169.164	4.7971	1.48719	3.22561	0.00125705	0.0730329	7.53245	25.1678	2.37167	8.72271	658.965	312.227
dhrs3b	447.52	-4.83687	1.49965	-3.22533	0.00125828	0.0730329	443.661	287.07	1864.13	4.36135	84.7605	1.13537
XLOC_023730	79.5516	4.00455	1.24129	3.22612	0.00125481	0.0730329	3.01298	21.2353	3.5575	85.0464	98.781	265.676
grn1	4083.48	2.91698	0.904964	3.22332	0.00126716	0.0732929	385.661	604.813	1874.8	11174.9	3918.74	6542
grwd1	373.729	-3.81693	1.18922	-3.2096	0.00132919	0.0766147	424.077	440.436	1229.71	52.3362	92.4081	3.40611
mterf2	26.6343	4.56974	1.42751	3.20121	0.00136853	0.0786104	2.25973	0.786493	3.5575	25.0778	81.574	46.5501
CABZ01063298.1	222.518	-2.51347	0.785492	-3.19986	0.00137493	0.0787064	476.051	233.588	426.9	59.9686	94.3199	44.2794
zic2b	337.936	-5.39028	1.68691	-3.19536	0.00139657	0.0796715	174.753	37.7517	1768.08	19.6261	27.4038	0
cplx2	156.375	4.15241	1.30045	3.19307	0.0014077	0.0800325	40.6752	0.786493	8.30084	323.831	258.105	306.55
trim63a	189.521	4.62241	1.44818	3.19188	0.00141352	0.0800899	34.6493	9.43791	0	158.099	285.509	649.431
nell2a	81.2805	4.30621	1.35053	3.18854	0.00142994	0.0807458	6.02596	12.5839	4.74334	17.4454	79.0248	367.86
si:dkey-182i3.11	55.6644	4.70932	1.47824	3.18576	0.00144377	0.0812509	0.753245	10.2244	1.18583	28.3488	176.531	116.943
LOC103908612	25.5596	7.3187	2.29943	3.18283	0.00145842	0.0817994	0.753245	0	0	123.208	24.8546	4.54148
si:dkey-183n20.15	46.0638	6.44272	2.0263	3.17954	0.00147507	0.0824552	3.01298	0	0	227.881	31.8648	13.6244
mhc2dab	1538.69	-2.56999	0.808702	-3.17792	0.00148334	0.0826403	878.284	3230.91	3792.3	542.989	402.772	384.89
bbs7	314.495	-2.31174	0.728488	-3.17333	0.001507	0.0836789	490.362	589.083	490.935	68.6913	86.6724	161.222
nr2e3	102.255	6.59607	2.08702	3.16051	0.00157491	0.0871589	3.01298	3.14597	0	0	191.826	415.545
wasf3b	410.594	3.83107	1.21402	3.15568	0.00160126	0.0883236	103.948	55.0545	2.37167	1161.21	669.799	471.178
fn1a	4606.54	4.72899	1.50429	3.14368	0.00166839	0.0917229	362.311	639.419	2.37167	9874.1	1092.96	15668.1
mgat3a	28.1184	7.45624	2.37354	3.14141	0.00168139	0.0921336	0.753245	0	0	11.9937	3.82378	152.14
lgalslb	118.261	7.5126	2.40003	3.13021	0.00174679	0.0954033	3.76622	0	0	0	391.3	314.497
scarf1	224.645	-4.817	1.54105	-3.1258	0.00177324	0.0965316	100.935	25.9543	1175.16	2.18068	35.6886	7.94759
c8b	49.1256	6.1792	1.97804	3.1239	0.00178473	0.0968402	0.753245	3.14597	0	1.09034	85.3978	204.367
vgll2a	101.27	5.07665	1.62744	3.11942	0.00181209	0.098006	2.25973	4.71896	10.6725	2.18068	90.4962	497.292
pnpla6	283.11	2.55927	0.821002	3.11725	0.00182544	0.0984082	70.805	136.063	39.1325	530.995	356.249	565.414
susd1	560.446	5.49899	1.76599	3.11383	0.00184677	0.0989182	12.8052	59.7735	0	1254.98	15.2951	2019.82
znhit3	30.8978	5.1272	1.64636	3.11427	0.00184398	0.0989182	0	3.93246	1.18583	52.3362	38.2378	89.6942
lrrc4.1	108.239	3.63938	1.1695	3.11192	0.00185874	0.0992402	19.5844	25.9543	2.37167	169.002	93.0454	339.475
si:dkeyp-9d4.3	90.8022	6.85588	2.20408	3.11054	0.00186746	0.099387	3.76622	0.786493	0	83.9561	456.305	0
alcama	780.808	3.53458	1.14016	3.10006	0.00193482	0.102431	130.311	234.375	7.115	1331.3	1686.29	1295.46
CU571315.1	234.289	-5.15031	1.66238	-3.09816	0.00194725	0.102431	2.25973	174.601	1190.58	13.0841	22.9427	2.27074
si:ch73-70k4.1	19.3125	-7.82903	2.52637	-3.09892	0.00194226	0.102431	85.1167	14.1569	16.6017	0	0	0
ube3b	30.2759	5.80941	1.8753	3.09786	0.00194925	0.102431	2.25973	0.786493	0	137.383	34.414	6.81222
gfi1ab	374.698	-5.24893	1.69577	-3.09531	0.00196604	0.102988	348.752	407.403	1434.86	1.09034	56.0821	0
ddb2	90.1896	6.60908	2.13956	3.08899	0.00200835	0.104875	3.01298	2.35948	0	278.036	0	257.729
znf831	128.473	-4.51907	1.47192	-3.07018	0.00213931	0.111364	323.895	279.991	135.185	4.36135	27.4038	0
nsfa	334.832	2.34089	0.762856	3.06859	0.00215069	0.111608	129.558	100.671	100.796	403.425	359.435	915.108
si:ch73-204p21.2	574.534	-4.57506	1.49245	-3.06547	0.00217329	0.11243	509.194	233.588	2566.15	4.36135	129.371	4.54148
st8sia6	119.884	4.2499	1.38982	3.05788	0.00222905	0.114793	2.25973	32.2462	1.18583	280.217	107.066	296.331
tjp3	1320.02	-3.00568	0.983383	-3.05647	0.00223962	0.114793	2888.69	516.726	3638.14	310.746	445.471	120.349
tmem169a	35.9078	5.75637	1.88291	3.05716	0.00223444	0.114793	3.76622	0	0	29.4391	93.6827	88.5588
glula	9538.6	-2.45922	0.807674	-3.04482	0.00232818	0.118966	6708.4	13946.1	27771	2581.92	2120.92	4103.23
chad	97.5498	6.65324	2.18734	3.0417	0.00235245	0.119838	4.51947	0	1.18583	0	140.205	439.388
pcdh2ab11	129.539	7.4051	2.43538	3.04063	0.00236083	0.119898	0	0	4.74334	0	362.622	409.868
atp11a	746.662	2.67353	0.880437	3.0366	0.00239265	0.120905	117.506	393.246	96.0526	962.769	1901.06	1009.34
fnbp1a	30.1646	5.81826	1.91933	3.03141	0.00243418	0.120905	3.01298	0	0	31.6198	50.9838	95.371
fpr1	475.914	-3.68274	1.21439	-3.03258	0.00242476	0.120905	102.441	420.774	2126.2	23.9874	102.605	79.4759
pkmyt1	366.103	-3.36193	1.10924	-3.03084	0.00243872	0.120905	217.688	301.227	1483.48	46.8846	122.361	24.9781
rab3ip	172.339	4.37948	1.44284	3.03533	0.00240276	0.120905	36.909	10.2244	0	405.606	441.647	139.65
rcvrna	118.17	4.90549	1.61789	3.03202	0.0024292	0.120905	21.0909	1.57299	0	80.685	124.273	481.397
si:ch211-66e2.3	243.091	4.42323	1.45875	3.03221	0.00242767	0.120905	12.8052	51.9085	0	790.495	253.644	349.694
XLOC_032837	191.267	-6.85489	2.25971	-3.03353	0.00241712	0.120905	54.9869	0	1082.67	6.54203	0	3.40611
olfm2a	63.0579	4.15241	1.37094	3.02887	0.00245468	0.121336	3.01298	15.7299	1.18583	170.093	35.0513	153.275
si:ch211-250g4.3	876.223	4.44181	1.4688	3.02411	0.00249366	0.122898	32.3895	176.174	22.5308	37.0715	736.078	4253.09
CU074330.1	43.5649	5.50472	1.8215	3.02209	0.00251039	0.123357	0	5.50545	0	62.1493	94.9572	98.7771
islr2	64.0706	6.60495	2.18624	3.02115	0.00251819	0.123377	3.01298	0.786493	0	195.171	185.453	0
cpt2	915.561	-2.29476	0.759918	-3.01974	0.00252992	0.123588	1085.43	1394.45	2083.51	480.839	286.784	162.358
slc5a6b	65.0528	-4.56993	1.51633	-3.01381	0.00257993	0.125662	194.337	169.882	10.6725	2.18068	12.1086	1.13537
fndc1	61.0941	4.40379	1.46226	3.01164	0.00259842	0.126194	13.5584	1.57299	1.18583	225.7	28.0411	96.5064
cldn5a	440.963	4.09121	1.3597	3.00891	0.00262183	0.126961	97.1686	47.9761	1.18583	195.171	883.931	1420.35
matn1	3317.31	3.32084	1.10711	2.99956	0.0027037	0.130546	803.712	597.735	409.113	10069.3	7601.68	422.357
zp3b	54.4914	-5.76886	1.92602	-2.99522	0.00274245	0.132034	44.4414	1.57299	275.114	3.27102	2.54919	0
nhlh2	22.6604	4.32447	1.44771	2.98711	0.00281629	0.135198	2.25973	0.786493	3.5575	46.8846	58.6313	23.8428
LOC103910633	30.9187	5.24613	1.75702	2.98582	0.00282819	0.135379	2.25973	2.35948	0	39.2522	132.558	9.08296
XLOC_004016	100.41	-5.92651	1.98751	-2.98188	0.00286486	0.136742	1.50649	22.0218	569.2	6.54203	3.18648	0
pip4k2ab	74.4571	5.72868	1.92215	2.98035	0.00287917	0.137032	1.50649	5.50545	1.18583	0	163.785	274.759
gda	635.723	4.31465	1.45017	2.97528	0.00292723	0.138135	94.1556	88.0872	0	1090.34	729.705	1812.05
hectd2	41.1069	5.68665	1.9109	2.9759	0.00292135	0.138135	3.76622	0.786493	0	3.27102	50.3465	188.471
lbh	780.273	-3.3825	1.1365	-2.97625	0.002918	0.138135	1163.76	128.198	2980	82.8657	117.9	208.908
zgc:92518	283.212	4.48858	1.5115	2.96962	0.00298169	0.140308	2.25973	67.6384	2.37167	151.557	218.593	1256.85
crispld1b	36.9971	5.43805	1.83339	2.96612	0.00301586	0.141516	3.76622	0	1.18583	5.45169	112.802	98.7771
wfs1b	17.7697	7.76238	2.62141	2.96115	0.00306492	0.143414	0	0	0	55.6073	4.46108	46.5501
cyp27a1.4	17.8523	7.76912	2.63079	2.95315	0.00314554	0.146243	0	0	0	14.1744	8.92216	84.0173
mul1a	175.516	4.41763	1.49596	2.95304	0.00314664	0.146243	7.53245	39.3246	0	113.395	461.403	431.44
si:dkey-286j17.4	52.6015	-5.69053	1.92733	-2.95254	0.00315172	0.146243	28.6233	2.35948	278.671	0	2.54919	3.40611
hspb11	100.102	5.50058	1.86387	2.95116	0.00316578	0.146488	12.8052	0	0	143.925	56.7194	387.161
ptn	168.961	5.49858	1.86707	2.94502	0.00322929	0.148933	5.27271	16.5163	0	2.18068	148.49	841.309
sh3rf2	1119.7	-4.54935	1.54512	-2.94433	0.00323652	0.148933	402.233	67.6384	5973.05	11.9937	50.9838	212.314
phox2a	37.2123	5.30078	1.80207	2.9415	0.00326624	0.149887	3.01298	2.35948	0	159.189	54.1702	4.54148
tmem100a	54.8633	4.97081	1.69147	2.93875	0.00329537	0.150808	5.27271	4.71896	0	7.63237	82.2113	229.345
cntn1b	133.402	5.67706	1.93389	2.93557	0.00332937	0.151947	2.25973	11.7974	1.18583	0	172.07	613.1
inaa	89.0207	7.41973	2.52931	2.9335	0.00335163	0.152545	3.01298	0	0	88.3174	0	442.794
tmem178b	241.69	5.4623	1.86272	2.93243	0.00336319	0.152654	5.27271	26.7408	0	5.45169	137.656	1275.02
casp6l1	127.791	3.51317	1.19957	2.92869	0.00340397	0.154085	2.25973	41.6841	17.7875	117.757	272.763	314.497
znf526	22.452	5.24921	1.79465	2.92491	0.00344552	0.155543	2.25973	0	1.18583	14.1744	63.7297	53.3624
LOC110439414	31.5263	5.25638	1.79887	2.92204	0.00347747	0.156561	0.753245	3.93246	0	140.654	16.5697	27.2489
napbb	55.0031	4.47193	1.5314	2.92017	0.00349845	0.157081	3.01298	11.0109	0	51.2459	69.4654	195.284
nwd2	44.8901	5.32314	1.8237	2.91886	0.00351309	0.157315	4.51947	0.786493	1.18583	1.09034	208.396	53.3624
wasa	606.26	-3.18546	1.0926	-2.91549	0.00355128	0.158599	331.428	515.939	2429.77	54.5169	72.0146	233.886
BX511128.3	592.505	-2.56149	0.879317	-2.91304	0.00357926	0.15942	589.037	448.301	2002.87	207.164	181.63	126.026
aplnrb	53.2329	5.5905	1.92249	2.90795	0.00363802	0.160959	3.01298	0	3.5575	2.18068	42.6989	267.947
elp3	236.353	-4.06721	1.39903	-2.90716	0.00364726	0.160959	399.973	566.275	372.352	27.2585	52.2584	0
musk	39.6486	5.89713	2.02786	2.90805	0.00363685	0.160959	3.01298	0.786493	0	1.09034	49.0719	183.93
si:dkey-110g7.8	45.7407	4.79425	1.64937	2.90672	0.00365245	0.160959	1.50649	7.86493	0	92.6788	19.1189	153.275
CABZ01066578.1	45.3853	-5.65171	1.94677	-2.90312	0.00369467	0.162199	84.3634	23.5948	158.902	5.45169	0	0
mafbb	14001.7	-2.32966	0.802593	-2.90266	0.00370006	0.162199	12378.1	21219.6	36473.9	5590.17	6208.55	2140.17
muc5.1	126.846	5.62973	1.94046	2.90124	0.00371688	0.162426	0	14.9434	0	365.263	358.161	22.7074
pcolceb	132.844	7.01228	2.41795	2.90009	0.0037306	0.162426	6.02596	0	0	334.734	456.305	0
si:ch73-21g5.7	20.8686	5.52266	1.90452	2.89976	0.00373449	0.162426	1.50649	0	1.18583	50.1556	7.64756	64.7161
atp2b3a	47.8679	4.36641	1.50705	2.89733	0.00376357	0.16284	6.7792	6.29194	0	66.5106	170.158	37.4672
racgap1	202.018	3.85604	1.33085	2.89742	0.00376242	0.16284	3.76622	68.4249	5.92917	152.647	725.881	255.458
rx3	25.8775	6.00919	2.07543	2.89539	0.00378684	0.163423	2.25973	0	0	75.2334	67.5535	10.2183
znf395b	321.507	2.20017	0.76017	2.89431	0.00379995	0.163565	178.519	74.7168	91.3092	405.606	491.993	686.899
slc16a9a	132.123	-4.19786	1.45224	-2.89062	0.00384488	0.165072	9.03894	178.534	564.457	13.0841	24.2173	3.40611
BX548046.2	327.681	-3.03424	1.05023	-2.88913	0.00386308	0.165427	361.558	110.109	1280.7	66.5106	84.7605	62.4453
ccdc87	53.5298	-6.39407	2.21683	-2.88433	0.00392247	0.16754	218.441	99.0981	0	1.09034	2.54919	0
LOC110437714	43.2489	-4.26878	1.48148	-2.88143	0.00395879	0.168659	37.6622	195.837	13.0442	7.63237	1.91189	3.40611
gig2p	14.2528	7.44614	2.58509	2.88042	0.00397151	0.168769	0	0	0	18.5358	36.3259	30.655
arr3a	967.455	2.23226	0.7765	2.87476	0.00404329	0.171382	262.129	270.554	486.192	1053.27	1045.17	2687.42
mb	47.9689	4.03533	1.40425	2.87365	0.00405764	0.171554	2.25973	1.57299	13.0442	170.093	29.3157	71.5283
asb14b	120.511	4.34778	1.5143	2.87115	0.00408987	0.171684	31.6363	0.786493	1.18583	145.015	119.812	424.628
camk2a	29.3783	5.42343	1.8906	2.86863	0.00412257	0.171684	0.753245	3.14597	0	5.45169	124.91	42.0087
gpr137bb	19.955	7.92987	2.7633	2.86971	0.00410852	0.171684	0	0	0	4.36135	6.37297	108.995
LOC110439924	17.4098	-7.67706	2.67279	-2.8723	0.00407497	0.171684	29.3765	3.93246	71.15	0	0	0
RAMP1	123.579	4.70195	1.63799	2.87057	0.00409735	0.171684	9.03894	0.786493	17.7875	3.27102	206.484	504.104
SLC7A1 (1 of many)	92.1253	3.35296	1.16865	2.86909	0.00411656	0.171684	13.5584	33.0327	2.37167	166.822	112.164	224.803
pde6gb	143.637	5.41346	1.88796	2.86735	0.0041392	0.171947	19.5844	0	0	110.124	128.097	604.017
XLOC_022281	68.2503	-7.22042	2.51896	-2.86643	0.00415124	0.172018	348.752	58.2005	0	0	2.54919	0
gtse1	242.348	-3.83077	1.34101	-2.85663	0.00428165	0.176544	129.558	62.1329	1166.86	65.4203	21.0308	9.08296
myog	297.314	3.69701	1.29399	2.85706	0.00427582	0.176544	25.6103	62.9194	39.1325	58.8783	123.636	1473.71
pitx2	624.449	3.57086	1.25048	2.8556	0.00429555	0.17668	29.3765	254.037	7.115	1525.38	863.537	1067.25
nsun4	82.7129	4.23223	1.48332	2.85321	0.00432803	0.177577	7.53245	17.3028	0	164.641	49.0719	257.729
ica1	14.6368	6.50854	2.283	2.85087	0.00436004	0.178451	0.753245	0	0	49.0652	15.2951	22.7074
grk5l	24.9553	5.27489	1.85413	2.84494	0.00444199	0.18136	1.50649	0	2.37167	9.81305	29.3157	106.725
LECT2 (1 of many)	509.735	-3.98217	1.40275	-2.83884	0.00452782	0.184412	260.623	157.299	2458.23	121.028	4.46108	56.7685
gpr19	38.5501	4.19295	1.479	2.835	0.00458264	0.186189	2.25973	3.93246	5.92917	63.2396	149.127	6.81222
ccdc3b	132.5	3.4531	1.22	2.8304	0.00464893	0.187511	3.76622	54.268	8.30084	141.744	264.478	322.445
CR407584.1	43.6677	6.32429	2.23327	2.83185	0.00462797	0.187511	0	3.14597	0	1.09034	114.713	143.057
dhrs7cb	678.527	2.36872	0.836838	2.83056	0.00464659	0.187511	152.155	344.484	163.645	459.032	1563.29	1388.56
adamtsl7	321.04	4.09202	1.44856	2.82489	0.00472961	0.189913	83.6102	22.8083	0	507.007	548.713	764.104
apoa2	3127.64	-2.64268	0.935534	-2.82478	0.0047313	0.189913	7715.49	4066.17	4393.52	409.967	324.384	1856.33
tet1	365.223	-2.95298	1.046	-2.82313	0.0047557	0.190434	408.259	348.416	1184.65	25.0778	172.707	52.227
mast1b	137.923	4.9415	1.75152	2.82125	0.00478364	0.191093	0.753245	25.1678	0	87.2271	85.3978	628.995
LOC110437974	128.371	-4.44263	1.57529	-2.8202	0.0047994	0.191264	174	164.377	398.44	2.18068	31.2276	0
trmt11	236.595	-3.22426	1.14476	-2.81653	0.00485448	0.192997	46.7012	296.508	939.181	40.3425	44.6108	52.227
krt1-c5	18.5508	5.50047	1.95748	2.80997	0.00495463	0.19651	1.50649	0.786493	0	44.7039	58.6313	5.67685
atp1a1a.3	430.727	-3.25959	1.16095	-2.80769	0.0049898	0.196683	332.181	97.5251	1910.38	106.853	78.3875	59.0392
CABZ01029822.1	58.239	4.68743	1.66935	2.80793	0.00498603	0.196683	1.50649	0	11.8583	61.059	49.0719	225.939
her8a	17.7031	7.7572	2.76313	2.80739	0.00499441	0.196683	0	0	0	89.4078	3.18648	13.6244
SNTA1	197.73	3.07699	1.09653	2.80611	0.00501432	0.197001	27.8701	66.8519	30.8317	157.009	104.517	799.3
raf1a	163.523	-3.39071	1.20866	-2.80535	0.00502624	0.197005	304.311	198.196	393.697	2.18068	61.1805	21.572
tmem176	265.123	2.84005	1.01285	2.80402	0.00504692	0.197351	93.4024	62.1329	39.1325	283.488	139.568	973.012
sardh	500.981	-2.79563	0.997665	-2.80218	0.00507592	0.197566	1204.44	475.042	948.667	66.5106	271.489	39.7379
ska2	210.367	2.37457	0.847407	2.80216	0.00507614	0.197566	103.195	63.7059	36.7609	361.992	202.66	493.886
cyp2x9	32.9589	5.12836	1.83087	2.80105	0.00509371	0.197788	3.76622	1.57299	0	79.5947	3.82378	108.995
gata3	482.099	-2.52005	0.900204	-2.79942	0.00511949	0.198327	1337.01	378.303	748.261	145.015	224.966	59.0392
trmt6	140.755	-4.02856	1.44075	-2.79615	0.00517149	0.199876	124.285	595.375	75.8934	1.09034	7.01027	40.8733
minpp1b	42.0266	5.99928	2.15073	2.78941	0.0052804	0.203613	3.76622	0	0	4.36135	202.023	42.0087
calub	304.712	1.9714	0.706977	2.78849	0.00529544	0.203721	170.987	114.828	85.3801	383.799	502.19	571.091
arhgap12b	653.356	-2.10255	0.754764	-2.78571	0.00534105	0.204941	1002.57	735.371	1441.97	349.999	261.929	128.297
CABZ01061591.1	140.215	-3.0697	1.10249	-2.78432	0.00536404	0.204941	207.142	276.059	269.184	8.72271	68.8281	11.3537
napgb	61.1114	4.59272	1.64943	2.78443	0.0053622	0.204941	2.25973	11.0109	1.18583	4.36135	66.2789	281.572
CU302323.1	77.1353	-2.45351	0.882209	-2.78109	0.00541764	0.206043	109.974	188.758	92.4951	25.0778	20.3935	26.1135
si:ch211-67e16.3	274.449	3.12829	1.12479	2.78122	0.00541543	0.206043	64.7791	99.0981	4.74334	442.677	363.259	672.139
ikzf2	1002.93	-4.94021	1.77797	-2.77856	0.00545998	0.207181	479.817	9.43791	5338.63	1.09034	100.056	88.5588
si:ch211-126j24.1	96.4178	3.0672	1.10544	2.77464	0.00552629	0.20922	45.1947	10.2244	5.92917	197.351	173.345	146.463
sgca	588.064	3.79737	1.36912	2.77358	0.00554428	0.209316	59.5063	174.601	2.37167	294.391	739.264	2258.25
thg1l	148.162	4.76517	1.71841	2.77302	0.00555395	0.209316	2.25973	29.1002	0	142.834	36.9632	677.816
ackr3a	142.616	-4.21267	1.52204	-2.76777	0.00564417	0.21006	186.805	31.4597	594.103	2.18068	38.8751	2.27074
dkk3b	100.264	4.08102	1.47464	2.76747	0.00564935	0.21006	1.50649	30.6732	1.18583	356.541	98.1437	113.537
gcm2	901.422	-4.53221	1.63743	-2.76788	0.00564221	0.21006	2125.66	114.828	2944.43	10.9034	211.583	1.13537
plxnb1a	445.538	-3.70885	1.33977	-2.76828	0.00563522	0.21006	405.246	575.713	1502.45	116.666	72.0146	1.13537
TMEM132D	99.4354	6.78273	2.44879	2.76983	0.00560854	0.21006	5.27271	0	0	219.158	372.181	0
zmp:0000000937	33.7649	4.1915	1.51324	2.76988	0.00560771	0.21006	6.02596	3.14597	1.18583	146.105	32.5021	13.6244
pvalb8	785.292	-3.17547	1.15048	-2.76012	0.00577801	0.212749	2192.7	212.353	1836.86	68.6913	60.5432	340.611
si:dkey-93m18.3	22.1013	-5.53029	2.00273	-2.76137	0.00575588	0.212749	58.7531	46.4031	24.9025	0	2.54919	0
ube2ql1	87.7049	4.2789	1.5505	2.7597	0.00578552	0.212749	8.28569	17.3028	0	57.7879	374.731	68.1222
XLOC_000695	441.797	4.57362	1.65704	2.76012	0.00577801	0.212749	42.935	63.7059	0	1574.45	931.091	38.6026
zgc:101810	378.659	2.47685	0.896644	2.76236	0.00573853	0.212749	105.454	195.05	45.0617	613.861	348.601	963.929
fibinb	70.8118	3.06383	1.11051	2.75893	0.00579912	0.212779	21.8441	19.6623	3.5575	85.0464	105.154	189.607
abat	820.177	-3.25312	1.18051	-2.75569	0.00585677	0.214341	168.727	563.915	3721.15	189.719	87.947	189.607
zgc:77058	59.0218	4.04217	1.46716	2.7551	0.00586742	0.214341	18.0779	0.786493	1.18583	119.937	141.48	72.6636
bbs9	24.3424	4.88304	1.77427	2.75214	0.00592076	0.214701	1.50649	3.14597	0	9.81305	87.3097	44.2794
ppp1r9a	1138.91	-2.99897	1.08986	-2.75169	0.00592883	0.214701	409.012	1005.92	4659.14	239.874	405.958	113.537
si:ch211-173a9.6	865.026	-5.16299	1.87624	-2.75177	0.00592733	0.214701	223.714	34.6057	4790.77	137.383	2.54919	1.13537
tpm4b	293.221	3.74714	1.36168	2.75186	0.0059258	0.214701	32.3895	88.0872	1.18583	296.572	230.701	1110.39
adamts15b	109.142	4.35489	1.58651	2.74495	0.00605205	0.217743	7.53245	20.4488	2.37167	4.36135	95.5945	524.541
asf1ba	262.189	2.92709	1.06623	2.74526	0.00604621	0.217743	73.818	99.0981	9.48667	715.262	238.349	437.117
bmp8a	21.5386	-5.89559	2.14716	-2.74576	0.00603709	0.217743	54.2336	7.86493	65.2209	0	1.91189	0
LOC110438149	17.838	6.00501	2.1893	2.74289	0.00609018	0.218172	0.753245	0.786493	0	9.81305	91.1335	4.54148
RF00263	32.0802	-5.25503	1.91547	-2.74347	0.00607938	0.218172	17.3246	5.50545	164.831	0	2.54919	2.27074
tbc1d2	75.572	4.58758	1.67644	2.7365	0.00620964	0.221975	3.76622	14.1569	0	115.576	13.3832	306.55
dnajb12b	71.3022	3.11522	1.13944	2.734	0.00625708	0.222715	29.3765	11.0109	3.5575	177.725	99.4183	106.725
fam69c	86.8564	4.78845	1.75109	2.73455	0.00624662	0.222715	0.753245	17.3028	0	63.2396	388.751	51.0916
txnipb	415.251	4.40689	1.61448	2.72961	0.00634102	0.224904	2.25973	108.536	1.18583	133.021	687.643	1558.86
XLOC_007541	121.543	-3.44974	1.26393	-2.72937	0.0063456	0.224904	36.909	99.0981	532.44	11.9937	36.3259	12.4891
amfrb	16.4973	5.90201	2.16401	2.72734	0.00638464	0.225219	1.50649	0	0	33.8005	21.6681	42.0087
si:ch211-66i8.3	14.0527	7.4238	2.72252	2.72681	0.00639504	0.225219	0	0	0	16.3551	8.92216	59.0392
TMEM208	372.83	-2.37832	0.871843	-2.72792	0.00637345	0.225219	329.168	358.641	1188.21	135.202	81.574	144.192
XLOC_036507	96.9631	-5.80837	2.13155	-2.72494	0.00643124	0.226016	465.505	106.177	0	4.36135	5.73567	0
cuedc1a	80.7827	4.0902	1.50312	2.72114	0.00650565	0.22815	10.5454	14.9434	1.18583	11.9937	81.574	364.454
gpc1a	236.39	3.92736	1.44367	2.72041	0.00652016	0.228178	73.0648	2.35948	11.8583	93.7691	158.687	1078.6
gabrr3a	161.657	-5.60795	2.06229	-2.71928	0.00654244	0.228478	0.753245	40.1111	909.535	16.3551	3.18648	0
esco2	748.571	-2.54981	0.938195	-2.71778	0.00657222	0.229025	658.336	464.817	2713.19	291.12	198.199	165.764
gng13a	64.8218	6.95994	2.56153	2.7171	0.0065856	0.229025	3.01298	0	0	0	50.9838	334.934
ccl34b.1	1826.45	-3.02545	1.11394	-2.71599	0.00660776	0.229317	1603.66	4423.24	3733.01	930.059	215.406	53.3624
stab2	438.217	-4.23115	1.55866	-2.7146	0.0066355	0.229801	32.3895	114.041	2350.32	11.9937	105.791	14.7598
agxta	76.361	4.17887	1.54384	2.70681	0.00679341	0.234781	14.3117	9.43791	0	26.1681	161.873	246.375
pcmtl	159.8	3.94148	1.45875	2.70197	0.00689307	0.237733	5.27271	51.9085	1.18583	184.267	86.0351	630.13
itln1	320.548	3.93811	1.45802	2.701	0.00691308	0.23793	63.2726	54.268	0	838.47	732.254	235.021
asb5a	86.0423	5.05472	1.87225	2.69981	0.00693783	0.238289	0	14.9434	0	286.759	82.8486	131.703
mybpha	304.995	3.95884	1.46967	2.69369	0.00706662	0.242213	66.2855	44.0436	0	212.616	923.443	583.58
ccl34b.8	94.383	5.27231	1.95779	2.69299	0.00708144	0.242223	0	14.1569	0	192.99	24.2173	334.934
rab39ba	34.3787	5.41838	2.01448	2.68972	0.0071513	0.244111	3.01298	1.57299	0	1.09034	38.2378	162.358
grn2	262.735	2.28776	0.85101	2.68829	0.0071819	0.244176	50.4674	80.2223	137.557	607.319	216.044	484.803
pdrg1	332.357	-3.77348	1.40369	-2.68826	0.00718252	0.244176	173.246	51.122	1634.08	63.2396	65.6416	6.81222
asb5b	69.5915	5.83727	2.17229	2.68715	0.00720641	0.244462	0	7.07843	0	6.54203	23.58	380.349
kctd1	38.9332	4.7229	1.758	2.68651	0.00722029	0.244462	6.7792	1.57299	0	7.63237	110.89	106.725
arhgap39	20.2035	-4.57414	1.70369	-2.68484	0.00725638	0.245186	79.844	30.6732	5.92917	1.09034	2.54919	1.13537
CABZ01068248.1	1755.48	-2.62238	0.97703	-2.68404	0.0072739	0.24528	5919.75	1129.4	2012.36	159.189	672.986	639.213
CU469362.1	68.7183	4.25121	1.58532	2.6816	0.00732704	0.246076	1.50649	18.8758	0	116.666	98.1437	177.118
shisa3	60.1442	6.03708	2.25109	2.68185	0.00732157	0.246076	4.51947	0.786493	0	71.9623	283.597	0
hey1	53.3864	3.31129	1.23721	2.67643	0.00744121	0.249408	10.5454	17.3028	1.18583	99.2208	79.6621	112.402
med1	307.595	2.83491	1.06008	2.67423	0.00749014	0.250156	9.03894	119.547	98.4242	668.377	393.85	556.331
phlda1	204.426	3.90725	1.46153	2.6734	0.00750859	0.250156	15.0649	61.3464	0	514.64	376.643	258.864
zgc:194209	109.274	4.84363	1.81139	2.67398	0.00749579	0.250156	21.0909	0.786493	0	101.401	24.8546	507.51
hook1	100.477	6.23083	2.33526	2.66815	0.00762702	0.253595	0.753245	7.07843	0	0	21.6681	573.362
mtrr	125.824	-4.34854	1.63074	-2.6666	0.0076622	0.253862	1.50649	187.972	530.068	3.27102	8.28486	23.8428
tom1l2a	1488.36	-2.82008	1.05761	-2.66646	0.00766553	0.253862	1154.72	1326.03	5342.18	400.154	626.463	80.6112
LOC101883894	68.0774	6.71302	2.51967	2.66424	0.00771626	0.255035	3.76622	0	0	312.927	91.7708	0
smad6b	55.6584	4.06906	1.52785	2.66327	0.00773864	0.255268	6.7792	11.7974	0	31.6198	175.894	107.86
stap2b	499.09	-3.05333	1.14773	-2.66033	0.00780636	0.256993	641.011	324.822	1706.42	52.3362	23.58	246.375
LOC110439786	202.458	-3.98766	1.50047	-2.6576	0.00786983	0.258571	85.8699	29.1002	1028.12	4.36135	54.8075	12.4891
ankle2	174.646	3.61234	1.361	2.65418	0.00795012	0.260183	11.2987	65.2789	2.37167	315.108	71.3773	582.445
cep170b	744.196	-3.19148	1.20217	-2.65477	0.00793617	0.260183	1151.71	187.185	2685.91	227.881	188.64	23.8428
trpm1b	19.8325	5.16533	1.9466	2.65351	0.00796596	0.26019	0.753245	2.35948	0	88.3174	18.4816	9.08296
cngb3.2	47.1187	4.50517	1.70138	2.64794	0.00809838	0.263482	0.753245	11.0109	0	166.822	54.1702	49.9563
mxe	23.3645	5.81724	2.19662	2.64827	0.00809047	0.263482	0	2.35948	0	14.1744	14.6578	108.995
cep120	136.303	-2.75713	1.0422	-2.64548	0.00815739	0.264369	432.363	209.207	71.15	26.1681	57.3567	21.572
spag9a	85.1099	4.29082	1.62169	2.64588	0.00814778	0.264369	12.0519	12.5839	0	16.3551	344.778	124.891
kcnc4	13.7113	-6.34054	2.39875	-2.64327	0.0082109	0.265587	50.4674	23.5948	7.115	1.09034	0	0
armc9	111.871	2.41679	0.914718	2.64212	0.00823893	0.265977	61.0128	26.7408	17.7875	206.074	142.755	216.856
FO904870.1	108.032	3.01587	1.14217	2.64048	0.00827895	0.266237	21.8441	45.6166	3.5575	250.778	212.857	113.537
foxj2	312.372	-2.26519	0.857709	-2.64098	0.0082666	0.266237	323.142	615.037	613.076	195.171	63.0924	64.7161
DXO	333.947	-3.95067	1.49752	-2.63814	0.0083362	0.267047	11.2987	106.177	1764.52	56.6976	38.8751	26.1135
rhbdd1	343.188	-3.24486	1.22997	-2.63817	0.00833537	0.267047	387.168	145.501	1330.51	38.1618	145.304	12.4891
angptl2b	162.738	4.11284	1.56103	2.63469	0.00842135	0.268271	7.53245	45.6166	0	90.4981	275.312	557.466
si:ch211-199i15.5	403.514	3.84938	1.46107	2.63464	0.00842271	0.268271	64.0258	92.8061	0	379.438	957.22	927.597
utp18	115.653	4.09342	1.55319	2.63548	0.00840178	0.268271	5.27271	25.9543	7.115	95.9498	555.086	4.54148
map1b	73.7098	5.32193	2.02158	2.63256	0.00847429	0.269398	1.50649	0	9.48667	1.09034	61.1805	368.995
rhobtb1	12.9912	6.33449	2.40698	2.63172	0.00849536	0.269554	0	0.786493	0	8.72271	18.4816	49.9563
cry5	173.171	-3.59269	1.36573	-2.63059	0.0085237	0.269939	76.0777	128.985	754.191	54.5169	2.54919	22.7074
2025-09-03	115.856	4.92184	1.87292	2.6279	0.00859134	0.271565	15.8181	1.57299	4.74334	403.425	269.577	0
si:dkey-29j8.2	63.113	4.07461	1.55092	2.62722	0.00860847	0.271591	5.27271	15.7299	0	100.311	38.2378	219.126
zdhhc16a	821.098	-3.66104	1.39542	-2.62361	0.00870028	0.273968	745.712	70.7843	3749.61	33.8005	277.861	48.8209
chia.6	3015.39	2.03533	0.777563	2.61758	0.00885551	0.276885	501.661	1206.48	1840.41	3266.65	5400.45	5876.67
kalrnb	608.645	-2.26558	0.865574	-2.61743	0.00885939	0.276885	1287.3	627.621	1108.75	209.345	347.327	71.5283
osr1	94.7864	3.95013	1.50847	2.61864	0.00882806	0.276885	6.02596	28.3137	0	122.118	110.252	302.008
si:dkey-238c7.16	162.628	4.55947	1.74164	2.61791	0.0088469	0.276885	31.6363	7.86493	0	14.1744	152.314	769.781
dlgap3	100.156	4.65923	1.78112	2.61589	0.0088994	0.277334	4.51947	0.786493	17.7875	1.09034	108.978	467.772
si:ch211-133l5.7	197.87	-4.89114	1.86999	-2.6156	0.00890705	0.277334	1.50649	51.122	1095.71	8.72271	0.637297	29.5196
aclyb	55.4137	-6.20528	2.37496	-2.61279	0.00898063	0.278583	316.363	11.7974	0	0	3.18648	1.13537
homer2	127.093	-3.99331	1.52801	-2.61342	0.00896423	0.278583	110.727	7.07843	600.032	6.54203	32.5021	5.67685
itga10	106.463	4.02471	1.54253	2.60916	0.00907649	0.280512	4.51947	32.2462	0	333.644	102.605	165.764
plekho1a	19.7612	6.1736	2.36563	2.60971	0.00906184	0.280512	1.50649	0	0	95.9498	16.5697	4.54148
si:dkey-70b23.2	103.109	-5.91578	2.27141	-2.60445	0.00920212	0.283868	2.25973	34.6057	571.572	0	0	10.2183
FP067442.1	127.724	4.46965	1.71728	2.60276	0.00924779	0.28475	2.25973	30.6732	0	442.677	265.753	24.9781
sox19b	155.056	4.27963	1.646	2.60003	0.00932169	0.286496	42.1817	3.14597	0	172.273	96.2318	616.506
lrp3	56.9052	5.16006	1.98881	2.59454	0.00947173	0.288966	4.51947	2.35948	2.37167	0	26.7665	305.414
nmt1b	231.118	2.66626	1.02723	2.59557	0.00944344	0.288966	24.8571	66.8519	97.2384	166.822	223.691	807.248
si:dkeyp-72e1.7	27.9806	4.19391	1.61682	2.59392	0.00948878	0.288966	3.01298	5.50545	0	87.2271	47.16	24.9781
stra6l	805.778	-3.13053	1.20685	-2.59397	0.00948757	0.288966	259.869	828.177	3251.56	160.28	305.265	29.5196
zgc:172014	83.6837	-3.14378	1.2108	-2.59644	0.00941957	0.288966	41.4285	92.8061	316.618	25.0778	5.73567	20.4367
cry1ab	358.718	-2.2055	0.851698	-2.58953	0.0096106	0.292141	583.012	239.88	946.296	123.208	175.894	84.0173
recql4	43.467	4.74333	1.83319	2.58747	0.00966849	0.293365	4.51947	4.71896	0	2.18068	121.086	128.297
CU929150.1	31.6141	5.90252	2.28547	2.58263	0.00980503	0.294357	3.01298	0	0	34.8908	1.91189	149.869
gnl1	279.302	-1.93091	0.747524	-2.58307	0.00979249	0.294357	339.713	441.222	546.67	69.7817	111.527	166.899
gstt2	487.528	-3.50416	1.35619	-2.58383	0.00977105	0.294357	253.09	351.562	2083.51	188.629	42.6989	5.67685
nr2f2	216.278	2.08985	0.808468	2.58496	0.00973915	0.294357	64.7791	122.693	59.2917	293.301	522.584	235.021
tctn2	20.4513	4.13078	1.59949	2.58255	0.00980719	0.294357	3.01298	2.35948	1.18583	13.0841	86.0351	17.0305
zgc:162936	46.0202	3.80204	1.47133	2.58409	0.0097637	0.294357	6.02596	0.786493	11.8583	186.448	47.16	23.8428
dvl1b	44.9603	4.10544	1.59163	2.57939	0.00989747	0.296532	3.76622	6.29194	4.74334	2.18068	58.6313	194.148
hoxa11b	44.9533	5.24061	2.03319	2.57752	0.00995109	0.296539	6.02596	0.786493	0	237.694	22.9427	2.27074
lin52	188.788	-2.37952	0.922835	-2.57849	0.00992328	0.296539	257.61	121.12	571.572	41.4329	69.4654	71.5283
tpst1	571.914	-1.90652	0.739521	-2.57805	0.00993599	0.296539	1370.15	559.983	779.093	214.797	326.933	180.524
LOC101886193	13.458	-7.3052	2.83708	-2.5749	0.0100269	0.298265	3.76622	18.8758	58.1059	0	0	0
gpr63	201.063	-4.11588	1.6013	-2.57034	0.0101598	0.301142	93.4024	18.0893	1029.3	1.09034	39.5124	24.9781
si:ch211-107m4.1	46.1455	-2.74663	1.06835	-2.57091	0.0101431	0.301142	61.7661	135.277	43.8759	11.9937	11.4713	12.4891
slc34a1a	88.2588	-3.42876	1.33491	-2.56852	0.0102132	0.302189	407.505	51.122	26.0884	7.63237	23.58	13.6244
mag	116.171	3.24766	1.26519	2.56694	0.01026	0.302499	7.53245	9.43791	49.805	461.213	97.5064	71.5283
vwde	104.293	4.33082	1.68709	2.56703	0.0102574	0.302499	28.6233	0.786493	0	276.946	96.8691	222.532
slc26a3.2	235.552	-2.43199	0.948225	-2.56478	0.0103242	0.303853	212.415	413.695	566.829	55.6073	136.382	28.3842
aftphb	85.7062	4.10716	1.60374	2.56098	0.0104376	0.306648	25.6103	2.35948	0	246.416	65.0043	174.847
ext1a	470.765	-2.45276	0.960538	-2.55353	0.0106636	0.311715	396.96	397.965	1593.76	63.2396	210.308	162.358
gal3st4	192.453	3.20753	1.25615	2.55345	0.0106662	0.311715	62.5193	48.7626	1.18583	260.591	321.835	459.825
trim59	473.023	-2.17726	0.852666	-2.55347	0.0106656	0.311715	802.959	368.865	1152.63	240.965	194.376	78.3405
LOC110439800	177.231	3.18768	1.2492	2.55178	0.0107173	0.312222	57.2466	46.4031	1.18583	397.974	241.536	319.039
sgk2a	142.716	-2.82835	1.10844	-2.55166	0.010721	0.312222	257.61	80.2223	412.67	10.9034	26.7665	68.1222
obsl1b	22.7821	4.28248	1.67883	2.55087	0.0107456	0.312391	1.50649	3.93246	1.18583	5.45169	96.2318	28.3842
acta1a	6491.97	2.12684	0.834426	2.54887	0.0108073	0.312441	2969.29	2497.9	1789.42	3881.6	8361.34	19452.3
arl2bp	88.3267	4.05572	1.59051	2.54995	0.0107739	0.312441	27.8701	0.786493	1.18583	99.2208	47.7973	353.1
CR388206.1	12.0584	7.20393	2.82657	2.54864	0.0108142	0.312441	0	0	0	6.54203	20.3935	45.4148
creld1b	37.4486	4.4935	1.76328	2.54838	0.0108223	0.312441	3.76622	0	5.92917	20.7164	172.707	21.572
trip10a	800.719	-2.17339	0.853592	-2.54616	0.0108914	0.313892	1211.97	440.436	2280.36	213.706	352.425	305.414
tnni1c	94.4895	2.5962	1.02054	2.54394	0.010961	0.315351	29.3765	37.7517	13.0442	107.944	84.7605	294.061
gap43	34.6248	4.49424	1.76922	2.54024	0.0110775	0.317342	7.53245	0	1.18583	88.3174	93.6827	17.0305
mrc1b	11151.3	-1.9628	0.772939	-2.5394	0.0111041	0.317342	9653.59	20203.4	23391.8	3440.02	7458.92	2760.08
ngfra	50.3537	4.57006	1.79971	2.53933	0.0111064	0.317342	2.25973	8.65142	1.18583	1.09034	41.4243	247.511
slc17a7a	41.5016	3.91477	1.54093	2.54052	0.0110689	0.317342	10.5454	4.71896	0	34.8908	89.8589	108.995
BX629344.1	116.23	4.0149	1.58413	2.53446	0.0112622	0.318519	1.50649	37.7517	1.18583	74.143	70.74	512.052
fli1b	1512.1	-2.2147	0.874043	-2.53386	0.0112814	0.318519	2197.22	2167.57	3099.77	937.691	523.858	146.463
ggt1b	37.3161	4.80039	1.89257	2.53644	0.0111987	0.318519	6.02596	1.57299	0	75.2334	2.54919	138.515
LOC795897	13.8307	6.42548	2.53479	2.53492	0.0112474	0.318519	0.753245	0	0	65.4203	3.18648	13.6244
prickle2b	42.9249	5.02009	1.97884	2.53689	0.0111843	0.318519	6.7792	0.786493	0	4.36135	221.779	23.8428
sdk1a	90.9218	-2.91737	1.15066	-2.53539	0.0112322	0.318519	290.753	107.75	83.0084	7.63237	12.1086	44.2794
si:ch211-202f5.3	528.584	-2.38723	0.942092	-2.53397	0.0112778	0.318519	1486.91	190.331	985.428	124.299	199.474	185.065
zgc:100868	360.939	-2.71324	1.07157	-2.53202	0.0113406	0.319648	1108.02	166.736	604.775	30.5295	182.904	72.6636
l3mbtl1b	100.025	-3.65923	1.44723	-2.52844	0.011457	0.322382	78.3375	81.0088	397.254	5.45169	36.9632	1.13537
tmem45b	1116.14	-2.93497	1.16112	-2.52772	0.0114807	0.322505	1311.4	885.591	3725.89	25.0778	520.672	228.209
mal2	458.656	-2.61634	1.03545	-2.52677	0.0115117	0.322831	484.336	161.231	1720.65	163.551	137.019	85.1527
astn1	187.859	4.56527	1.80807	2.52494	0.0115718	0.323122	1.50649	41.6841	2.37167	1.09034	578.666	501.833
BX629346.2	41.0259	-3.30491	1.30904	-2.52468	0.0115803	0.323122	20.3376	40.8976	162.459	5.45169	10.1968	6.81222
si:ch211-227m13.1	33.8575	4.16249	1.64825	2.5254	0.0115566	0.323122	3.01298	0.786493	7.115	154.828	30.5903	6.81222
zgc:113119	48.5894	6.54135	2.59259	2.52309	0.0116328	0.324045	3.01298	0	0	223.519	65.0043	0
nudt3b	265.106	3.97876	1.57928	2.51935	0.0117573	0.326967	11.2987	83.3682	0	903.891	176.531	415.545
LOC101883319	715.774	-2.79504	1.11026	-2.51748	0.0118199	0.32816	1133.63	145.501	2474.84	244.236	219.23	77.2051
lpar6a	1875.44	-1.85351	0.736864	-2.51541	0.0118895	0.328451	1528.33	2992.61	4292.72	630.216	676.809	1131.96
nin	86.2538	2.84001	1.12884	2.51588	0.0118737	0.328451	23.3506	36.1787	3.5575	149.376	100.693	204.367
XLOC_013497	42.1167	-4.17385	1.65855	-2.51656	0.0118505	0.328451	7.53245	17.3028	214.636	7.63237	4.46108	1.13537
ppfia2	17.2758	5.37138	2.14076	2.5091	0.0121038	0.333081	0	2.35948	0	39.2522	22.3054	39.7379
vsx1	442.928	3.73504	1.48859	2.50911	0.0121035	0.333081	76.0777	109.322	0	452.49	637.934	1381.74
zgc:153665	412.165	-3.11187	1.24042	-2.50871	0.0121171	0.333081	1255.66	139.209	821.783	7.63237	104.517	144.192
wash1	201.809	2.9612	1.18098	2.50741	0.0121621	0.333766	48.9609	84.9412	3.5575	556.073	292.519	224.803
zgc:162941	22.1516	4.56539	1.82237	2.50519	0.0122384	0.335033	2.25973	0.786493	2.37167	14.1744	3.18648	110.131
znf710a	455.969	-2.87911	1.14939	-2.5049	0.0122485	0.335033	235.012	520.658	1653.05	152.647	157.412	17.0305
mylkb	108.573	5.31277	2.12158	2.50416	0.0122743	0.335137	15.0649	0.786493	0	605.138	29.3157	1.13537
si:ch211-207n23.2	100.482	-3.23335	1.29146	-2.50363	0.0122925	0.335137	302.804	18.0893	224.123	30.5295	21.6681	5.67685
man1b1a	66.2963	-6.5228	2.60843	-2.50066	0.0123961	0.336192	352.519	40.8976	0	4.36135	0	0
rgma	290.658	3.89211	1.55615	2.50112	0.0123803	0.336192	95.6621	14.1569	0	250.778	918.982	464.366
si:ch211-163c2.2	73.0014	4.01155	1.60388	2.50116	0.0123788	0.336192	12.8052	12.5839	0	30.5295	317.374	64.7161
stag1a	44.6486	4.14199	1.65665	2.50021	0.0124119	0.336192	0	3.93246	10.6725	82.8657	146.578	23.8428
XLOC_033366	87.2238	4.41408	1.76703	2.49802	0.0124889	0.337728	6.7792	16.5163	0	4.36135	323.11	172.576
desmb	90.8486	4.04399	1.62387	2.49034	0.0127623	0.344081	1.50649	28.3137	1.18583	11.9937	246.634	255.458
klhl24a	776.578	-1.8198	0.731041	-2.48932	0.0127986	0.344081	964.153	875.366	1791.8	206.074	437.186	384.89
prss35	428.681	2.56668	1.03082	2.48994	0.0127766	0.344081	192.831	162.804	15.4158	845.012	788.336	567.685
rbm24b	355.888	3.68626	1.48096	2.48911	0.0128065	0.344081	136.337	14.9434	2.37167	150.467	268.939	1562.27
tph1b	17.6564	4.75929	1.91275	2.48819	0.0128394	0.34441	1.50649	0	2.37167	7.63237	43.3362	51.0916
CT583728.24	22.7707	-5.35682	2.15576	-2.48489	0.0129593	0.346874	85.8699	16.5163	30.8317	0	0	3.40611
XLOC_026897	44.325	-3.44331	1.38591	-2.48451	0.0129729	0.346874	185.298	25.1678	33.2034	9.81305	10.1968	2.27074
CU928131.1	34.5355	5.40269	2.17885	2.47961	0.0131526	0.35036	0.753245	3.93246	0	1.09034	9.55945	191.877
ehmt2	312.239	-2.65317	1.06967	-2.48036	0.0131249	0.35036	158.181	177.747	1280.7	86.1367	96.8691	73.799
glis2a	35.5439	5.26846	2.12552	2.47867	0.0131874	0.35036	5.27271	0	0	7.63237	150.402	49.9563
LOC108179621	540.288	-3.28641	1.32567	-2.47905	0.0131731	0.35036	887.322	155.726	1897.33	5.45169	105.154	190.742
arhgap20b	288.193	3.20411	1.29383	2.47646	0.0132694	0.351308	101.688	66.0654	1.18583	661.835	325.021	573.362
si:dkeyp-72e1.9	64.6107	3.19535	1.29053	2.476	0.0132864	0.351308	3.76622	28.3137	5.92917	42.5232	93.6827	213.449
zgc:162972	120.021	4.83192	1.95132	2.47623	0.0132776	0.351308	20.3376	3.93246	0	1.09034	139.568	555.196
chia.2	680.702	-3.19257	1.29151	-2.47196	0.0134373	0.352232	533.297	157.299	2990.67	190.809	19.1189	193.013
ephb1	28.3765	5.4236	2.19308	2.47305	0.0133966	0.352232	3.76622	0	0	52.3362	109.615	4.54148
gem	55.4238	5.26709	2.13098	2.47168	0.0134482	0.352232	8.28569	0	0	6.54203	55.4448	262.27
hyal3	254.342	-4.90185	1.98287	-2.4721	0.0134323	0.352232	77.5842	0	1399.28	6.54203	36.9632	5.67685
mogat3b	268.015	3.23059	1.30623	2.47322	0.01339	0.352232	99.4283	50.3355	4.74334	839.561	65.6416	548.383
pik3r3b	1983.17	-3.35782	1.35786	-2.47287	0.0134034	0.352232	619.921	187.185	10034.5	166.822	425.077	465.501
six4b	318.544	-2.62095	1.06134	-2.46947	0.0135314	0.353856	1092.96	216.286	334.405	161.37	26.7665	79.4759
cyth1a	1139.77	-2.07829	0.841873	-2.46865	0.0135625	0.354113	1254.91	752.674	3521.93	484.11	474.149	350.829
aqp1a.2	13.6444	-6.36057	2.5778	-2.46744	0.0136084	0.354386	3.01298	9.43791	68.7784	0	0.637297	0
LOC103909118	108.186	3.679	1.49114	2.46725	0.0136155	0.354386	9.03894	37.7517	0	122.118	191.826	288.384
gbgt1l3	547.868	-3.67236	1.48887	-2.46654	0.0136424	0.354532	754.751	76.2898	2217.51	3.27102	195.65	39.7379
tspan4a	283.946	3.39406	1.37702	2.4648	0.0137091	0.355712	66.2855	58.987	22.5308	30.5295	114.076	1411.26
srek1ip1	117.865	-3.4054	1.38257	-2.46309	0.0137744	0.356355	28.6233	62.9194	554.97	6.54203	38.2378	15.8952
usp54a	971.119	-3.12924	1.27048	-2.46303	0.0137767	0.356355	1334.75	65.2789	3829.06	93.7691	184.816	319.039
rlbp1a	221.08	3.63677	1.4772	2.46193	0.0138191	0.356897	4.51947	92.8061	1.18583	200.622	648.131	379.213
gabrb3	209.932	3.60898	1.46743	2.45938	0.0139176	0.358884	17.3246	73.1438	4.74334	18.5358	246.634	899.213
ccdc149b	254.189	-4.69695	1.91171	-2.45693	0.014013	0.360785	88.8829	0.786493	1379.13	1.09034	48.4346	6.81222
si:dkey-183c6.8	115.568	4.26209	1.73621	2.45482	0.0140955	0.36235	18.0779	14.9434	1.18583	2.18068	604.795	52.227
jam3a	41.5604	4.96223	2.02304	2.45286	0.0141727	0.363773	0.753245	2.35948	4.74334	0	54.1702	187.336
si:dkeyp-77h1.4	36.7835	4.91632	2.00484	2.45223	0.0141975	0.363849	3.01298	3.93246	0	2.18068	14.0205	197.554
pou4f2	102.985	4.08367	1.66593	2.45128	0.014235	0.364251	7.53245	24.3813	2.37167	230.061	352.425	1.13537
maf1	493.076	-2.37846	0.970639	-2.4504	0.0142696	0.364574	485.843	345.27	1650.68	85.0464	274.675	116.943
osbpl10b	142.064	2.72425	1.11202	2.44982	0.0142926	0.364604	34.6493	51.122	26.0884	211.526	40.787	488.209
harbi1	75.7899	3.7131	1.5163	2.44879	0.0143336	0.364961	5.27271	26.7408	0	180.996	149.765	91.9649
zgc:103625	24.5832	4.42838	1.80871	2.44837	0.0143504	0.364961	5.27271	0	1.18583	25.0778	27.4038	88.5588
si:ch73-109d9.1	46.0078	-4.69961	1.92054	-2.44703	0.014404	0.365208	197.35	68.4249	0	5.45169	2.54919	2.27074
tanc2a	401.952	-3.31347	1.35389	-2.44737	0.0143904	0.365208	1028.93	482.12	680.669	51.2459	167.609	1.13537
paqr3b	33.4192	-5.15162	2.10654	-2.44554	0.0144636	0.365607	1.50649	8.65142	184.99	2.18068	3.18648	0
strn4	1560.7	-1.42806	0.58391	-2.44568	0.014458	0.365607	2118.88	2296.56	2411.99	767.598	1057.28	711.877
serpinh1b	464.229	2.85324	1.16948	2.43976	0.0146972	0.370948	204.129	128.198	5.92917	682.552	1077.67	686.899
smpx	49.8191	3.05308	1.25179	2.43897	0.0147294	0.371198	12.8052	8.65142	10.6725	15.2647	83.4859	168.035
si:dkeyp-117h8.4	18.8367	4.79641	1.96893	2.43604	0.0148489	0.373644	3.01298	0.786493	0	55.6073	49.0719	4.54148
smyhc2	1174.29	1.99767	0.820332	2.43519	0.0148838	0.373958	330.674	473.469	607.147	2049.84	2912.45	672.139
cygb1	1418.39	-2.33662	0.959824	-2.43442	0.0149155	0.374191	2710.93	383.808	4009.31	431.774	502.19	472.314
gucy1a1	48.3957	3.88423	1.59591	2.43387	0.0149383	0.3742	15.0649	3.14597	0	97.0401	137.656	37.4672
eva1a	28.6928	4.73349	1.94722	2.4309	0.0150615	0.376718	4.51947	1.57299	0	7.63237	10.834	147.598
mc5ra	56.1564	4.52631	1.86544	2.42641	0.0152491	0.38084	6.7792	7.07843	0	3.27102	38.2378	281.572
zgc:112962	711.143	-2.36434	0.974684	-2.42575	0.015277	0.380963	504.674	885.591	2183.12	70.872	372.819	249.781
dmrt2a	326.301	-4.24256	1.75142	-2.42236	0.0154201	0.383958	996.543	53.4815	809.925	5.45169	92.4081	0
pbx3b	170.017	3.31881	1.37058	2.42147	0.015458	0.384327	74.5712	15.7299	2.37167	69.7817	596.51	261.135
negr1	82.7556	3.77436	1.55937	2.42044	0.0155018	0.384842	3.01298	25.9543	4.74334	4.36135	174.619	283.842
arl6	171.779	4.25041	1.75697	2.41918	0.0155556	0.385603	50.4674	0.786493	0	111.215	334.581	533.624
lrata	45.4371	4.78274	1.97758	2.41847	0.0155858	0.385776	0	9.43791	0	158.099	36.9632	68.1222
otulinb	382.364	-2.6355	1.09015	-2.41756	0.015625	0.386175	109.221	342.124	1524.98	80.685	123.636	113.537
FO704777.1	208.389	-5.3782	2.22618	-2.41589	0.0156966	0.38737	79.0907	0	1141.96	15.2647	14.0205	0
fam207a	291.091	-2.41422	1.00011	-2.41396	0.0157803	0.388615	276.441	238.307	955.782	43.6135	64.367	168.035
si:dkey-9l20.3	2004.65	-3.67905	1.52455	-2.4132	0.015813	0.388615	10257.7	650.43	249.025	247.507	607.344	15.8952
zgc:66447	334.256	-2.87586	1.19177	-2.41311	0.0158171	0.388615	100.935	202.129	1462.13	34.8908	93.0454	112.402
fam83e	306.452	-2.3314	0.96685	-2.41134	0.0158942	0.389935	573.219	146.288	814.668	129.75	129.371	45.4148
fbln1	235.604	2.36143	0.980636	2.40806	0.0160375	0.391459	73.818	124.266	32.0175	232.242	746.912	204.367
lye	936.134	-2.29857	0.954394	-2.40841	0.0160222	0.391459	3293.94	504.928	869.216	365.263	393.85	189.607
rps6ka1	1418.29	-1.73883	0.722172	-2.40778	0.0160497	0.391459	1496.7	2021.29	3029.81	448.129	518.122	995.719
utp6	1647.46	-2.44627	1.01599	-2.40777	0.0160503	0.391459	1183.35	1422.77	5746.55	574.608	808.73	148.733
depdc7a	709.987	-5.07559	2.10977	-2.40575	0.0161391	0.393049	451.947	0.786493	3684.39	121.028	0.637297	1.13537
apcdd1l	80.1133	-2.765	1.14976	-2.40486	0.0161787	0.393437	64.7791	69.9979	284.6	8.72271	34.414	18.1659
klhl35	52.4521	6.33519	2.63567	2.40363	0.0162331	0.394186	3.76622	0	0	0	35.0513	275.895
lingo4b	174.429	-4.06696	1.69252	-2.40289	0.0162659	0.394406	6.7792	55.0545	926.136	9.81305	46.5227	2.27074
si:dkey-165e24.1	370.748	-2.10918	0.878588	-2.40065	0.0163661	0.396259	992.777	210.78	602.404	88.3174	154.226	175.982
meox1	69.4354	3.09663	1.29071	2.39917	0.0164322	0.397283	34.6493	6.29194	2.37167	160.28	68.8281	144.192
chchd4b	41.7554	3.82788	1.59614	2.39821	0.0164755	0.397419	5.27271	11.0109	0	152.647	35.0513	46.5501
FP236812.1	107.08	2.81795	1.17513	2.39798	0.0164855	0.397419	42.935	21.2353	15.4158	75.2334	57.3567	430.305
polq	141.481	3.93771	1.64282	2.39692	0.0165336	0.398001	19.5844	32.2462	0	187.538	585.676	23.8428
klhdc3	821.965	-3.06571	1.27987	-2.39532	0.016606	0.399166	374.363	99.0981	3932.23	121.028	184.816	220.262
zgc:173517	70.9501	3.62211	1.51463	2.39142	0.0167835	0.402853	9.79218	17.3028	4.74334	9.81305	28.6784	355.371
LOC108190717	3747.88	-2.0181	0.844226	-2.39047	0.0168269	0.403303	9171.51	2232.07	6631.18	2298.43	1296.9	857.204
rhof	131.339	3.15726	1.32106	2.38995	0.0168507	0.403303	33.1428	40.1111	5.92917	586.602	74.5637	47.6855
mt2	395.386	-2.49056	1.04243	-2.38919	0.0168857	0.403562	371.35	565.488	1076.74	161.37	19.1189	178.253
pcxb	491.744	-1.72141	0.72217	-2.38366	0.0171414	0.409086	929.504	438.076	896.491	281.307	247.271	157.816
hoxc6a	63.716	-3.96828	1.66578	-2.38223	0.0172082	0.409507	46.7012	84.1547	228.866	2.18068	20.3935	0
kazald3	131.215	3.4735	1.45786	2.3826	0.0171909	0.409507	47.4544	17.3028	0	295.482	162.511	264.541
CABZ01068499.1	156.081	4.21419	1.77089	2.3797	0.0173266	0.411735	6.02596	41.6841	0	30.5295	77.1129	781.134
sh2d4a	42.1328	5.29889	2.22748	2.37887	0.0173659	0.412082	3.01298	3.14597	0	180.996	65.6416	0
c1qb	491.391	-2.04764	0.861249	-2.37752	0.0174296	0.413005	351.012	766.044	1256.98	311.837	142.117	120.349
chka	83.2019	3.16709	1.33327	2.37542	0.0175291	0.414183	22.5973	25.9543	1.18583	292.211	93.6827	63.5807
tfcp2	1928.15	-2.42184	1.01951	-2.3755	0.0175251	0.414183	1502.72	771.549	7475.5	442.677	834.859	541.571
CABZ01055522.1	123.248	3.50061	1.4746	2.37394	0.0175992	0.414374	17.3246	42.4706	0	152.647	158.05	368.995
ell2	1036.41	-2.36154	0.994667	-2.3742	0.017587	0.414374	870.751	503.355	3831.43	234.423	272.126	506.375
loxl3b	2502.27	2.00855	0.846667	2.3723	0.0176775	0.414374	818.777	1568.27	601.218	1606.07	3778.53	6640.78
magi2a	9.79952	6.90636	2.91308	2.37081	0.0177492	0.414374	0	0	0	16.3551	29.953	12.4891
nup214	467.464	-2.89977	1.22266	-2.37169	0.0177068	0.414374	73.0648	305.159	2095.37	94.8594	152.314	84.0173
p3h2	145.303	2.75645	1.16278	2.37056	0.017761	0.414374	80.5972	14.9434	16.6017	77.414	212.22	470.043
trmt2a	482.822	-2.95762	1.24617	-2.37337	0.0176268	0.414374	134.831	246.172	2185.49	213.706	65.6416	51.0916
ube2d1a	326.618	-2.20464	0.929205	-2.3726	0.0176632	0.414374	424.077	190.331	996.101	65.4203	129.371	154.41
zgc:110410	103.524	-5.97435	2.52003	-2.37074	0.0177525	0.414374	369.09	242.24	0	9.81305	0	0
zgc:195001	301.45	3.94454	1.66459	2.36968	0.0178036	0.414785	8.28569	100.671	1.18583	14.1744	676.172	1008.21
appb	2924.63	-2.07895	0.878161	-2.36739	0.0179141	0.416778	3892.02	1686.24	8611.53	1124.14	1605.99	627.859
LOC110438240	142.805	-6.10132	2.57959	-2.36523	0.0180189	0.417468	0	73.9303	770.792	0	12.1086	0
mb21d2	41.1077	3.06545	1.2958	2.36569	0.0179965	0.417468	3.76622	16.5163	5.92917	92.6788	21.0308	106.725
srfa	441.05	-2.10498	0.889852	-2.36554	0.0180036	0.417468	691.479	537.175	919.021	178.816	272.126	47.6855
LOC108179116	53.1658	-4.67987	1.97969	-2.36394	0.0180819	0.41801	3.76622	16.5163	286.972	2.18068	9.55945	0
puraa	102.78	-2.54307	1.07608	-2.36328	0.0181141	0.41801	174.753	203.702	148.229	5.45169	51.6211	32.9257
si:dkeyp-123a12.2	55.6504	-4.8584	2.05585	-2.36321	0.0181176	0.41801	15.8181	53.4815	253.769	0	10.834	0
sgce	579.419	-2.93607	1.24297	-2.36214	0.0181695	0.418228	228.233	115.614	2730.98	177.725	127.459	96.5064
tnnc1b	909.502	2.84658	1.20516	2.36199	0.0181773	0.418228	332.181	321.676	11.8583	759.966	1145.22	2886.11
fbxw5	641.894	-2.14591	0.909282	-2.36001	0.0182746	0.419888	393.947	751.101	1996.94	153.738	362.622	193.013
si:zfos-323e3.4	73.6467	-4.45558	1.88968	-2.35785	0.0183812	0.421755	1.50649	95.1656	326.104	7.63237	11.4713	0
ice1	499.803	-3.77741	1.60442	-2.35437	0.0185541	0.425137	79.844	313.024	2402.5	35.9812	166.335	1.13537
si:ch211-11p18.6	28.1132	-4.50253	1.91424	-2.35212	0.0186668	0.427061	12.0519	2.35948	147.043	5.45169	0.637297	1.13537
si:dkey-92i15.4	94.5036	4.22156	1.79513	2.35167	0.0186894	0.427061	27.8701	0.786493	0	391.431	45.8854	101.048
loxl4	766.44	-2.18577	0.930362	-2.34938	0.0188047	0.429108	586.025	485.266	2698.96	284.578	316.737	227.074
eps15l1a	316.779	3.4226	1.45788	2.34765	0.0188924	0.43052	29.3765	131.344	1.18583	117.757	475.424	1145.59
cdhr1a	82.8433	4.74407	2.02134	2.34699	0.0189256	0.430686	16.5714	0	1.18583	2.18068	75.201	401.921
ldb3b	3218.27	1.63101	0.6954	2.34543	0.0190054	0.431912	1624.75	1669.72	1418.26	2394.38	5567.43	6635.1
slc9a8	933.228	-1.85538	0.791705	-2.34353	0.0191023	0.433522	1080.15	699.192	2607.65	432.864	333.306	446.2
ash1l	369.489	3.65423	1.56042	2.34182	0.0191899	0.433731	60.2596	101.458	1.18583	71.9623	168.884	1813.19
atp1a3a	141.503	2.88316	1.23212	2.33999	0.0192841	0.433731	27.1168	71.5708	2.37167	151.557	278.499	317.903
mon1a	66.4292	3.52362	1.50446	2.34213	0.0191743	0.433731	13.5584	18.0893	0	143.925	45.8854	177.118
ppdpfb	3097.04	-1.68405	0.719072	-2.34198	0.0191817	0.433731	4816.25	2692.16	6663.2	1601.71	925.355	1883.58
rbp7b	26.5018	5.05543	2.16062	2.33981	0.0192937	0.433731	4.51947	0	0	37.0715	9.55945	107.86
si:ch211-194k22.8	210.202	-1.72895	0.738581	-2.3409	0.0192372	0.433731	225.973	313.811	429.272	119.937	100.693	71.5283
SIKE1	168.981	-1.89376	0.809194	-2.34031	0.019268	0.433731	182.285	240.667	375.909	47.9749	63.7297	103.319
tada3l	185.842	3.97893	1.70197	2.33783	0.019396	0.435443	12.0519	54.268	0	33.8005	175.894	839.038
pou3f3b	181.237	3.35593	1.43641	2.33633	0.0194743	0.436612	58.7531	37.7517	0	246.416	376.643	367.86
si:ch1073-127d16.1	74.6192	2.37781	1.01873	2.33411	0.0195902	0.43862	36.1558	20.4488	15.4158	79.5947	75.8383	220.262
AL954682.1	99.2693	2.69537	1.15612	2.33139	0.0197328	0.440629	10.5454	60.5599	8.30084	169.002	101.968	245.24
prx	689.268	2.62375	1.12533	2.33154	0.0197249	0.440629	339.713	209.994	27.2742	310.746	1435.83	1812.05
si:dkey-57a22.11	90.4424	4.60909	1.97807	2.3301	0.0198011	0.441562	0	21.2353	0	92.6788	68.8281	359.912
atoh8	426.555	1.52957	0.657906	2.3249	0.0200771	0.446522	245.558	184.039	228.866	450.31	645.582	804.977
XLOC_025107	21.5983	3.34433	1.4383	2.3252	0.0200611	0.446522	3.76622	3.14597	4.74334	79.5947	23.58	14.7598
tshz2	133.163	3.61393	1.55589	2.32274	0.020193	0.4485	9.79218	50.3355	0	97.0401	216.044	425.764
cog4	820.465	-2.64017	1.13781	-2.32039	0.02032	0.44991	758.518	228.869	3255.11	77.414	306.54	296.331
pon1	836.252	-2.03139	0.875765	-2.31956	0.0203645	0.44991	682.44	637.059	2712	404.516	313.55	267.947
si:ch211-189a15.5	2038.92	-1.98399	0.854918	-2.32068	0.0203042	0.44991	1232.31	2135.33	6397.58	923.517	853.341	691.44
thbs3a	39.9776	4.11643	1.77464	2.31958	0.0203636	0.44991	10.5454	2.35948	0	7.63237	105.791	113.537
zgc:162816	316.961	-3.62117	1.56248	-2.31758	0.0204721	0.451688	38.4155	188.758	1532.1	5.45169	126.822	10.2183
ipo4	608.246	-1.51414	0.654368	-2.3139	0.0206731	0.455519	852.673	659.867	1190.58	266.043	293.157	387.161
micu3b	49.3029	4.06965	1.76108	2.31089	0.0208392	0.457967	0.753245	15.7299	0	30.5295	126.185	122.62
wrap73	65.839	4.08078	1.76567	2.31118	0.0208229	0.457967	3.01298	18.8758	0	258.41	104.517	10.2183
BX936439.1	601.308	-2.80015	1.21237	-2.30965	0.0209078	0.458265	302.051	168.309	2684.73	206.074	189.914	56.7685
pak1	134.864	2.32465	1.00639	2.30987	0.0208951	0.458265	16.5714	40.1111	78.2651	246.416	101.968	325.851
abcc6b.1	44.336	-2.72089	1.17835	-2.30906	0.0209402	0.458372	124.285	34.6057	72.3359	5.45169	19.1189	10.2183
bnc2	315.018	3.21369	1.39336	2.30644	0.0210862	0.460036	106.208	76.2898	1.18583	209.345	1196.21	300.873
styx	238.604	-3.55197	1.54018	-2.30621	0.021099	0.460036	119.766	13.3704	1185.83	17.4454	8.92216	86.2881
tnnt2e	649.672	2.97028	1.28772	2.30662	0.0210758	0.460036	125.792	309.092	5.92917	484.11	770.492	2202.62
dachc	397.269	-3.01298	1.31007	-2.29986	0.0214564	0.464854	198.103	112.468	1810.77	46.8846	189.277	26.1135
per3	157.342	-2.35369	1.02336	-2.29996	0.0214506	0.464854	125.039	496.277	168.388	18.5358	68.8281	66.9868
plekhm3	189.626	2.98424	1.2972	2.30052	0.0214186	0.464854	81.3504	44.8301	1.18583	324.921	475.424	210.043
plvapa	192.89	-4.57155	1.98779	-2.29982	0.0214585	0.464854	3.01298	88.0872	1019.82	4.36135	42.0616	0
ss18l2	152.762	-3.60832	1.56897	-2.2998	0.0214595	0.464854	47.4544	3.93246	795.695	26.1681	17.207	26.1135
angptl1a	156.862	3.48538	1.51627	2.29865	0.0215248	0.465663	57.2466	19.6623	0	104.672	322.472	437.117
mos	32.8297	-6.16513	2.68495	-2.29618	0.0216653	0.468094	49.7142	144.715	0	0	2.54919	0
ajuba	721.771	2.24737	0.979081	2.29538	0.0217112	0.468261	158.181	528.523	66.4067	1141.58	1678.64	757.291
CABZ01073795.1	43.5151	4.58508	1.9978	2.29507	0.0217293	0.468261	4.51947	2.35948	3.5575	0	23.58	227.074
ddias	24.2393	3.98254	1.73626	2.29374	0.0218056	0.468531	3.76622	4.71896	0	93.7691	15.9324	27.2489
slc6a9	1245.68	1.8896	0.823805	2.29375	0.0218048	0.468531	288.493	999.632	300.016	1606.07	1700.31	2579.56
trpm1a	70.5754	5.22323	2.27753	2.29338	0.0218262	0.468531	1.50649	9.43791	0	368.534	43.9735	0
CR762497.1	23.0501	5.06063	2.20737	2.29261	0.0218706	0.468881	0	3.93246	0	38.1618	7.64756	88.5588
bbc3	318.162	-2.27096	0.991306	-2.29088	0.0219705	0.468942	571.713	131.344	878.703	85.0464	179.718	62.4453
hace1	105.806	3.63754	1.58802	2.29061	0.0219861	0.468942	3.76622	43.2571	0	210.435	128.734	248.646
LOC100007738	132.323	-3.54465	1.54696	-2.29137	0.0219419	0.468942	134.078	240.667	356.936	8.72271	53.5329	0
tspan4b	230.647	2.44093	1.06514	2.29165	0.021926	0.468942	78.3375	125.839	10.6725	295.482	289.97	583.58
FO203432.1	24.1204	-4.69788	2.05616	-2.28479	0.0223253	0.475473	3.01298	30.6732	105.539	4.36135	0	1.13537
lhpp	137.58	2.13552	0.934838	2.28438	0.0223493	0.475473	86.6232	28.3137	37.9467	331.463	223.054	118.078
pdgfaa	338.313	2.76859	1.21255	2.28327	0.0224144	0.475697	199.61	52.695	7.115	291.12	560.821	918.514
prph2b	32.549	4.29046	1.87981	2.28239	0.022466	0.475697	1.50649	7.86493	0	4.36135	113.439	68.1222
rgs18	132.217	-2.68989	1.17861	-2.28226	0.0224741	0.475697	38.4155	226.51	422.157	45.7942	49.0719	11.3537
si:ch73-52p7.1	55.8024	3.52014	1.54205	2.28276	0.0224443	0.475697	20.3376	6.29194	0	86.1367	161.873	60.1746
abhd14b	666.951	-2.55228	1.11873	-2.28142	0.0225238	0.476145	418.804	349.989	2650.34	256.23	269.577	56.7685
capn2b	1525.81	-1.56566	0.686685	-2.28003	0.0226059	0.476933	1302.36	2207.69	3333.38	769.779	882.019	659.65
runx3	1272.02	-2.18071	0.956528	-2.27982	0.0226184	0.476933	1807.79	566.275	3878.86	759.966	362.622	256.594
sox10	140.075	3.81669	1.67495	2.27869	0.0226857	0.477747	52.7271	1.57299	1.18583	27.2585	138.931	618.776
gad1b	36.9612	5.2909	2.3239	2.27673	0.0228024	0.479599	1.50649	3.93246	0	0	182.267	34.0611
fkbp1b	277.525	2.99887	1.31754	2.27611	0.0228394	0.479771	97.9218	85.7277	1.18583	486.291	265.116	728.907
mustn1b	31.7025	3.28701	1.44641	2.27253	0.0230546	0.483682	13.5584	1.57299	2.37167	41.4329	32.5021	98.7771
ppp1r3ab	127.224	3.5441	1.55992	2.27197	0.0230881	0.483776	11.2987	48.7626	0	140.654	109.615	453.012
ntn1b	161.495	3.79453	1.67067	2.27126	0.0231313	0.484073	6.7792	58.2005	0	51.2459	598.422	254.323
herc3	257.619	-1.91428	0.843456	-2.26957	0.023234	0.48561	385.661	213.14	622.563	112.305	59.9059	152.14
zmp:0000001289	162.505	2.01761	0.88932	2.26871	0.023286	0.486089	73.818	85.7277	33.2034	357.631	124.91	299.738
rab40b	55.9354	-4.2126	1.85739	-2.26803	0.0233275	0.486197	178.519	139.996	0	6.54203	8.28486	2.27074
tmem238a	452.853	-2.27448	1.00307	-2.26753	0.023358	0.486197	632.726	278.418	1341.18	83.9561	305.903	74.9344
XLOC_005004	1075.49	-2.09721	0.925222	-2.26671	0.023408	0.486197	1546.41	1057.83	2626.62	560.434	564.008	97.6418
znf974	111.543	-3.47302	1.53206	-2.2669	0.0233965	0.486197	83.6102	25.1678	505.165	41.4329	12.7459	1.13537
osbpl5	672.253	-3.91612	1.72827	-2.26591	0.0234568	0.486604	490.362	18.8758	3274.09	14.1744	232.613	3.40611
cblb	1422.62	-1.74799	0.772716	-2.26214	0.023689	0.490236	897.115	2656.77	3023.88	714.172	779.414	464.366
cfbl	4344.82	1.85212	0.81876	2.26211	0.0236907	0.490236	2055.61	3018.56	579.873	7335.8	6996.88	6082.17
kif13bb	96.5987	3.51444	1.55595	2.25871	0.0239014	0.49354	17.3246	29.1002	0	44.7039	147.853	340.611
zgc:77880	108.211	-2.83083	1.25337	-2.25858	0.0239096	0.49354	241.038	310.665	17.7875	19.6261	46.5227	13.6244
XLOC_032110	39.4753	-3.00076	1.329	-2.2579	0.0239516	0.493795	73.0648	16.5163	120.955	3.27102	8.28486	14.7598
dennd2c	570.601	-1.81695	0.806199	-2.25372	0.0242136	0.498579	464.752	742.449	1459.76	331.463	275.312	149.869
cenpj	152.627	3.56171	1.582	2.25139	0.0243607	0.500097	69.2985	0.786493	1.18583	323.831	224.329	296.331
LOC100330861	37.7596	4.3121	1.91553	2.25113	0.0243774	0.500097	3.01298	3.14597	4.74334	149.376	66.2789	0
pik3r3a	989.287	-1.36642	0.606736	-2.25208	0.0243174	0.500097	1445.48	1182.1	1649.5	427.413	602.246	628.995
LOC103910198	82.3176	3.79894	1.68847	2.24993	0.0244534	0.500424	2.25973	30.6732	0	78.5044	71.3773	311.091
si:ch73-380n15.2	36.1671	6.05991	2.69332	2.24998	0.0244503	0.500424	0	3.14597	0	46.8846	166.972	0
AL935295.2	37.6427	-4.33127	1.9266	-2.24815	0.0245668	0.502128	134.078	81.0088	0	5.45169	1.91189	3.40611
cldnf	864.843	-2.46071	1.09597	-2.24523	0.0247532	0.505316	1054.54	343.697	2993.05	79.5947	208.396	509.781
si:ch73-390p7.2	140.601	3.25104	1.45023	2.24174	0.024978	0.50874	42.1817	37.7517	0	377.257	185.453	200.96
XLOC_035411	79.2224	-2.90385	1.29539	-2.24168	0.0249819	0.50874	70.0518	19.6623	329.662	27.2585	18.4816	10.2183
BNC1	91.7696	3.32321	1.48284	2.24112	0.0250184	0.508861	12.0519	37.7517	0	127.57	205.21	168.035
kctd10	524.771	-1.35998	0.607569	-2.23839	0.0251956	0.508987	682.44	924.129	659.324	274.765	311.638	296.331
msx1a	8.76056	6.74446	3.01028	2.24047	0.0250602	0.508987	0	0	0	16.3551	24.8546	11.3537
pex11g	46.3047	4.32313	1.93152	2.2382	0.025208	0.508987	6.7792	6.29194	0	4.36135	14.0205	246.375
si:dkey-191g9.7	229.251	-3.33397	1.48891	-2.23921	0.0251423	0.508987	1082.41	110.109	59.2917	9.81305	107.066	6.81222
tcea2	105.892	4.3958	1.96365	2.23859	0.0251827	0.508987	27.8701	0.786493	0	4.36135	192.464	409.868
XLOC_007715	101.384	-3.60605	1.61098	-2.23842	0.0251936	0.508987	475.298	72.3573	14.23	6.54203	1.27459	38.6026
XLOC_042222	413.415	-2.18754	0.979457	-2.23342	0.0255214	0.514691	1010.1	113.255	910.721	134.112	166.972	145.327
dennd5b	1389.36	-1.74449	0.781799	-2.23138	0.0256561	0.516159	984.491	1623.32	3812.46	657.474	596.51	661.92
lmcd1	408.133	-2.32768	1.04316	-2.23138	0.0256561	0.516159	103.948	524.591	1413.51	141.744	118.537	146.463
gpn1	93.6936	3.09422	1.38869	2.22816	0.0258696	0.519827	15.8181	39.3246	3.5575	405.606	33.1394	64.7161
si:dkey-276j7.3	41.9469	4.52529	2.03208	2.22692	0.0259526	0.520239	0	2.35948	8.30084	51.2459	188.64	1.13537
znf1164	39.3503	3.80439	1.70822	2.22711	0.0259401	0.520239	3.01298	12.5839	0	65.4203	16.5697	138.515
frmd4ba	1040.41	-2.48847	1.11864	-2.22455	0.0261115	0.520587	3446.1	456.952	1395.73	68.6913	641.121	233.886
gpr157	228.031	1.98349	0.890986	2.22618	0.0260024	0.520587	126.545	114.828	34.3892	550.621	293.157	248.646
gtpbp4	7535.37	-1.64638	0.739954	-2.22498	0.0260828	0.520587	8280.42	6612.04	19374.2	2891.58	4570.69	3483.31
loxl1	297.172	2.69235	1.21016	2.2248	0.026095	0.520587	164.961	65.2789	8.30084	982.395	193.101	368.995
tyrp1b	3634.46	2.74713	1.23504	2.22433	0.0261262	0.520587	1984.8	628.408	213.45	2519.77	1068.11	15392.2
pggt1b	262.07	-3.09203	1.39083	-2.22316	0.026205	0.521532	53.4804	182.466	1171.6	5.45169	82.2113	77.2051
acaa1	586.009	-2.09713	0.944229	-2.22099	0.0263514	0.522574	210.909	867.502	1771.64	268.223	211.583	186.201
ttll5	34.9331	2.83492	1.27631	2.22118	0.0263386	0.522574	18.0779	3.93246	3.5575	47.9749	55.4448	80.6112
XLOC_042234	140.913	-2.76912	1.24662	-2.2213	0.0263309	0.522574	381.142	48.7626	307.131	69.7817	5.73567	32.9257
dbf4b	103.473	3.33329	1.50436	2.21574	0.026709	0.52405	36.1558	19.6623	0	76.3237	305.903	182.794
gpat4	47.5485	2.94572	1.32787	2.21837	0.0265293	0.52405	20.3376	11.0109	1.18583	99.2208	111.527	42.0087
limd1a	19.7498	-3.08734	1.39312	-2.21614	0.0266818	0.52405	57.2466	25.1678	23.7167	4.36135	5.73567	2.27074
prr14	912.917	-2.23885	1.00969	-2.21736	0.0265987	0.52405	364.571	723.573	3431.8	309.656	256.193	391.702
scn4ab	238.111	3.81435	1.71981	2.21789	0.0265623	0.52405	3.01298	90.4467	1.18583	98.1305	47.16	1188.73
tab1	524.084	-2.3113	1.04245	-2.21718	0.0266111	0.52405	541.583	451.447	1624.59	201.713	289.97	35.1965
tkfc	472.531	-2.46269	1.11033	-2.21798	0.0265563	0.52405	406.752	203.702	1789.42	262.772	119.175	53.3624
wisp3	47.6789	4.14669	1.87139	2.21583	0.0267029	0.52405	13.5584	1.57299	0	131.931	134.47	4.54148
ythdf2	341.136	-1.92736	0.869767	-2.21595	0.0266949	0.52405	422.57	216.286	981.871	119.937	121.086	185.065
parp6b	59.23	3.4441	1.55524	2.21451	0.0267941	0.5251	3.01298	24.3813	2.37167	7.63237	130.646	187.336
btbd3a	59.2085	3.38902	1.53136	2.21307	0.0268927	0.526414	6.7792	22.8083	1.18583	235.513	76.4756	12.4891
notum1b	65.0002	2.99567	1.35443	2.21175	0.0269836	0.527575	36.1558	2.35948	4.74334	57.7879	166.335	122.62
LOC100000748	26.6057	5.33278	2.41178	2.21114	0.027026	0.527784	3.76622	0	0	133.021	1.27459	21.572
fam149b1	62.656	3.77077	1.70597	2.21034	0.0270816	0.52825	0.753245	23.5948	1.18583	8.72271	165.697	175.982
pm20d1.1	50.6995	-3.86082	1.74711	-2.20983	0.0271167	0.528315	88.8829	21.2353	174.318	16.3551	0	3.40611
slc24a2	83.7743	4.25283	1.92621	2.20787	0.0272535	0.53036	24.1038	0.786493	0	6.54203	151.039	320.174
camsap3	750.789	-2.74186	1.24227	-2.20713	0.0273047	0.530737	565.687	481.334	2872.09	306.385	264.478	14.7598
cand2	238.839	-4.32434	1.96221	-2.20381	0.0275379	0.534023	3.76622	137.636	1223.78	0	59.9059	7.94759
grem2b	44.202	2.77249	1.25783	2.20418	0.0275116	0.534023	10.5454	12.5839	10.6725	38.1618	22.9427	170.305
cavin4b	664.762	2.43155	1.10392	2.20265	0.0276192	0.534355	235.766	322.462	65.2209	176.635	1032.42	2156.07
htr6	38.6906	4.6786	2.12396	2.20277	0.0276108	0.534355	0.753245	7.86493	0	196.261	26.1292	1.13537
si:ch1073-340i21.3	186.947	-2.85801	1.29846	-2.20107	0.0277309	0.535895	515.219	39.3246	431.644	19.6261	104.517	11.3537
si:ch211-272n13.3	110.919	2.85589	1.29915	2.19828	0.0279289	0.539097	56.4934	22.8083	1.18583	130.841	249.82	204.367
CABZ01092746.1	21.5378	3.93409	1.79217	2.19516	0.0281524	0.540198	1.50649	6.29194	0	14.1744	51.6211	55.6331
cldne	5039.72	-2.41585	1.09991	-2.1964	0.0280633	0.540198	15841.5	1472.31	8152.61	383.799	2670.27	1717.81
col11a2	1288.06	3.13986	1.43056	2.19485	0.0281744	0.540198	125.792	659.081	2.37167	1627.88	3651.07	1662.18
mtfr1l	267.765	2.85235	1.29962	2.19476	0.0281806	0.540198	114.493	79.4358	1.18583	405.606	534.692	471.178
pomt1	168.153	4.38426	1.99674	2.19572	0.0281123	0.540198	45.9479	0	0	141.744	169.521	651.702
XLOC_014956	9.622	6.87689	3.13133	2.19616	0.0280806	0.540198	0	0	0	10.9034	2.54919	44.2794
cspg4	119.817	2.94115	1.34107	2.19314	0.0282976	0.541387	27.8701	51.122	3.5575	122.118	40.787	473.449
pla2g4aa	189.352	2.86388	1.30592	2.193	0.0283076	0.541387	42.935	92.8061	1.18583	356.541	223.691	418.951
smad3a	902.859	-2.46054	1.12355	-2.18998	0.0285259	0.544936	980.725	147.074	3456.71	267.133	354.337	211.179
acot11b	111.657	-3.75227	1.71762	-2.18457	0.0289203	0.544971	122.779	1.57299	499.236	37.0715	7.01027	2.27074
arap3	268.952	-2.92714	1.33737	-2.18873	0.0286162	0.544971	351.012	611.891	463.661	1.09034	133.832	52.227
BX005003.1	21.2194	-4.39779	2.01232	-2.18544	0.028857	0.544971	6.02596	14.9434	100.796	1.09034	4.46108	0
BX569789.1	166.814	-5.04832	2.31024	-2.1852	0.0288744	0.544971	228.233	0	743.518	1.09034	28.0411	0
cxcl12a	330.165	2.6892	1.23078	2.18495	0.0288924	0.544971	121.272	140.782	3.5575	817.754	583.127	314.497
lyve1a	318.156	-3.30125	1.509	-2.18771	0.0286911	0.544971	343.48	92.8061	1297.3	2.18068	156.138	17.0305
mvb12ba	569.127	-2.61452	1.1959	-2.18623	0.0287988	0.544971	829.323	1757.81	348.635	13.0841	310.364	155.546
ndrg3a	1087.61	-1.87163	0.856003	-2.18647	0.0287811	0.544971	2304.18	453.02	2368.11	448.129	521.946	430.305
pla2g12b	1444.89	-2.76384	1.26298	-2.18834	0.0286451	0.544971	2082.72	889.523	4584.43	17.4454	302.716	792.488
si:ch211-215a10.4	564.599	-1.68675	0.771771	-2.18556	0.0288477	0.544971	466.259	629.194	1489.41	295.482	257.468	249.781
sptb	509.845	2.99811	1.37051	2.18759	0.0286993	0.544971	109.974	228.869	1.18583	573.518	792.16	1353.36
XLOC_008185	16.7683	-4.48126	2.04675	-2.18946	0.0285637	0.544971	29.3765	3.93246	62.8492	2.18068	0	2.27074
BX323559.1	56.1001	-4.4285	2.0283	-2.18336	0.0290093	0.545878	289.999	30.6732	1.18583	3.27102	11.4713	0
shha	423.047	3.34852	1.53389	2.18303	0.029034	0.545878	219.194	6.29194	1.18583	751.243	798.533	761.833
hpca	176.225	3.62243	1.66108	2.18077	0.0292004	0.547393	30.883	47.1896	1.18583	7.63237	870.548	99.9125
lrch4	269.323	-2.88062	1.32082	-2.18092	0.0291891	0.547393	134.831	34.6057	1253.43	89.4078	70.74	32.9257
prkcab	30.0933	-2.68847	1.23318	-2.18011	0.0292496	0.547393	39.922	64.4924	52.1767	6.54203	14.0205	3.40611
rtn2b	362.215	2.84135	1.30354	2.17971	0.0292788	0.547393	18.0779	240.667	7.115	514.64	548.075	844.715
sult5a1	720.569	3.49548	1.60331	2.18016	0.0292455	0.547393	340.467	10.2244	1.18583	872.271	574.205	2525.06
lgals3bpb	8738.18	-2.50895	1.15165	-2.17857	0.0293636	0.547748	5332.22	24995.5	14266.8	5831.13	1710.51	292.925
si:ch211-220i18.4	24.4512	5.20871	2.39056	2.17887	0.0293416	0.547748	3.76622	0	0	1.09034	66.9162	74.9344
arl11	465.546	-2.07833	0.955212	-2.17578	0.0295717	0.549783	463.246	257.183	1538.03	267.133	122.361	145.327
brf1b	293.499	-2.18261	1.00299	-2.17609	0.0295486	0.549783	261.376	154.939	1026.93	146.105	105.791	65.8514
LOC100535130	68.8397	4.20998	1.93469	2.17606	0.0295511	0.549783	4.51947	16.5163	0	2.18068	50.3465	339.475
alg1	135.025	4.07695	1.8744	2.17507	0.029625	0.55016	0.753245	40.8976	3.5575	435.045	0.637297	329.257
meis2a	151.296	3.11073	1.43051	2.17456	0.0296631	0.550254	25.6103	21.2353	47.4334	16.3551	47.7973	749.344
acad11	331.505	-2.38987	1.09999	-2.17262	0.0298087	0.551113	486.596	101.458	1082.67	101.401	177.169	39.7379
asb3	77.0472	4.26822	1.96444	2.17274	0.0297998	0.551113	3.01298	19.6623	0	2.18068	54.8075	382.62
dnajc5ab	1908.1	1.32278	0.608647	2.17332	0.0297565	0.551113	1033.45	1222.21	1013.89	2011.67	2614.83	3552.57
pcdh7b	182.973	3.14097	1.44743	2.17003	0.0300049	0.554086	10.5454	97.5251	3.5575	92.6788	774.316	119.214
pla1a	112.15	3.97546	1.83233	2.16962	0.030036	0.554086	0.753245	39.3246	0	39.2522	174.619	418.951
dvl2	62.4349	2.9923	1.37965	2.16888	0.0300917	0.5545	28.6233	11.7974	1.18583	71.9623	212.22	48.8209
pgam1b	680.241	-1.94853	0.899388	-2.16651	0.0302725	0.557214	494.129	651.216	2096.55	148.286	351.788	339.475
adipor1b	1163.32	-1.81406	0.838235	-2.16414	0.0304535	0.558694	1727.19	629.194	3078.43	417.6	687.006	440.523
gatd1	420.004	-2.20893	1.02035	-2.16488	0.0303971	0.558694	288.493	245.386	1538.03	94.8594	126.185	227.074
rs1a	821.086	1.66034	0.767156	2.16427	0.0304433	0.558694	668.881	282.351	232.423	927.878	1219.79	1595.19
ppm1da	290.414	-2.92162	1.35105	-2.16247	0.0305816	0.560428	276.441	351.562	911.906	9.81305	184.816	7.94759
tmem198a	45.4467	3.56126	1.64742	2.16172	0.0306399	0.560878	3.76622	2.35948	15.4158	42.5232	205.21	3.40611
rnf215	132.222	2.62736	1.21652	2.15974	0.030793	0.563062	3.01298	68.4249	39.1325	278.036	285.509	119.214
wrnip1	28.3664	5.38579	2.49452	2.15905	0.0308462	0.563417	0.753245	3.14597	0	154.828	11.4713	0
scaf4b	322.869	-2.17204	1.0063	-2.15845	0.030893	0.563653	320.882	259.543	1005.59	68.6913	226.878	55.6331
pik3c3	592.905	-1.43793	0.666772	-2.15656	0.0310403	0.565722	920.465	1039.74	637.979	430.684	281.048	247.511
LOC100330805	771.66	-2.40041	1.11407	-2.15463	0.031191	0.567226	768.31	140.782	2983.56	274.765	191.189	271.353
ucmab	151.34	2.98113	1.38346	2.15485	0.0311739	0.567226	73.0648	25.1678	3.5575	73.0527	86.0351	647.161
apoc2	676.682	-2.31393	1.07484	-2.15281	0.0313336	0.56796	1417.61	353.135	1609.18	142.834	54.8075	482.532
kpnb3	2103.91	-1.74205	0.809061	-2.15318	0.0313047	0.56796	2310.2	1911.96	5496.34	1332.39	1076.39	496.156
p2rx5	72.9293	4.9108	2.28051	2.15338	0.0312889	0.56796	12.8052	0	1.18583	246.416	177.169	0
adam8b	40.9474	3.74978	1.74412	2.14995	0.0315592	0.568339	10.5454	6.29194	0	100.311	121.724	6.81222
axdnd1	18.3817	4.73453	2.20149	2.1506	0.0315075	0.568339	0.753245	3.14597	0	86.1367	19.1189	1.13537
brinp3a.2	26.1797	4.98733	2.3187	2.15092	0.0314828	0.568339	0	4.71896	0	2.18068	54.8075	95.371
col14a1a	91.9707	3.55568	1.65262	2.15154	0.0314336	0.568339	3.76622	39.3246	0	55.6073	281.685	171.441
oclnb	875.435	-2.38045	1.10711	-2.15016	0.0315428	0.568339	2262.75	154.153	1989.83	223.519	484.983	137.38
zgc:195081	218.809	-2.2273	1.03546	-2.15104	0.0314734	0.568339	203.376	91.2332	787.394	82.8657	86.6724	61.31
shisal1b	32.3043	4.31313	2.00709	2.14895	0.0316386	0.569153	2.25973	2.35948	4.74334	0	150.402	34.0611
gdpd2	65.4399	4.28459	1.99578	2.14683	0.0318071	0.570337	4.51947	13.3704	1.18583	0	322.472	51.0916
mavs	580.185	-2.05898	0.958912	-2.1472	0.031777	0.570337	610.128	238.307	1959	231.152	195.013	247.511
tbc1d7	82.3616	-2.76786	1.28884	-2.14755	0.0317494	0.570337	15.8181	114.041	301.202	27.2585	26.7665	9.08296
bmf2	697.238	-1.54276	0.719117	-2.14536	0.0319241	0.571025	652.31	865.142	1597.32	396.883	407.233	264.541
efna2a	31.6552	5.09472	2.37486	2.14527	0.0319311	0.571025	4.51947	0.786493	0	50.1556	134.47	0
rspo2	82.4465	3.58677	1.67211	2.14506	0.0319483	0.571025	34.6493	3.14597	0	66.5106	91.7708	298.602
bbs5	31.9729	5.33307	2.48812	2.14341	0.0320799	0.571226	3.76622	0.786493	0	177.725	9.55945	0
BX682234.1	453.611	-1.834	0.855616	-2.14349	0.0320739	0.571226	296.778	847.839	980.685	315.108	116.625	164.629
nkiras1	541.243	-3.19857	1.49179	-2.14412	0.0320235	0.571226	70.0518	268.981	2589.86	53.4266	254.919	10.2183
taf1a	150.103	2.96563	1.38374	2.1432	0.0320968	0.571226	70.0518	30.6732	1.18583	339.095	65.6416	393.973
ctgfa	1346.72	1.5818	0.738459	2.14203	0.0321911	0.571683	826.31	814.807	381.839	1611.52	1400.78	3045.06
XLOC_036284	23.2527	4.22586	1.97247	2.14242	0.0321595	0.571683	3.01298	3.93246	0	114.486	4.46108	13.6244
si:ch211-196f2.3	273.551	5.0048	2.33796	2.14067	0.0323009	0.572711	1.50649	47.9761	0	1263.7	0	328.122
si:dkey-6n6.1	93.3295	3.63554	1.69848	2.14046	0.0323177	0.572711	39.1687	0	2.37167	101.401	268.302	148.733
nif3l1	618.928	1.88528	0.881544	2.13861	0.0324672	0.574749	259.116	119.547	412.67	1706.38	528.956	686.899
frk	89.7922	-1.88764	0.883205	-2.13726	0.0325768	0.575295	165.714	88.8737	169.574	23.9874	39.5124	51.0916
ftr83	1948.94	-2.7791	1.30127	-2.13568	0.0327053	0.575295	4318.35	117.974	5770.27	146.105	348.601	992.313
mhc1zca	109.846	2.80869	1.31472	2.13635	0.032651	0.575295	48.2077	31.4597	2.37167	50.1556	166.972	359.912
rergla	42.1187	-3.91825	1.83345	-2.13709	0.032591	0.575295	69.2985	0.786493	167.203	2.18068	12.1086	1.13537
scin	38.439	-5.14441	2.40863	-2.13582	0.0326939	0.575295	207.142	17.3028	0	1.09034	5.09838	0
si:rp71-36a1.5	334.274	-3.68359	1.72379	-2.13691	0.0326053	0.575295	4.51947	325.608	1530.91	52.3362	91.1335	1.13537
poll	66.6283	3.27523	1.53411	2.13494	0.0327663	0.57576	21.0909	14.9434	1.18583	275.856	76.4756	10.2183
itga8	50.1377	4.93163	2.31157	2.13346	0.0328873	0.576011	8.28569	0	1.18583	0	105.154	186.201
si:rp71-17i16.6	27.5169	3.69192	1.7308	2.13307	0.0329188	0.576011	2.25973	9.43791	0	26.1681	31.8648	95.371
tnfsf13b	108.481	4.21298	1.97468	2.1335	0.032884	0.576011	33.1428	0	0	334.734	91.1335	191.877
tradd	1046.27	-1.83717	0.861139	-2.13342	0.0328907	0.576011	1087.69	723.573	3093.84	612.77	474.786	284.978
anapc2	155.353	3.43759	1.61433	2.12942	0.0332196	0.57643	73.818	4.71896	0	346.728	243.447	263.406
cyr61l1	38.5044	4.96604	2.33042	2.13096	0.0330922	0.57643	0	7.07843	0	1.09034	80.9367	141.921
fa2h	940.791	-1.98537	0.931653	-2.13102	0.0330872	0.57643	1569.01	354.708	2582.75	405.606	231.976	500.698
glrbb	15.0019	5.31745	2.49587	2.1305	0.0331305	0.57643	0	0	2.37167	6.54203	72.0146	9.08296
pdk4	945.251	-1.23368	0.578805	-2.13142	0.0330541	0.57643	1359.61	1201.76	1418.26	537.537	657.053	497.292
si:ch211-232d10.1	54.866	4.44121	2.08525	2.12982	0.0331866	0.57643	0	6.29194	8.30084	1.09034	297.618	15.8952
tmem165	1857.75	-1.65965	0.77918	-2.12999	0.0331724	0.57643	3062.69	1178.95	4225.13	1179.75	864.175	635.807
yipf1	657.824	-2.06947	0.970904	-2.13149	0.0330486	0.57643	341.973	493.131	2352.69	236.603	309.089	213.449
LOC108180725	5140.98	-1.90988	0.897531	-2.12793	0.0333428	0.577798	3005.45	10285	11072.1	3957.93	1411.61	1113.8
sntb1	514.877	-1.95711	0.919856	-2.12763	0.0333678	0.577798	1184.85	185.612	1086.22	245.326	229.427	157.816
cers1	130.87	-3.34885	1.57429	-2.12721	0.0334025	0.577798	151.402	27.5272	535.997	62.1493	7.01027	1.13537
si:dkey-21a6.5	44.4687	3.0048	1.41337	2.12598	0.0335047	0.578965	2.25973	23.5948	3.5575	33.8005	60.5432	143.057
ikzf5	488.316	-2.79234	1.31377	-2.12543	0.0335505	0.579154	628.206	192.691	1739.62	189.719	173.982	5.67685
ncanb	49.1329	4.47463	2.10758	2.12311	0.0337445	0.581298	0	12.5839	0	197.351	70.1027	14.7598
tlx1	45.3774	-4.88326	2.29995	-2.1232	0.0337371	0.581298	177.013	86.5142	0	1.09034	7.64756	0
fam13a	838.744	-3.03252	1.43119	-2.11887	0.0341012	0.586837	4072.79	293.362	118.583	35.9812	412.968	98.7771
cgna	200.647	-3.16392	1.49466	-2.11681	0.0342759	0.587416	87.3764	33.0327	962.897	45.7942	71.3773	3.40611
epb41b	44.5276	2.83615	1.33975	2.11692	0.0342665	0.587416	19.5844	11.7974	1.18583	119.937	72.6519	42.0087
LOC101883215	17.3455	5.02153	2.37188	2.11711	0.0342502	0.587416	3.01298	0	0	63.2396	34.414	3.40611
shc1	1836.84	-2.27177	1.07272	-2.11776	0.034195	0.587416	1443.22	1116.82	6570.71	774.14	967.417	148.733
slc35a4	432.113	1.83359	0.866433	2.11625	0.0343234	0.587626	254.597	238.307	74.7076	467.755	463.952	1093.36
dus3l	389.309	-1.69699	0.802084	-2.11573	0.034368	0.587785	326.155	442.795	1016.26	164.641	145.304	240.698
tp53bp1	958.634	-2.55073	1.20631	-2.11449	0.0344733	0.588981	199.61	810.874	3902.58	281.307	82.8486	474.584
si:dkey-58f10.11	456.135	-3.69904	1.75087	-2.11268	0.0346281	0.591019	91.8959	173.815	2275.62	83.9561	111.527	0
atp2b1b	299.753	3.19316	1.51227	2.1115	0.0347294	0.591535	6.7792	169.096	1.18583	370.715	474.149	776.593
si:dkeyp-123h10.2	484.358	-1.8598	0.880786	-2.11152	0.0347277	0.591535	242.545	621.329	1414.7	195.171	216.681	215.72
apodb	524.34	-2.62076	1.24352	-2.10753	0.0350714	0.591567	2351.63	79.4358	275.114	103.582	204.572	131.703
col9a1a	257.213	3.18167	1.50819	2.1096	0.0348926	0.591567	61.7661	91.2332	0	397.974	774.316	217.991
etnk1	3456.44	-1.67946	0.797083	-2.10701	0.0351166	0.591567	7138.5	1737.36	6928.83	1409.81	1891.5	1632.66
LOC100534707	109.296	-4.24708	2.01484	-2.1079	0.0350396	0.591567	36.1558	357.068	230.052	0	32.5021	0
LOC101887002	53.8258	4.92776	2.33534	2.11008	0.0348515	0.591567	0.753245	9.43791	0	0	249.183	63.5807
pear1	31.0085	3.9874	1.89212	2.10738	0.0350849	0.591567	2.25973	8.65142	0	77.414	94.3199	3.40611
si:dkey-242h9.3	27.779	-4.1307	1.96024	-2.10724	0.0350966	0.591567	9.79218	16.5163	131.628	1.09034	7.64756	0
tmem38a	4274.55	1.98171	0.940419	2.10727	0.0350945	0.591567	1750.54	1981.96	1449.09	1240.81	7054.88	12170
XLOC_023492	2429.47	-1.79596	0.852396	-2.10695	0.0351218	0.591567	6094.5	1418.83	3804.16	1688.93	936.827	633.536
znf385c	159.675	3.53582	1.67809	2.10705	0.0351136	0.591567	9.03894	66.8519	0	41.4329	509.2	331.528
znf804a	54.5725	3.73121	1.77066	2.10725	0.035096	0.591567	0.753245	22.0218	0	127.57	46.5227	130.567
cited2	47.1103	3.62972	1.72469	2.10456	0.0353293	0.593261	14.3117	5.50545	1.18583	41.4329	217.956	2.27074
scml4	20.0272	4.91265	2.33355	2.10522	0.035272	0.593261	3.76622	0	0	15.2647	94.3199	6.81222
smpdl3a	30.839	4.24538	2.01718	2.10461	0.0353249	0.593261	3.01298	1.57299	4.74334	140.654	35.0513	0
camk2d2	208.419	2.90249	1.38024	2.10289	0.0354753	0.594851	40.6752	105.39	1.18583	192.99	205.21	705.064
gtpbp10	303.936	-1.87885	0.893557	-2.10266	0.0354954	0.594851	528.025	208.421	697.27	65.4203	112.164	212.314
borcs8	164.61	-2.52649	1.20245	-2.10112	0.0356307	0.596519	136.337	152.58	552.599	7.63237	36.3259	102.183
pitx1	200.499	2.59683	1.23686	2.09953	0.0357705	0.597448	70.805	95.9521	3.5575	411.058	130.009	491.615
rbp4l	444.412	3.10441	1.4791	2.09886	0.0358296	0.597448	7.53245	191.904	78.2651	52.3362	242.81	2093.62
rgn	144.464	-1.98607	0.946193	-2.09901	0.0358161	0.597448	238.779	301.227	151.787	27.2585	37.6005	110.131
rsf1b.1	476.866	-3.03024	1.4434	-2.09937	0.035784	0.597448	204.883	104.604	2240.04	88.3174	215.406	7.94759
CABZ01056054.1	357.224	-2.00166	0.954229	-2.09767	0.035934	0.598001	140.857	512.007	1062.51	127.57	188.003	112.402
si:dkey-262k9.2	2469.28	-1.84347	0.878818	-2.09767	0.0359346	0.598001	4931.49	1264.68	5390.8	529.904	1070.66	1628.12
cdkn1bb	1270.29	-1.5598	0.744316	-2.09561	0.0361167	0.60018	1051.53	1415.69	3224.28	551.711	692.742	685.763
si:dkey-266m15.6	69.7538	2.86293	1.36631	2.09538	0.0361376	0.60018	8.28569	40.8976	1.18583	87.2271	170.796	110.131
itln3	75.0381	5.47751	2.61666	2.09332	0.0363207	0.600428	9.79218	0	0	139.563	0	300.873
mdm2	479.082	-1.50178	0.717394	-2.09338	0.0363152	0.600428	757.011	476.615	890.561	360.902	181.63	207.773
rab3c	25.7155	5.28562	2.52565	2.09278	0.0363688	0.600428	3.76622	0	0	141.744	7.64756	1.13537
rabgef1l	41.092	3.36729	1.60762	2.09458	0.0362081	0.600428	9.03894	10.2244	2.37167	4.36135	28.6784	191.877
setd1bb	24.5418	4.09804	1.95759	2.09341	0.0363123	0.600428	4.51947	2.35948	1.18583	1.09034	131.283	6.81222
si:dkey-56f14.4	1047.91	-1.65095	0.78883	-2.09291	0.0363574	0.600428	1480.88	656.721	2631.37	619.312	451.844	447.336
otpb	15.2506	4.36565	2.08742	2.09141	0.0364917	0.601264	3.01298	0	1.18583	16.3551	5.09838	65.8514
tpbgb	98.9444	1.94558	0.930196	2.09158	0.0364762	0.601264	51.9739	39.3246	30.8317	202.803	64.367	204.367
dtnbb	28.7386	5.31653	2.54388	2.08993	0.0366242	0.602852	3.01298	0	1.18583	0	7.01027	161.222
epha3	50.4632	3.90801	1.87075	2.08901	0.0367071	0.60362	2.25973	16.5163	0	4.36135	107.066	172.576
LOC108191951	63.3492	-3.82563	1.83186	-2.08839	0.0367627	0.603937	12.8052	33.0327	309.503	4.36135	20.3935	0
fbp1b	2072.34	-1.91589	0.91763	-2.08787	0.0368096	0.604113	1670.7	1317.38	6841.08	819.935	567.832	1217.12
ccdc28a	737.196	-1.35894	0.651055	-2.08728	0.0368625	0.604386	1254.15	691.327	1236.83	420.871	345.415	474.584
syt4	27.3676	3.15365	1.51172	2.08614	0.0369663	0.605491	9.03894	3.93246	3.5575	5.45169	91.1335	51.0916
rims2b	281.2	-3.32006	1.59208	-2.08535	0.0370372	0.606057	146.883	13.3704	1373.2	20.7164	7.01027	126.026
myl4	834.702	3.23848	1.55447	2.08334	0.0372202	0.608453	235.766	243.813	0	2092.36	813.828	1622.44
otud1	146.181	1.8975	0.912985	2.07834	0.0376776	0.611973	97.1686	31.4597	56.92	116.666	258.105	316.768
pclob	24.4499	4.88823	2.35307	2.07738	0.0377661	0.611973	0	4.71896	0	4.36135	121.724	15.8952
scinlb	3832.93	1.52284	0.733015	2.07751	0.0377547	0.611973	1565.24	1354.34	3017.95	3221.95	6981.59	6856.5
si:ch211-120k19.1	89.2289	-4.27906	2.05856	-2.07866	0.0376482	0.611973	0.753245	87.3007	420.971	21.8068	0	4.54148
si:dkey-12h9.6	10.1625	4.59809	2.21128	2.07938	0.0375821	0.611973	0.753245	1.57299	0	31.6198	3.18648	23.8428
snx17	1035.96	-1.55908	0.749915	-2.079	0.037617	0.611973	1034.96	1323.67	2282.73	524.453	751.373	298.602
tmem243b	343.582	-1.6845	0.810027	-2.07956	0.0375658	0.611973	637.998	481.334	452.989	260.591	159.324	69.2575
tuba4l	70.6079	2.28993	1.10089	2.08007	0.0375195	0.611973	18.0779	14.9434	39.1325	212.616	96.8691	42.0087
zmp:0000001316	30.7174	2.74524	1.32119	2.07786	0.0377227	0.611973	15.0649	6.29194	2.37167	70.872	62.4551	27.2489
XLOC_010247	28.1739	4.50178	2.16779	2.07667	0.037832	0.612444	0.753245	6.29194	0	141.744	19.1189	1.13537
ankrd54	795.176	-2.08197	1.00291	-2.07593	0.0379005	0.612958	396.96	570.207	2892.25	395.793	185.453	330.393
ivns1abpb	5435.66	-1.47135	0.709064	-2.07506	0.0379812	0.613667	5447.47	5220.74	13301.5	3215.41	2843.62	2585.24
abhd16a	1265.99	-1.44417	0.696354	-2.07391	0.0380877	0.614196	1499.71	1521.08	2534.13	857.006	783.238	400.785
myl10	1865.6	1.85182	0.892836	2.07408	0.0380717	0.614196	467.765	715.708	1245.13	1156.85	2032.34	5575.8
LOC110440043	4672.45	1.72195	0.830479	2.07345	0.0381308	0.614296	2035.27	2024.43	2461.79	2632.08	5367.95	13513.2
fibcd1	12.0233	3.97219	1.91649	2.07263	0.0382064	0.614652	0.753245	2.35948	1.18583	54.5169	7.64756	5.67685
glod4	190.856	1.5522	0.749044	2.07224	0.0382433	0.614652	90.3894	130.558	69.9642	358.721	207.122	288.384
LOC100150882	5221.07	1.43413	0.692142	2.07202	0.0382636	0.614652	2648.41	3215.97	2596.98	10582.8	3833.98	8448.28
CR318588.3	896.714	-1.73177	0.836468	-2.07033	0.0384213	0.614815	1889.89	507.288	1738.43	391.431	597.785	255.458
ptar1	1108.46	-2.17736	1.05151	-2.07069	0.0383876	0.614815	398.467	940.645	4107.73	539.718	467.776	196.419
pvalb7	646.143	3.49035	1.68515	2.07124	0.0383362	0.614815	267.402	47.9761	1.18583	93.7691	220.505	3246.02
wdr74	66.8913	3.19399	1.54252	2.07063	0.0383932	0.614815	18.0779	21.2353	0	225.7	57.994	78.3405
rfx2	272.911	-2.82697	1.36612	-2.06934	0.0385143	0.615711	293.765	128.985	1012.7	92.6788	107.066	2.27074
ythdc1	452.552	-2.31848	1.12076	-2.06868	0.0385763	0.616111	125.792	456.952	1679.14	260.591	117.9	74.9344
hcar1-3	196.998	-4.48216	2.16769	-2.06771	0.0386673	0.616973	15.0649	169.096	947.481	0	50.3465	0
tnfrsf11b	113.175	1.98591	0.960696	2.06716	0.0387195	0.617214	49.7142	26.7408	60.4775	187.538	70.74	283.842
cyldb	103.831	-4.29246	2.07801	-2.06565	0.0388611	0.61888	73.818	35.3922	483.82	0	29.953	0
fam57ba	193.733	3.17727	1.53916	2.06429	0.0389902	0.620342	38.4155	77.0763	0	129.75	273.4	643.754
tbc1d10c	42.6521	-4.76468	2.30944	-2.06313	0.0390999	0.621494	216.935	29.8867	0	6.54203	2.54919	0
fez1	94.9763	2.17955	1.05736	2.06131	0.0392736	0.622735	9.03894	33.8192	60.4775	141.744	104.517	220.262
LOC103911473	15.7132	4.24973	2.06141	2.06157	0.0392488	0.622735	3.01298	1.57299	0	75.2334	7.64756	6.81222
prelid3b	5096.27	-1.27019	0.616348	-2.06083	0.039319	0.622735	8940.26	4759.85	7915.44	3016.97	2637.77	3307.33
zgc:114045	888.549	-4.24941	2.06208	-2.06074	0.0393275	0.622735	12.8052	451.447	4601.04	9.81305	256.193	0
BX942819.3	22.567	-4.33415	2.10377	-2.06018	0.0393812	0.622839	16.5714	2.35948	110.283	1.09034	5.09838	0
plekha5	732.89	-2.60543	1.26556	-2.05872	0.039521	0.622839	443.661	128.198	3205.31	124.299	402.772	93.1003
sb:cb1058	843.188	-1.82562	0.886502	-2.05935	0.0394603	0.622839	901.634	620.543	2423.84	183.177	374.731	555.196
smyd1a	3648.35	1.96857	0.95608	2.059	0.0394942	0.622839	1932.83	2194.31	327.29	2744.38	5754.79	8936.49
XLOC_000322	193.3	-2.53054	1.22858	-2.05973	0.0394242	0.622839	558.154	25.1678	405.555	21.8068	86.6724	62.4453
adnp2b	1899.66	-2.22935	1.08331	-2.0579	0.0395994	0.623332	1308.39	609.532	7476.68	389.251	625.188	988.907
mxc	742.625	2.92605	1.42233	2.05723	0.0396645	0.623332	197.35	319.316	1.18583	2123.98	1264.4	549.519
smpd3	59.6549	4.6854	2.27744	2.05731	0.0396564	0.623332	1.50649	11.7974	0	76.3237	268.302	0
mtmr12	847.214	-2.81505	1.36912	-2.0561	0.0397732	0.624451	1069.61	346.057	3035.74	43.6135	567.832	20.4367
ebag9	706.21	-2.10701	1.02595	-2.05371	0.0400038	0.626643	540.83	473.469	2425.03	336.915	374.731	86.2881
zgc:77158	90.8114	3.29535	1.60476	2.05348	0.0400257	0.626643	21.8441	28.3137	0	50.1556	73.2892	371.266
zgc:86738	32.1316	-5.56669	2.7102	-2.05397	0.0399782	0.626643	137.844	51.122	0	0	3.82378	0
cacna1fb	30.0102	5.20249	2.53757	2.05018	0.0403466	0.62989	0.753245	3.93246	0	169.002	6.37297	0
cog1	356.754	3.12463	1.52396	2.05034	0.0403316	0.62989	5.27271	212.353	2.37167	284.578	861.625	774.322
CR847785.1	9.53789	5.10654	2.49045	2.05044	0.0403212	0.62989	1.50649	0	0	22.8971	14.6578	18.1659
FBXO46	1353.44	-1.24782	0.608815	-2.04959	0.0404042	0.630199	1905.71	2216.34	1592.58	614.951	992.909	798.165
DOCK9	49.5805	4.63981	2.26477	2.04869	0.0404923	0.630983	9.79218	1.57299	0	105.763	180.355	0
ppp1r3ca	207.237	-3.14728	1.53695	-2.04775	0.0405845	0.631829	158.935	33.8192	924.951	2.18068	101.968	21.572
atp13a3	549.051	-1.92722	0.942505	-2.04479	0.0408757	0.632154	1303.11	913.905	391.325	411.058	198.837	76.0698
esrp2	819.212	-1.76184	0.861049	-2.04615	0.0407414	0.632154	2425.45	710.203	660.51	300.933	536.604	281.572
fuk	113.458	-2.91964	1.42808	-2.04445	0.040909	0.632154	293.765	300.44	7.115	42.5232	31.2276	5.67685
mrpl40	318.238	-2.65254	1.2959	-2.04688	0.0406701	0.632154	323.142	245.386	1079.11	134.112	124.273	3.40611
ralaa	238.273	3.62839	1.77335	2.04606	0.0407506	0.632154	30.883	72.3573	3.5575	1.09034	115.988	1205.76
sh3glb1b	786.141	-1.59604	0.78015	-2.04582	0.0407745	0.632154	1555.45	556.837	1432.49	246.416	548.713	376.943
XLOC_018981	32.2507	3.69552	1.80695	2.04517	0.0408381	0.632154	9.79218	3.93246	0	17.4454	145.304	17.0305
XLOC_034538	140.454	3.08081	1.50626	2.04534	0.0408209	0.632154	18.0779	70.7843	0	290.03	218.593	245.24
tmem79a	127.388	-2.12199	1.03825	-2.04381	0.0409727	0.632552	232.753	56.6275	332.034	32.7102	31.8648	78.3405
nkx3.2	47.6362	3.25493	1.59317	2.04306	0.0410465	0.632762	14.3117	12.5839	0	165.731	57.994	35.1965
pank4	793.518	-1.74099	0.852216	-2.0429	0.0410623	0.632762	657.583	646.497	2361	399.064	440.372	256.594
epha7	156.048	3.2123	1.57342	2.04161	0.0411906	0.634152	23.3506	67.6384	0	70.872	318.011	456.419
anos1a	96.8704	3.45806	1.70001	2.03414	0.0419371	0.63567	46.7012	1.57299	0	228.971	142.755	161.222
BX294379.1	28.1857	4.88052	2.39982	2.0337	0.0419819	0.63567	0.753245	4.71896	0	0	63.7297	99.9125
cldn23a	893.176	-2.40739	1.18028	-2.03967	0.0413829	0.63567	3781.29	180.107	547.855	167.912	421.891	260
ddhd2	50.8075	4.66499	2.29596	2.03182	0.0421714	0.63567	7.53245	3.93246	0	25.0778	268.302	0
dusp2	17526.4	-1.52347	0.749444	-2.0328	0.0420732	0.63567	18654.1	14811.2	44554.2	11750.6	8252.36	7135.8
eef2kmt	137.061	3.15607	1.55357	2.03149	0.042205	0.63567	59.5063	19.6623	3.5575	397.974	4.46108	337.205
elp1	327.923	-3.16199	1.55233	-2.03694	0.0416564	0.63567	116	180.893	1472.81	177.725	17.8443	2.27074
fahd2a	929.376	-1.96726	0.967575	-2.03318	0.0420339	0.63567	790.907	1002.78	2646.78	767.598	179.718	188.471
golga7ba	150.358	3.27803	1.61294	2.03233	0.0421198	0.63567	45.9479	36.9652	1.18583	11.9937	93.0454	713.012
kdm6a	1062.09	-2.32809	1.14351	-2.03591	0.0417594	0.63567	436.882	704.698	4172.95	476.478	490.719	90.8296
lin7a	441.588	2.37711	1.16658	2.03768	0.0415816	0.63567	199.61	217.072	10.6725	333.644	679.359	1209.17
lipg	654.835	-2.37833	1.16659	-2.03869	0.0414807	0.63567	485.09	742.449	2068.09	19.6261	395.761	217.991
LOC108179500	421.461	-2.30963	1.13325	-2.03806	0.0415441	0.63567	110.727	265.835	1727.76	148.286	111.527	164.629
LOC110438298	8.08283	-5.59735	2.74737	-2.03735	0.0416151	0.63567	6.7792	5.50545	35.575	0	0.637297	0
LOC110439407	7.9156	-6.53902	3.21702	-2.03263	0.0420895	0.63567	6.02596	7.07843	34.3892	0	0	0
nexmifa	77.1451	3.1502	1.54782	2.03525	0.041826	0.63567	12.0519	34.6057	0	232.242	114.713	69.2575
psmd8	1491.11	1.4938	0.734819	2.03289	0.0420639	0.63567	1001.82	899.748	442.316	3197.96	1402.05	2002.79
rpap3	630.53	-2.06155	1.01337	-2.03436	0.0419157	0.63567	332.934	412.909	2306.45	146.105	302.079	282.707
sema3e	1144.61	-2.26754	1.11541	-2.03292	0.0420608	0.63567	1205.95	457.739	4023.54	130.841	815.74	233.886
si:ch73-265h17.4	77.9511	-2.34773	1.15257	-2.03694	0.0416557	0.63567	25.6103	128.198	237.167	35.9812	24.8546	15.8952
triap1	155.737	-2.16306	1.06459	-2.03183	0.0421705	0.63567	115.246	246.959	401.998	69.7817	87.947	12.4891
tyrp1a	113.823	3.45085	1.69562	2.03515	0.0418358	0.63567	35.4025	18.0893	3.5575	3.27102	29.953	592.663
XLOC_032258	12.9419	4.95648	2.4351	2.03543	0.0418075	0.63567	0	2.35948	0	10.9034	54.1702	10.2183
znf423	366.499	2.72633	1.33971	2.03501	0.0418501	0.63567	32.3895	252.464	3.5575	823.206	412.968	674.409
BX649307.1	297.108	-3.3007	1.62533	-2.03078	0.0422771	0.636181	1253.4	156.512	208.707	58.8783	105.154	0
rnf180	24.2518	4.87413	2.40091	2.03012	0.0423446	0.636622	0	4.71896	0	2.18068	21.6681	116.943
tm9sf5	1951.82	-1.98855	0.979866	-2.02941	0.0424162	0.637123	3663.03	487.626	5203.44	792.676	1020.31	543.842
rorcb	543.165	-2.36054	1.16341	-2.02899	0.0424596	0.637201	230.493	324.035	2173.63	213.706	268.302	48.8209
dscama	569.028	-3.41571	1.68445	-2.02779	0.0425813	0.637794	740.44	109.322	2272.06	133.021	159.324	0
nhej1	69.441	3.45335	1.70312	2.02766	0.0425949	0.637794	16.5714	18.0893	0	203.893	8.92216	169.17
p3h4	387.862	3.14253	1.54998	2.02747	0.042614	0.637794	13.5584	221.791	1.18583	178.816	736.715	1175.11
XLOC_029303	2112.4	1.717	0.847135	2.02683	0.0426795	0.6382	879.037	937.499	1139.59	1273.52	2103.72	6341.04
brpf3a	236.524	-4.10079	2.02526	-2.02482	0.0428859	0.640589	155.168	0	1185.83	53.4266	23.58	1.13537
ftr73	29.1719	-4.0058	1.97863	-2.02453	0.0429161	0.640589	101.688	59.7735	3.5575	1.09034	8.92216	0
cpm	94.169	3.1934	1.57797	2.02374	0.0429972	0.641224	44.4414	11.0109	0	314.017	111.527	84.0173
si:ch211-117n7.7	138.219	3.19461	1.57897	2.02322	0.0430505	0.641445	43.6882	37.7517	0	548.44	84.7605	114.672
selenop	25809.4	-1.2218	0.60401	-2.02281	0.0430928	0.641501	35836.4	30213.1	42336.7	20151.6	14584.5	11734
sb:cb81	2578.62	-2.0519	1.01466	-2.02226	0.0431498	0.641777	822.543	3483.38	8159.72	1479.59	1085.95	440.523
BX510960.2	138.466	-1.81707	0.899352	-2.02043	0.0433392	0.642061	90.3894	363.36	193.291	71.9623	51.6211	60.1746
LOC103910371	16.453	-4.01063	1.98525	-2.02021	0.0433616	0.642061	25.6103	7.07843	60.4775	1.09034	4.46108	0
nptxrb	195.833	-4.53458	2.24342	-2.02128	0.043251	0.642061	0	95.9521	1030.49	29.4391	19.1189	0
xkr5b	87.851	3.28491	1.62587	2.0204	0.0433421	0.642061	33.896	14.9434	0	29.4391	133.195	315.633
zgc:163077	47.3236	-2.88275	1.42618	-2.02131	0.0432482	0.642061	70.0518	169.096	10.6725	20.7164	3.18648	10.2183
gypc	79.6278	3.03959	1.50541	2.01911	0.0434759	0.643088	25.6103	25.9543	0	173.364	64.367	188.471
sort1b	873.077	-1.3906	0.688962	-2.0184	0.0435498	0.643088	1539.63	902.894	1349.48	324.921	434.637	686.899
svila	716.253	-2.43605	1.20713	-2.01806	0.0435854	0.643088	607.869	402.684	2617.14	26.1681	446.108	197.554
tle2b	73.9363	3.32048	1.64487	2.01869	0.0435192	0.643088	2.25973	18.0893	20.1592	5.45169	371.544	26.1135
arhgef39	319.556	2.16553	1.07498	2.01449	0.0439582	0.643978	52.7271	191.118	105.539	188.629	206.484	1172.84
ehbp1l1b	222.189	1.84578	0.916594	2.01374	0.044037	0.643978	126.545	121.906	41.5042	162.46	558.272	322.445
lpin1	2870.34	-1.8786	0.93249	-2.01461	0.0439456	0.643978	6481.67	826.604	6231.56	1085.98	1020.31	1575.89
pdgfrl	217.866	-2.13434	1.0588	-2.01581	0.0438194	0.643978	197.35	191.904	675.925	23.9874	151.039	66.9868
rpe65a	369.286	2.16535	1.07388	2.01638	0.0437598	0.643978	88.8829	143.142	171.946	105.763	359.435	1346.55
si:ch211-156b7.4	229.934	2.40772	1.19558	2.01385	0.0440251	0.643978	131.065	80.2223	7.115	569.157	124.273	467.772
sox6	749.406	1.92489	0.954987	2.01562	0.0438399	0.643978	124.285	652.789	160.088	1478.5	1477.89	602.881
ubn2b	421.195	-2.62964	1.30606	-2.01341	0.044071	0.643978	161.194	275.272	1739.62	83.9561	252.37	14.7598
ulk3	269.211	-2.88819	1.43234	-2.01641	0.0437573	0.643978	106.961	128.198	1188.21	3.27102	126.185	62.4453
XLOC_001975	7090.69	1.76092	0.873962	2.01487	0.0439188	0.643978	3775.26	2983.95	2933.75	3216.5	8527.03	21107.7
XLOC_023704	46.0378	4.3803	2.17379	2.01505	0.0438994	0.643978	0.753245	11.7974	0	1.09034	18.4816	244.104
ache	989.963	2.42502	1.20857	2.00652	0.0448007	0.645394	436.129	485.266	10.6725	1561.36	1205.13	2241.22
adam8a	2045.65	1.39158	0.695054	2.00212	0.0452713	0.645394	1326.46	1145.13	915.464	3914.31	3431.84	1540.7
adcy6a	55.9286	-4.12933	2.05333	-2.01104	0.0443212	0.645394	24.1038	89.6602	203.963	0	17.8443	0
adpgk2	42.6038	-3.39589	1.68943	-2.01008	0.0444223	0.645394	45.1947	187.185	1.18583	6.54203	12.1086	3.40611
aldoab	2988.13	1.57622	0.784254	2.00983	0.0444491	0.645394	1402.54	1959.15	1140.77	1723.83	5100.29	6602.17
anxa13l	155.835	4.19294	2.08808	2.00803	0.0446399	0.645394	0	42.4706	5.92917	1.09034	66.9162	818.601
aoc1	75.0878	4.07184	2.02437	2.01141	0.044282	0.645394	0	25.1678	0	262.772	59.2686	103.319
cav2	196.317	2.24581	1.12205	2.00152	0.045336	0.645394	12.0519	41.6841	151.787	403.425	172.707	396.244
CU468915.1	141.668	-4.6652	2.33172	-2.00075	0.045419	0.645394	0	31.4597	786.208	14.1744	0	18.1659
FO907110.1	479.649	-4.56548	2.27633	-2.00563	0.0448957	0.645394	0.753245	343.697	2416.73	115.576	0	1.13537
ggctb	526.655	-2.58566	1.2903	-2.00393	0.0450776	0.645394	251.584	91.2332	2365.74	133.021	56.0821	262.27
gpr143	251.56	3.84315	1.9185	2.0032	0.0451556	0.645394	3.01298	95.1656	0	43.6135	93.6827	1273.88
jagn1b	537.397	-1.63744	0.814842	-2.00952	0.0444824	0.645394	438.389	530.096	1471.62	332.553	206.484	245.24
mxa	33.7044	4.74593	2.36786	2.00431	0.0450365	0.645394	6.02596	0	1.18583	90.4981	104.517	0
mxra5b	67.0349	2.991	1.48789	2.01023	0.0444066	0.645394	1.50649	40.8976	2.37167	59.9686	135.107	162.358
nfrkb	497.107	-2.0957	1.04439	-2.00662	0.0447901	0.645394	119.766	589.87	1707.6	179.906	182.267	203.231
nme2b.2	17010.9	1.79902	0.899219	2.00065	0.0454303	0.645394	6224.82	5794.88	10763.8	9179.56	16316.7	53785.9
nrn1a	107.235	3.27557	1.63461	2.00388	0.0450828	0.645394	39.1687	19.6623	1.18583	7.63237	73.9264	501.833
parp12a	905.673	-2.24317	1.12048	-2.00197	0.0452883	0.645394	363.064	1701.18	2422.66	268.223	623.276	55.6331
pgs1	151.885	3.03503	1.51303	2.00593	0.0448639	0.645394	22.5973	76.2898	0	170.093	303.991	338.34
pola1	345.395	-2.65777	1.32458	-2.0065	0.0448029	0.645394	261.376	567.061	960.526	184.267	96.8691	2.27074
rgra	287.906	3.90758	1.94875	2.00517	0.0449449	0.645394	106.961	0.786493	0	363.083	49.7092	1206.9
sema3c	215.356	2.2408	1.11608	2.00773	0.0446716	0.645394	91.1426	10.2244	124.513	152.647	407.233	506.375
si:ch211-196g2.4	288.399	-2.56357	1.27855	-2.00506	0.0449569	0.645394	176.259	31.4597	1272.4	73.0527	84.1232	93.1003
si:ch73-344o19.1	45.0089	3.54969	1.7744	2.0005	0.0454465	0.645394	7.53245	0.786493	13.0442	228.971	3.82378	15.8952
slc35d1b	402.831	-1.35439	0.676805	-2.00115	0.0453764	0.645394	603.349	449.874	684.226	305.295	203.935	170.305
slc43a3a	27.1223	4.65309	2.32418	2.00203	0.0452811	0.645394	3.76622	2.35948	0	83.9561	72.6519	0
surf6	440.468	-2.52448	1.25929	-2.00468	0.0449967	0.645394	75.3245	172.242	2004.06	154.828	142.117	94.2357
tbx20	24.1328	3.86943	1.9265	2.00852	0.0445879	0.645394	6.7792	2.35948	0	3.27102	79.0248	53.3624
usp2b	755.643	-2.05115	1.02063	-2.0097	0.0444629	0.645394	946.829	208.421	2497.37	200.622	285.509	395.109
XLOC_044202	35.2978	-2.7223	1.35623	-2.00726	0.0447222	0.645394	110.727	63.7059	9.48667	11.9937	10.1968	5.67685
zgc:136439	294.606	-2.64663	1.31664	-2.01014	0.0444166	0.645394	224.467	228.869	1070.81	198.442	38.2378	6.81222
zmp:0000000936	464.329	-1.90935	0.953141	-2.00322	0.0451541	0.645394	207.896	1124.68	868.031	188.629	305.903	90.8296
alas2	571.254	1.45555	0.729881	1.99423	0.0461272	0.648635	253.844	276.845	385.396	428.503	1024.77	1058.16
barx2	158.609	3.12673	1.56562	1.99713	0.0458116	0.648635	34.6493	62.9194	0	420.871	369.632	63.5807
CABZ01078594.1	1135.73	1.49084	0.747036	1.99568	0.0459688	0.648635	820.284	515.939	451.803	1007.47	1322.39	2696.5
ccdc43	392.985	1.44943	0.726713	1.99451	0.0460968	0.648635	115.246	243.026	273.928	486.291	526.407	713.012
ckmt2a	553.136	2.81261	1.4108	1.99363	0.0461925	0.648635	13.5584	230.442	169.574	69.7817	362.622	2472.83
ercc3	546.311	-2.20862	1.10798	-1.99338	0.0462198	0.648635	292.259	407.403	1995.76	94.8594	394.487	93.1003
flt4	94.3592	3.19535	1.60248	1.994	0.0461522	0.648635	6.7792	48.7626	0	82.8657	168.884	258.864
hsc70	1422.35	1.91157	0.957578	1.99626	0.0459061	0.648635	523.505	1112.89	155.344	1029.28	2805.38	2907.68
isl2a	22.4541	4.38316	2.19571	1.99624	0.0459077	0.648635	5.27271	0.786493	0	2.18068	118.537	7.94759
mylk4a	198.601	3.93409	1.97207	1.99491	0.0460532	0.648635	2.25973	70.7843	0	5.45169	289.97	823.143
rgmb	248.354	2.99013	1.49924	1.99443	0.0461047	0.648635	26.3636	135.277	4.74334	19.6261	401.497	902.619
tbc1d2b	1408.1	-2.4974	1.25017	-1.99765	0.0457541	0.648635	427.843	808.515	5941.03	116.666	232.613	921.92
tmem119b	86.6494	2.97179	1.49051	1.99381	0.0461732	0.648635	27.8701	30.6732	0	110.124	112.802	238.428
znf1010	63.0352	3.0018	1.50259	1.99775	0.0457437	0.648635	15.8181	25.9543	0	76.3237	146.578	113.537
LOC103911818	34.0283	-4.12639	2.07115	-1.99232	0.0463362	0.64972	26.3636	0.786493	166.017	6.54203	4.46108	0
igflr1	40.1171	2.83435	1.42305	1.99174	0.0463993	0.650059	21.0909	7.07843	1.18583	126.479	33.7767	51.0916
slc5a12	19.3298	5.13312	2.57851	1.99073	0.0465102	0.651065	0	3.14597	0	1.09034	9.55945	102.183
crk	1668.48	-2.17945	1.09538	-1.98967	0.0466274	0.652158	854.18	816.379	6530.39	628.035	935.552	246.375
tmeff2a	69.0987	2.93794	1.47741	1.98857	0.0467483	0.653299	43.6882	1.57299	2.37167	85.0464	107.066	174.847
frs2b	167.167	2.07574	1.04443	1.98744	0.0468736	0.653833	125.792	47.1896	18.9733	157.009	203.298	450.742
prmt3	204.588	-2.43191	1.22381	-1.98716	0.0469042	0.653833	480.57	375.157	180.247	4.36135	133.832	53.3624
slc6a1b	120.739	2.69103	1.35387	1.98765	0.0468504	0.653833	68.5453	21.2353	7.115	23.9874	151.677	451.877
ccl38a.5	429.454	1.77235	0.893434	1.98375	0.0472836	0.655843	140.857	120.333	322.547	1033.64	254.281	705.064
cxcr3.2	3267.52	-1.50321	0.757897	-1.98339	0.047324	0.655843	2415.66	5564.44	6512.6	2467.44	1597.07	1047.95
foxg1c	575.493	-2.08257	1.04907	-1.98515	0.0471273	0.655843	676.414	218.645	1898.52	354.36	219.867	85.1527
nr2f1a	485.942	1.84855	0.931872	1.9837	0.0472893	0.655843	254.597	300.44	78.2651	303.114	704.213	1275.02
snap91	38.6786	3.773	1.90217	1.98352	0.0473091	0.655843	0.753245	14.9434	0	118.847	87.3097	10.2183
terf1	22.0711	3.11558	1.57073	1.98352	0.0473091	0.655843	5.27271	7.07843	1.18583	17.4454	14.0205	87.4234
zdhhc23a	28.6708	-4.82623	2.43313	-1.98355	0.0473057	0.655843	12.0519	154.153	0	3.27102	2.54919	0
ppp3cb	191.826	3.39494	1.71214	1.98286	0.0473826	0.656109	3.01298	96.7386	0	240.965	230.064	580.174
sox11b	346.968	2.94986	1.48845	1.98183	0.0474982	0.657163	43.6882	193.477	1.18583	104.672	753.285	985.501
actn3b	5281.7	1.43503	0.724497	1.98073	0.0476213	0.65832	2355.4	2276.9	3923.93	4142.2	7462.11	11529.7
draxin	32.0674	4.83494	2.442	1.97991	0.0477134	0.659046	3.01298	0	3.5575	0	173.345	12.4891
abcb4	640.736	1.98908	1.00504	1.97911	0.0478037	0.6592	69.2985	464.817	239.538	785.044	1841.79	443.929
vezt	28.5544	-4.64416	2.34653	-1.97916	0.0477981	0.6592	1.50649	114.828	48.6192	0	6.37297	0
stard14	1338.31	-2.20925	1.11661	-1.97853	0.0478688	0.659553	4979.7	426.279	1196.51	404.516	851.429	171.441
nrde2	30.7928	-4.09674	2.07121	-1.97795	0.0479344	0.659909	92.6491	81.7952	0	1.09034	1.27459	7.94759
ppp2r3c	355.841	2.18217	1.10358	1.97736	0.0480013	0.660286	140.857	231.229	13.0442	515.73	384.927	849.256
fads2	44.0881	5.34365	2.70295	1.97697	0.048045	0.660341	0	6.29194	0	152.647	0	105.589
hebp2	1575.87	-2.22291	1.12471	-1.97644	0.048105	0.660612	4218.92	305.946	3262.23	179.906	481.159	1007.07
taz	605.655	-1.85012	0.936416	-1.97575	0.0481837	0.660612	589.791	327.181	1928.17	317.288	314.825	156.681
XLOC_011272	106.56	-2.45287	1.24134	-1.97598	0.0481568	0.660612	103.195	239.094	198.034	70.872	3.18648	24.9781
ftcd	555.238	-2.36507	1.19822	-1.97381	0.0484033	0.661477	138.597	320.103	2331.35	70.872	217.318	253.187
pbx1a	294.162	3.29756	1.6706	1.97388	0.0483954	0.661477	108.467	54.268	0	1154.67	391.938	55.6331
rab3b	15.0418	-4.50889	2.28327	-1.97475	0.0482961	0.661477	0.753245	69.2114	16.6017	0	2.54919	1.13537
si:ch73-37h15.2	117.184	3.18114	1.61169	1.97379	0.0484056	0.661477	8.28569	61.3464	0	109.034	149.765	374.672
lhx2b	36.201	3.47698	1.76227	1.97302	0.0484937	0.662138	7.53245	10.2244	0	7.63237	129.371	62.4453
sgcb	966.991	2.81418	1.42687	1.97228	0.0485779	0.662744	250.077	469.536	2.37167	877.722	760.933	3441.3
BX465848.2	61.7769	-4.53364	2.29948	-1.97159	0.048656	0.662797	37.6622	0	317.804	4.36135	10.834	0
zgc:110333	817.136	-2.19275	1.11259	-1.97085	0.0487409	0.662797	2410.38	258.756	1354.22	158.099	616.903	104.454
zgc:113030	50.937	-3.11905	1.58248	-1.97098	0.0487258	0.662797	75.3245	42.4706	156.53	10.9034	20.3935	0
zgc:172079	439.599	-2.07149	1.0509	-1.97115	0.0487067	0.662797	397.713	263.475	1469.25	219.158	48.4346	239.563
LOC110438615	8.07494	-6.56729	3.33457	-1.96946	0.0489007	0.663886	3.01298	3.93246	41.5042	0	0	0
mapkap1	91.6354	3.26161	1.65608	1.96948	0.0488982	0.663886	3.76622	47.9761	0	275.856	116.625	105.589
il12rb2	681.058	-2.06209	1.04735	-1.96886	0.0489696	0.664279	254.597	652.003	2390.64	269.314	398.311	121.485
MYO1D	198.718	-2.0433	1.03807	-1.96836	0.0490262	0.664506	406.752	412.122	141.114	46.8846	159.324	26.1135
si:ch211-85n16.3	76.0377	-2.72864	1.38655	-1.96794	0.0490752	0.66463	85.8699	51.122	259.698	23.9874	34.414	1.13537
hsph1	48.5595	4.14324	2.10772	1.96574	0.0493281	0.667512	14.3117	0	1.18583	1.09034	62.4551	212.314
BX005448.1	19.4015	-4.66232	2.37309	-1.96466	0.0494539	0.668672	15.0649	7.86493	88.9376	0	0	4.54148
garem	282.229	3.03216	1.5445	1.9632	0.0496231	0.669871	48.9609	135.277	0	437.226	245.359	826.549
rasgrp3	190.352	3.10642	1.58209	1.96349	0.0495892	0.669871	3.01298	113.255	2.37167	64.33	283.597	675.545
vamp2	113.237	3.17187	1.6172	1.96134	0.0498396	0.67225	52.7271	14.9434	0	44.7039	368.358	198.69
prxl2b	403.668	-2.04546	1.04356	-1.96009	0.0499854	0.67367	209.402	210.78	1529.73	135.202	179.08	157.816
c1qtnf1	29.401	4.60865	2.35492	1.95703	0.0503434	0.674777	5.27271	1.57299	0	0	50.3465	119.214
coch	32.5835	-5.42531	2.7723	-1.95697	0.050351	0.674777	146.13	44.8301	0	0	0	4.54148
crtc2	194.43	-2.5939	1.32494	-1.95776	0.0502585	0.674777	76.0777	263.475	661.695	40.3425	120.449	4.54148
leg1.1	46.7051	-4.64842	2.37399	-1.95806	0.0502226	0.674777	204.883	64.4924	0	0	0.637297	10.2183
mxf	1978.12	1.63912	0.837071	1.95817	0.0502105	0.674777	713.323	464.031	1707.6	1564.64	3799.56	3619.56
XLOC_005982	75.0928	2.85817	1.45923	1.95868	0.0501503	0.674777	6.02596	47.1896	1.18583	56.6976	108.978	230.48
zgc:165515	165.82	-3.14827	1.60845	-1.95733	0.050309	0.674777	46.7012	309.092	538.369	59.9686	40.787	0
nr4a3	3009.35	-1.42702	0.729348	-1.95657	0.0503981	0.674865	3147.06	3952.91	6061.98	1683.48	2347.8	862.881
xaf1	441.763	-2.2294	1.14027	-1.95515	0.0505658	0.676567	64.7791	519.085	1600.88	192.99	133.195	139.65
ndc1	784.088	-1.40403	0.718734	-1.95348	0.0507624	0.678219	1132.13	719.641	1562.93	493.923	530.231	265.676
si:ch211-250k18.7	25.2036	-3.50595	1.79481	-1.95338	0.0507744	0.678219	48.2077	42.4706	48.6192	1.09034	10.834	0
slc6a19b	60.9872	4.5275	2.31815	1.95307	0.0508115	0.678219	14.3117	0.786493	0	209.345	141.48	0
aga	684.383	-2.27632	1.16596	-1.95231	0.0509013	0.678874	571.713	277.632	2554.29	503.736	121.724	77.2051
vps50	27.8227	3.97669	2.03776	1.9515	0.0509978	0.679616	9.03894	0.786493	0	39.2522	3.18648	114.672
cnrip1a	29.1245	4.77546	2.44875	1.95016	0.0511568	0.681167	5.27271	0.786493	0	0	26.7665	141.921
FP236513.1	428.93	-2.52829	1.29667	-1.94983	0.0511959	0.681167	476.804	465.604	1251.06	240.965	135.744	3.40611
b4galnt3b	402.671	-2.50083	1.28304	-1.94914	0.0512784	0.681176	156.675	57.414	1839.23	153.738	104.517	104.454
si:ch73-382f3.1	99.9158	-4.56803	2.34333	-1.94937	0.0512508	0.681176	112.987	0	462.475	1.09034	22.9427	0
acoxl	21.9364	3.71831	1.90969	1.94707	0.0515259	0.681374	6.02596	3.14597	0	16.3551	98.1437	7.94759
lrrc20	310.09	2.08563	1.07122	1.94697	0.0515387	0.681374	180.026	149.434	24.9025	314.017	223.691	968.47
si:ch211-161h7.8	346.037	-2.59162	1.33098	-1.94715	0.0515167	0.681374	188.311	47.1896	1545.14	81.7754	34.414	179.388
si:dkey-23a13.11	123.198	-3.12673	1.60459	-1.94862	0.0513412	0.681374	69.2985	427.066	167.203	16.3551	59.2686	0
tox	551.439	2.71676	1.39527	1.94713	0.0515197	0.681374	149.142	286.283	1.18583	510.278	1259.3	1102.44
XLOC_039619	162.171	2.0218	1.03842	1.947	0.0515353	0.681374	64.7791	102.244	24.9025	309.656	75.201	396.244
aldh4a1	29.0218	4.5574	2.34819	1.94082	0.0522804	0.68143	1.50649	5.50545	0	63.2396	103.879	0
aldh9a1a.1	7227.49	-1.17957	0.608422	-1.93874	0.0525335	0.68143	7448.09	9187.02	13448.5	4028.8	4192.14	5060.34
cav3	822.289	1.65593	0.853732	1.93963	0.0524241	0.68143	223.714	467.963	496.865	783.953	646.219	2315.02
chic1	293.022	-1.82998	0.943001	-1.94059	0.0523082	0.68143	710.31	216.286	445.874	153.738	189.914	42.0087
CR759845.1	64.307	2.24094	1.15461	1.94087	0.0522745	0.68143	37.6622	9.43791	20.1592	165.731	32.5021	120.349
cxcr4b	2803.49	-1.42113	0.732765	-1.93941	0.0524515	0.68143	3586.95	4645.03	4015.23	2614.63	966.779	992.313
eno1a	6409.73	1.22262	0.629744	1.94146	0.0522028	0.68143	3198.28	3247.43	5090.79	7296.54	7820.91	11804.4
enpp1	4698.02	-1.50291	0.775206	-1.93873	0.0525344	0.68143	3754.93	6369.8	10711.6	3732.23	2151.51	1468.03
exoc8	108.534	-2.18813	1.12621	-1.94292	0.052026	0.68143	255.35	186.399	92.4951	6.54203	65.0043	45.4148
fth1b	100.504	2.4858	1.27825	1.94469	0.0518121	0.68143	74.5712	11.7974	4.74334	90.4981	277.224	144.192
kbtbd4	79.9342	-2.92189	1.50359	-1.94328	0.0519825	0.68143	257.61	163.59	2.37167	32.7102	10.834	12.4891
LOC100004591	28.8656	3.31727	1.70509	1.94551	0.051713	0.68143	2.25973	13.3704	0	64.33	37.6005	55.6331
lrit1b	44.8597	4.08211	2.10504	1.93921	0.0524763	0.68143	0.753245	14.1569	0	1.09034	181.63	71.5283
mbip	59.1321	3.9732	2.04734	1.94066	0.052299	0.68143	21.0909	0	0	106.853	39.5124	187.336
neurod6b	49.1853	4.3491	2.23443	1.9464	0.0516066	0.68143	10.5454	3.14597	0	178.816	102.605	0
ppp1r35	47.9516	4.53689	2.33866	1.93995	0.0523854	0.68143	0	11.7974	0	1.09034	104.517	170.305
prkceb	87.3929	3.48977	1.7946	1.9446	0.0518234	0.68143	0.753245	26.7408	15.4158	1.09034	390.663	89.6942
si:ch211-193i15.2	29.028	4.73361	2.43658	1.94273	0.0520489	0.68143	1.50649	4.71896	0	152.647	15.2951	0
si:dkey-159n16.2	106.959	2.24628	1.15495	1.94491	0.0517857	0.68143	40.6752	35.3922	35.575	417.6	47.7973	64.7161
si:dkey-21e2.7	100.072	2.40773	1.23713	1.94623	0.0516273	0.68143	51.2207	40.1111	3.5575	290.03	65.6416	149.869
sypl1	142.494	3.51584	1.81109	1.94128	0.0522242	0.68143	14.3117	54.268	0	7.63237	186.091	592.663
vsnl1a	44.2789	-4.64837	2.39786	-1.93855	0.0525561	0.68143	230.493	25.1678	0	1.09034	8.92216	0
xkrx	1190.43	-2.21361	1.14194	-1.93847	0.0525656	0.68143	337.454	676.384	4861.92	297.662	276.587	692.575
XLOC_025573	15.9407	2.86485	1.47524	1.94196	0.0521417	0.68143	5.27271	1.57299	4.74334	37.0715	29.953	17.0305
zmat5	227.077	-2.51744	1.29687	-1.94117	0.0522372	0.68143	257.61	21.2353	881.075	113.395	57.3567	31.7903
ap1m2	813.841	-2.49992	1.29015	-1.9377	0.0526602	0.682125	970.933	57.414	3121.12	98.1305	199.474	435.982
n4bp2	170.05	2.96874	1.53246	1.93724	0.0527158	0.682315	58.7531	56.6275	0	212.616	564.008	128.297
ifrd1	1457.58	-1.53151	0.791016	-1.93613	0.0528522	0.68249	2699.63	2133.75	1664.91	661.835	1266.31	319.039
mylz3	71493.6	1.66562	0.86015	1.93643	0.0528146	0.68249	35848.4	29704.3	37254.2	37733.3	72098	216323
snap23.1	978.116	-2.08086	1.07438	-1.93679	0.0527705	0.68249	710.31	523.018	3513.63	553.892	458.854	108.995
stard8	419.523	2.72341	1.40722	1.93532	0.0529513	0.68324	124.285	205.275	1.18583	513.549	326.296	1346.55
CABZ01109604.1	44.3282	3.05636	1.58195	1.93202	0.0533569	0.68559	17.3246	11.0109	0	130.841	68.1908	38.6026
fam219b	46.5019	2.8956	1.49877	1.93199	0.0533611	0.68559	3.01298	27.5272	2.37167	16.3551	112.802	116.943
fosl2	3618.78	-1.11708	0.578451	-1.93116	0.0534627	0.68559	4152.64	5202.65	5505.83	2111.99	1969.25	2770.3
gnb5b	160.393	3.28339	1.69829	1.93334	0.0531937	0.68559	4.51947	84.9412	0	251.868	108.978	512.052
hey2	40.9319	-4.52926	2.34525	-1.93125	0.0534519	0.68559	168.727	66.8519	0	1.09034	8.92216	0
rarres3l	36.2937	-3.56468	1.84528	-1.93178	0.0533862	0.68559	158.935	40.8976	1.18583	1.09034	13.3832	2.27074
rttn	41.1911	4.02899	2.08548	1.93193	0.0533683	0.68559	0	14.1569	0	145.015	41.4243	46.5501
zgc:162948	46.7357	4.32417	2.23866	1.93159	0.0534104	0.68559	3.01298	10.2244	0	153.738	113.439	0
rdh10b	573.985	-1.59207	0.824624	-1.93066	0.053525	0.685861	1218.75	420.774	946.296	448.129	156.775	253.187
btr02	207.823	-3.27428	1.69729	-1.92912	0.0537156	0.686192	306.571	52.695	770.792	100.311	16.5697	0
rab42b	118.222	3.39704	1.76002	1.93012	0.0535921	0.686192	0	58.987	2.37167	365.263	98.781	183.93
tnfrsf19	192.132	1.94425	1.00776	1.92927	0.0536971	0.686192	103.195	106.963	27.2742	131.931	223.691	559.737
tuba1a	2097.41	1.31574	0.681807	1.92978	0.0536338	0.686192	784.128	1042.89	1779.94	2539.4	2598.26	3839.82
zgc:175284	21.2883	-3.9681	2.0592	-1.92702	0.0539777	0.689011	73.0648	44.8301	2.37167	1.09034	6.37297	0
si:ch211-266d19.4	549.104	-2.9187	1.5151	-1.92642	0.0540526	0.689439	604.102	40.8976	2264.94	4.36135	181.63	198.69
acbd6	104.208	-2.22661	1.15654	-1.92523	0.0542004	0.689909	179.272	298.081	37.9467	11.9937	54.8075	43.144
ankib1a	207.651	2.69377	1.3993	1.92508	0.0542188	0.689909	130.311	33.8192	2.37167	776.321	129.371	173.712
CR854839.1	256.305	-3.34901	1.73926	-1.92554	0.0541624	0.689909	210.155	2.35948	1188.21	19.6261	114.076	3.40611
dnajb9a	369.342	-3.60725	1.87442	-1.92446	0.0542971	0.689909	299.038	111.682	1637.64	3.27102	164.423	0
ilf3a	970.094	-1.72177	0.894778	-1.92425	0.0543235	0.689909	623.687	924.916	2918.34	343.457	683.182	326.986
ponzr1	279.745	1.44206	0.749459	1.92413	0.0543379	0.689909	187.558	143.928	119.769	409.967	237.074	580.174
si:dkey-30c15.2	101.004	-4.48575	2.33397	-1.92194	0.0546139	0.692885	460.233	0	119.769	2.18068	0	23.8428
agr1	309.112	-2.09323	1.08991	-1.92056	0.0547869	0.694224	756.258	69.2114	677.111	52.3362	124.91	174.847
krt18a.1	6102.54	-1.67659	0.873028	-1.92044	0.0548028	0.694224	10281	2379.93	15229.7	2227.56	2790.09	3706.98
pex5	408.164	-2.01726	1.05088	-1.9196	0.0549081	0.694653	296.778	205.275	1462.13	189.719	222.417	72.6636
ripor1	1497.34	-1.7935	0.934355	-1.91951	0.0549201	0.694653	985.998	1019.29	4967.46	460.123	615.629	935.544
CABZ01118270.1	211.216	-3.84623	2.00424	-1.91905	0.0549786	0.694866	322.389	860.423	2.37167	4.36135	77.7502	0
mark4a	102.731	3.13131	1.63206	1.91862	0.0550324	0.695018	6.7792	45.6166	10.6725	1.09034	263.841	288.384
fbp1a	1225.07	-1.4598	0.761254	-1.91762	0.0551595	0.696096	1477.11	924.129	2989.49	536.447	577.391	845.85
mpv17l2	179.146	-2.30611	1.20294	-1.91707	0.0552293	0.696449	48.9609	143.142	702.014	103.582	46.5227	30.655
casq2	2932.98	1.7925	0.93682	1.91339	0.0556979	0.698306	888.076	1185.24	1868.87	1298.59	3011.87	9345.23
celf3a	114.074	2.62103	1.36879	1.91485	0.0555115	0.698306	74.5712	17.3028	3.5575	46.8846	140.205	401.921
dhrs13b	166.244	-2.9897	1.56222	-1.91374	0.0556529	0.698306	670.388	210.78	4.74334	71.9623	35.0513	4.54148
entpd4	1047.09	-1.12833	0.589506	-1.91403	0.0556167	0.698306	1791.97	1319.73	1198.88	628.035	667.25	676.68
hint2	328.148	-1.99345	1.04162	-1.91379	0.055647	0.698306	204.129	168.309	1201.25	111.215	100.056	183.93
igfbp1b	109.247	3.27565	1.71206	1.91328	0.0557119	0.698306	57.9999	0.786493	2.37167	33.8005	64.367	496.156
ubap1	1282.01	-1.63101	0.852366	-1.91351	0.0556823	0.698306	934.777	1003.56	3876.49	713.081	564.645	599.475
yipf2	269.045	1.40097	0.731949	1.91403	0.0556162	0.698306	112.987	121.906	208.707	416.509	272.763	481.397
apobb.1	2669.69	-2.46861	1.2914	-1.91158	0.0559306	0.699994	8122.99	1971.74	3472.12	32.7102	464.589	1953.97
npdc1a	364.951	-2.97639	1.5568	-1.91186	0.0558946	0.699994	6.7792	110.109	1826.18	53.4266	142.117	51.0916
cinp	188.715	-2.13233	1.11693	-1.90909	0.0562499	0.70083	77.5842	139.996	704.385	111.215	44.6108	54.4977
LOC110439169	21.8287	4.72845	2.47628	1.9095	0.0561981	0.70083	0.753245	3.93246	0	86.1367	40.1497	0
prr33	1682.39	2.22122	1.16345	1.90917	0.0562408	0.70083	800.699	909.186	72.3359	661.835	2168.72	5481.56
tmem169b	23.2752	3.33119	1.74437	1.90968	0.0561741	0.70083	0.753245	9.43791	2.37167	89.4078	33.1394	4.54148
trim62	37.8951	4.52142	2.36769	1.90963	0.0561802	0.70083	0.753245	8.65142	0	131.931	86.0351	0
znfl1g	32.8281	-3.75927	1.96828	-1.90992	0.0561431	0.70083	126.545	0	56.92	4.36135	5.73567	3.40611
pnkd	205.614	-2.18383	1.14451	-1.9081	0.0563789	0.701913	324.649	238.307	448.245	141.744	73.9264	6.81222
atp1a1a.1	16129	-1.23885	0.649906	-1.9062	0.0566238	0.703384	25016	14567.4	28390.1	10314.6	11551	6934.84
sh3d21	1484.66	-1.64444	0.862664	-1.90623	0.0566203	0.703384	2406.62	604.813	3737.75	822.115	637.297	699.388
zgc:113149	149.368	2.96248	1.55381	1.90659	0.0565733	0.703384	84.3634	17.3028	0	378.347	161.873	254.323
cers4b	45.3254	3.60723	1.89476	1.9038	0.0569366	0.704713	17.3246	3.14597	0	3.27102	105.154	143.057
eno1b	155.776	3.0645	1.60933	1.9042	0.0568838	0.704713	6.02596	88.8737	4.74334	7.63237	277.861	549.519
LOC100538118	37.2766	5.3508	2.8102	1.90407	0.0569016	0.704713	5.27271	0	0	0	14.0205	204.367
zgc:172302	68.4365	3.08428	1.61905	1.905	0.0567802	0.704713	20.3376	22.8083	0	89.4078	248.546	29.5196
znf1154	141.349	2.67409	1.40464	1.90375	0.0569422	0.704713	3.76622	84.9412	26.0884	43.6135	124.273	565.414
myofl	492.996	2.53467	1.33273	1.90187	0.0571888	0.706797	317.869	114.828	2.37167	600.776	929.816	992.313
sel1l	961.244	1.29278	0.67976	1.90181	0.0571955	0.706797	535.557	733.798	401.998	1471.96	891.578	1732.57
add3a	330.028	1.71287	0.90161	1.89979	0.0574602	0.70689	137.091	267.408	58.1059	279.127	688.918	549.519
BX629346.1	592.352	-1.28051	0.673964	-1.89997	0.0574367	0.70689	936.283	820.312	761.306	417.6	414.243	204.367
g6pc3	203.017	-1.68118	0.88475	-1.90017	0.0574102	0.70689	203.376	390.1	335.591	75.2334	169.521	44.2794
qdprb1	149.113	2.91642	1.53459	1.90046	0.0573734	0.70689	39.922	64.4924	0	275.856	94.3199	420.087
selenow2b	1314.25	-1.63155	0.858677	-1.90008	0.0574228	0.70689	3773	666.946	1521.43	617.132	573.567	733.449
tiam1a	1083.54	-1.76703	0.929807	-1.90043	0.0573764	0.70689	610.882	802.223	3612.05	523.362	557.635	395.109
xpa	33.2545	3.93996	2.07422	1.89949	0.0575	0.70689	11.2987	0.786493	0	2.18068	142.117	43.144
dcun1d4	360.649	-2.84098	1.49714	-1.8976	0.0577494	0.708908	305.817	126.625	1466.88	39.2522	223.054	2.27074
si:ch211-105c13.3	607.972	-1.53589	0.809363	-1.89765	0.0577418	0.708908	969.426	536.388	1207.18	172.273	526.407	236.157
BX571811.2	73.6433	4.37735	2.30921	1.8956	0.0580123	0.710302	6.02596	14.1569	0	0	19.7562	401.921
dhx29	255.209	-3.11538	1.6437	-1.89535	0.0580457	0.710302	310.337	230.442	832.456	15.2647	142.755	0
insig1	2494.75	-1.54497	0.814781	-1.89618	0.0579361	0.710302	3899.55	1512.43	5735.88	1295.32	740.539	1784.8
spock2	56.6322	3.12295	1.6478	1.89523	0.0580622	0.710302	3.01298	30.6732	1.18583	11.9937	233.888	59.0392
tfdp1b	741.888	-2.49903	1.31896	-1.8947	0.0581321	0.710302	236.519	429.425	3116.37	457.942	186.091	24.9781
tpcn3	401.087	-3.43908	1.81487	-1.89495	0.0580996	0.710302	1151.71	1051.54	0	19.6261	33.7767	149.869
XLOC_039817	70.0032	2.98499	1.57562	1.89448	0.0581614	0.710302	24.1038	22.8083	0	33.8005	180.355	158.952
BX663503.1	247.146	3.17179	1.67512	1.89347	0.0582957	0.711421	70.0518	77.8628	0	73.0527	160.599	1101.31
edar	13.6992	4.32717	2.28592	1.89297	0.0583617	0.711705	3.01298	0.786493	0	63.2396	14.0205	1.13537
fkbp8	391.994	-2.16284	1.14285	-1.8925	0.0584249	0.711955	416.544	143.928	1362.52	155.918	238.986	34.0611
fkbp11	475.798	-2.36498	1.24993	-1.89208	0.0584798	0.712102	161.948	141.569	2087.07	145.015	63.7297	255.458
XLOC_025819	13701	1.56415	0.82685	1.8917	0.0585306	0.7122	8463.46	7490.56	4820.42	7267.11	18408.3	35756.2
neb	4560.38	1.68813	0.892853	1.89072	0.0586624	0.713283	2258.23	2848.68	1373.2	1795.79	7351.22	11735.2
LOC103912040	14.0347	3.64504	1.92904	1.88956	0.0588175	0.714648	4.51947	1.57299	0	13.0841	18.4816	46.5501
pvalb2	20020.7	1.39217	0.737005	1.88895	0.0588982	0.715106	13834.8	11323.1	7981.85	21280.1	17251	48453
sfrp1a	553.072	1.92928	1.02171	1.88829	0.0589869	0.715662	414.285	223.364	52.1767	355.45	1440.93	832.226
ogfrl2	356.546	-2.34362	1.24225	-1.88659	0.0592156	0.716036	170.233	430.212	1187.02	159.189	183.542	9.08296
ppp1r3da	42.4116	3.292	1.7446	1.88697	0.0591643	0.716036	3.01298	18.0893	2.37167	148.286	81.574	1.13537
rex1bd	302.654	-2.02424	1.07295	-1.88661	0.0592122	0.716036	201.87	243.026	1012.7	230.061	82.8486	45.4148
sh3bp5b	253.055	2.68144	1.42141	1.88646	0.0592327	0.716036	133.324	69.9979	1.18583	112.305	397.673	803.842
si:ch73-361p23.3	335.012	-3.60148	1.90856	-1.88701	0.0591584	0.716036	582.258	0	1274.77	5.45169	36.3259	111.266
AL840638.1	391.921	-2.45986	1.3048	-1.88524	0.0593979	0.716113	342.726	316.957	1330.51	136.292	220.505	4.54148
tbc1d16	213.238	-2.06378	1.09476	-1.88514	0.059411	0.716113	126.545	520.658	385.396	135.202	96.8691	14.7598
vwa8	103.644	3.38822	1.79723	1.88525	0.0593961	0.716113	12.8052	40.1111	1.18583	1.09034	479.247	87.4234
XLOC_003689	256.908	3.1015	1.64454	1.88593	0.0593039	0.716113	12.8052	147.861	0	403.425	226.878	750.479
rab11fip1b	1396.84	-2.17967	1.15678	-1.88425	0.0595316	0.716314	399.973	650.43	5815.33	272.585	504.739	737.99
si:dkey-251i10.1	249.361	-3.56303	1.89054	-1.88466	0.0594755	0.716314	1279.76	98.3116	1.18583	7.63237	2.54919	106.725
XLOC_043124	314.634	-2.2217	1.17921	-1.88406	0.0595567	0.716314	476.804	128.198	949.853	138.473	179.718	14.7598
flncb	303.686	2.67415	1.42039	1.88269	0.0597429	0.717732	35.4025	209.994	1.18583	356.541	453.755	765.239
irf6	575.382	-1.59905	0.849689	-1.88192	0.0598469	0.717732	1117.82	261.116	1216.67	231.152	290.607	334.934
moxd1	5122.51	1.28036	0.680177	1.88239	0.0597832	0.717732	1767.87	3295.4	3900.21	6636.89	5505.61	9629.07
p4hb	179.185	-2.4041	1.27728	-1.8822	0.0598092	0.717732	27.1168	145.501	731.66	29.4391	47.16	94.2357
abhd17c	656.203	-2.11786	1.12623	-1.88048	0.0600426	0.717772	225.973	404.257	2569.7	151.557	159.962	425.764
cnksr2b	76.2116	3.28971	1.74929	1.88059	0.0600272	0.717772	40.6752	1.57299	0	123.208	223.691	68.1222
nceh1b.1	42.7653	2.67331	1.42138	1.88078	0.0600013	0.717772	27.8701	5.50545	1.18583	59.9686	106.429	55.6331
pcdh1a	31.6752	3.33543	1.7738	1.88039	0.0600552	0.717772	3.01298	7.07843	7.115	1.09034	153.589	18.1659
rem2	129.693	3.41994	1.81881	1.88031	0.0600657	0.717772	65.5323	0.786493	0	98.1305	281.048	332.663
six3a	107.169	3.14401	1.67261	1.8797	0.0601491	0.718253	1.50649	56.6275	7.115	4.36135	249.82	323.58
gpr182	16.2498	3.70594	1.97335	1.87799	0.0603826	0.720504	6.02596	0.786493	0	28.3488	50.9838	11.3537
LO018550.2	37.7526	-3.81051	2.02937	-1.87769	0.0604241	0.720504	112.987	98.3116	0	4.36135	0.637297	10.2183
anks1b	263.443	2.40671	1.28363	1.87493	0.0608027	0.721097	152.155	95.9521	2.37167	356.541	307.177	666.462
CU570769.1	26.85	3.74892	1.99855	1.87582	0.0606798	0.721097	8.28569	1.57299	1.18583	10.9034	0.637297	138.515
mab21l2	154.989	2.53631	1.35127	1.87698	0.0605211	0.721097	34.6493	100.671	1.18583	305.295	337.13	151.004
si:ch211-157b11.14	497.924	2.98769	1.59329	1.87517	0.0607696	0.721097	213.922	120.333	0	363.083	557.635	1732.57
si:ch211-160b11.4	36.0244	-5.15538	2.74726	-1.87655	0.0605793	0.721097	0	52.695	157.716	0	5.73567	0
si:ch211-244b2.4	136.191	4.05035	2.15914	1.87591	0.0606677	0.721097	0	46.4031	0	114.486	26.1292	630.13
si:dkey-184p9.7	283.32	-2.36826	1.2632	-1.8748	0.0608201	0.721097	230.493	36.1787	1157.37	61.059	59.2686	155.546
si:dkey-222f2.7	531.405	-1.87885	1.00182	-1.87544	0.0607317	0.721097	141.61	810.874	1554.63	195.171	303.353	182.794
zgc:91944	104.048	3.78104	2.01719	1.87441	0.0608739	0.721222	42.1817	0	0	176.635	100.056	305.414
magi3a	605.417	-1.99198	1.06311	-1.87372	0.0609685	0.721705	681.687	130.558	2090.63	203.893	239.624	286.113
si:ch73-91k6.2	235.784	-1.64274	0.876838	-1.87349	0.0610013	0.721705	173.246	585.151	313.06	66.5106	106.429	170.305
scrt2	154.687	3.21172	1.71517	1.87254	0.0611317	0.722734	3.76622	86.5142	0	243.145	481.159	113.537
cry1bb	79.4181	2.84232	1.51846	1.87184	0.0612281	0.722841	19.5844	38.5381	0	119.937	206.484	91.9649
nav3	87.5987	3.26925	1.74698	1.87137	0.0612937	0.722841	43.6882	5.50545	0	34.8908	71.3773	370.13
prpsap2	2203.44	-1.68916	0.90245	-1.87175	0.0612416	0.722841	1147.19	1953.65	6990.49	1073.98	818.927	1236.42
zgc:162989	38.0104	4.40978	2.35663	1.87122	0.0613143	0.722841	1.50649	8.65142	0	0	40.787	177.118
pvalb4	4632.08	2.17296	1.1619	1.87018	0.0614592	0.723014	1114.8	1228.5	2701.33	835.199	3222.17	18690.5
si:ch211-153f2.3	54.2591	3.12935	1.67323	1.87024	0.06145	0.723014	8.28569	6.29194	18.9733	1.09034	246.634	44.2794
si:ch73-367p23.2	9967.87	1.51053	0.807636	1.87031	0.0614409	0.723014	5763.83	5989.93	3784	4897.8	21879	17492.6
myoz3a	31.2671	3.33948	1.78615	1.86965	0.0615319	0.723358	13.5584	3.14597	0	10.9034	77.1129	82.882
zgc:153759	355.804	-1.86162	0.995869	-1.86934	0.0615755	0.723361	329.921	138.423	1205.99	155.918	163.785	140.786
ftr36	37.472	3.55008	1.90007	1.86839	0.0617075	0.724011	12.8052	4.71896	0	180.996	7.01027	19.3013
gpr26	9.41424	-3.76167	2.0134	-1.86832	0.0617178	0.724011	4.51947	40.8976	7.115	2.18068	0.637297	1.13537
twistnb	383.856	-1.56447	0.837591	-1.86782	0.0617874	0.724318	318.623	478.974	923.765	284.578	195.013	102.183
ryr3	1930.87	1.66373	0.891079	1.8671	0.0618881	0.724987	824.05	588.297	1367.27	805.76	3399.34	4600.52
gpank1	85.1825	3.07341	1.64718	1.86587	0.0620599	0.726489	3.76622	50.3355	0	121.028	149.765	186.201
plscr3b	3798.18	1.29361	0.69363	1.86498	0.0621835	0.727425	2030.75	1836.46	2735.72	3749.67	3925.75	8510.73
si:dkey-77f5.4	343.35	-5.10495	2.73873	-1.86398	0.0623238	0.728555	0	71.5708	1930.54	0	57.994	0
celsr1b	115.111	3.122	1.67601	1.86275	0.0624971	0.728624	12.8052	58.2005	0	28.3488	335.855	255.458
dele1	433.074	-1.43818	0.772145	-1.86258	0.0625218	0.728624	317.869	561.556	1018.63	218.068	200.749	281.572
dnase1l4.2	432.106	-2.92624	1.57037	-1.86341	0.0624051	0.728624	292.259	743.236	1255.8	185.358	115.988	0
pex16	91.1652	-2.92946	1.57322	-1.86208	0.0625922	0.728624	42.935	3.14597	437.573	25.0778	28.0411	10.2183
plekhb2	977.148	-1.50147	0.806142	-1.86254	0.0625275	0.728624	674.907	1121.54	2536.5	351.089	611.168	567.685
ttf2	79.2802	4.01217	2.15444	1.86228	0.0625636	0.728624	15.0649	12.5839	0	222.429	225.603	0
LOC108190693	33.7841	-2.36324	1.26966	-1.86132	0.0626993	0.728852	18.8311	50.3355	100.796	8.72271	17.207	6.81222
rhcga	1013.62	-2.77114	1.48872	-1.86142	0.062685	0.728852	3734.59	18.0893	1552.26	51.2459	556.36	169.17
kmt5aa	1477.24	-1.28614	0.691107	-1.86099	0.0627453	0.728879	1914	1287.49	3084.35	1021.65	648.768	907.16
bmi1a	79.3458	2.39873	1.29148	1.85734	0.0632622	0.730067	2.25973	44.0436	29.6459	226.79	110.89	62.4453
dgkza	437.754	1.60096	0.861464	1.85842	0.0631091	0.730067	122.026	305.159	224.123	849.374	879.47	246.375
kif20bb	257.534	2.94434	1.58517	1.85742	0.0632511	0.730067	24.1038	153.366	0	628.035	265.116	474.584
mrpl18	333.451	1.95764	1.0541	1.85718	0.0632859	0.730067	194.337	181.68	33.2034	526.633	159.962	904.889
prpf4bb	1239.84	-1.68101	0.904286	-1.85894	0.0630362	0.730067	891.842	940.645	3838.55	547.35	848.242	372.401
rbms1a	1861.4	-1.39392	0.750053	-1.85842	0.0631091	0.730067	1728.7	1626.47	4735.04	906.071	1098.06	1074.06
si:ch211-241b2.5	205.663	1.83516	0.986672	1.85995	0.0628933	0.730067	143.117	93.5926	33.2034	356.541	489.444	118.078
si:ch211-255p10.3	332.368	1.75897	0.946811	1.85778	0.0631998	0.730067	132.571	124.266	198.034	223.519	238.349	1077.47
slc25a32b	46.5069	2.94089	1.58294	1.85787	0.0631877	0.730067	24.8571	7.07843	0	78.5044	67.5535	101.048
slc47a4	17.9718	4.03175	2.1681	1.85958	0.0629454	0.730067	4.51947	1.57299	0	5.45169	3.18648	93.1003
irf7	1737.53	-1.71511	0.923837	-1.85651	0.0633814	0.730662	846.647	1779.83	5364.71	1124.14	495.817	814.06
XLOC_040910	21.064	-2.66041	1.43333	-1.8561	0.0634391	0.730822	26.3636	16.5163	66.4067	6.54203	8.28486	2.27074
adgrd2	140.449	-2.79747	1.50814	-1.85491	0.0636086	0.731403	21.0909	227.296	488.564	44.7039	59.9059	1.13537
mtg2	116.309	2.97561	1.60386	1.85528	0.0635567	0.731403	39.1687	39.3246	0	104.672	60.5432	454.148
zgc:77748	733.348	-1.97748	1.06613	-1.85482	0.0636213	0.731403	271.921	560.769	2676.43	152.647	278.499	459.825
nhlrc2	413.603	-2.43358	1.31235	-1.85437	0.0636868	0.731651	284.727	114.041	1695.74	30.5295	302.079	54.4977
cldn11a	1115.61	-1.6808	0.906998	-1.85315	0.0638609	0.732641	1935.84	696.046	2470.09	321.65	276.587	993.448
smc5	325.543	2.79277	1.5068	1.85345	0.0638184	0.732641	19.5844	224.15	2.37167	1155.76	121.086	430.305
dync1i2b	53.3106	3.57701	1.93366	1.84987	0.0643326	0.733507	12.8052	11.7974	0	1.09034	182.904	111.266
ehd4	2108.43	-1.42404	0.769499	-1.8506	0.0642265	0.733507	2034.51	3329.22	3852.78	1314.95	1626.38	492.75
ftr82	1022.29	-1.63056	0.881066	-1.85066	0.064218	0.733507	1984.05	470.323	2181.93	312.927	423.802	760.698
LOC103909511	27.0863	4.34264	2.34626	1.85088	0.064187	0.733507	7.53245	0	0	73.0527	79.6621	2.27074
meis2b	236.545	3.10874	1.67865	1.85193	0.0640358	0.733507	13.5584	133.704	0	137.383	284.234	850.392
si:dkey-152b24.7	40.512	-3.21495	1.73684	-1.85104	0.064164	0.733507	185.298	33.0327	1.18583	9.81305	11.4713	2.27074
tuba8l3	266.676	2.53497	1.36942	1.85113	0.0641514	0.733507	213.168	17.3028	4.74334	387.07	734.803	242.969
vhl	105.546	-4.34016	2.34603	-1.85	0.0643129	0.733507	61.7661	0	541.926	2.18068	27.4038	0
znf1062	2272.82	1.72892	0.934321	1.85045	0.0642482	0.733507	1589.35	883.231	687.784	751.243	4513.97	5211.35
ak1	5623.42	1.63021	0.881558	1.84923	0.0644244	0.733821	3031.81	2967.44	2238.85	3055.13	4972.83	17474.5
c3a.4	395.118	-1.71275	0.927502	-1.84663	0.0648008	0.733821	266.649	391.673	1158.56	90.4981	255.556	207.773
ckma	21457.7	1.53516	0.831191	1.84694	0.0647555	0.733821	10260.7	10564.2	12202.2	10576.3	26722.5	58420.4
entr1	244.12	2.69332	1.45756	1.84783	0.0646267	0.733821	42.935	151.793	1.18583	816.663	345.415	106.725
gngt2a	25.3334	3.28048	1.7743	1.84889	0.0644742	0.733821	3.01298	11.0109	0	41.4329	15.9324	80.6112
LOC110440174	17448.8	1.58376	0.857449	1.84706	0.0647381	0.733821	10581.6	10844.2	4763.5	10710.4	19158.4	48634.7
rpf1	835.831	-1.58774	0.859087	-1.84817	0.0645774	0.733821	893.348	1060.98	1808.4	699.997	144.666	407.598
si:ch73-42p12.2	479.22	-1.83227	0.992213	-1.84664	0.0647986	0.733821	222.207	442.009	1580.72	326.011	156.775	147.598
vrk3	322.962	-2.21235	1.19761	-1.8473	0.064703	0.733821	54.2336	253.251	1286.63	74.143	165.06	104.454
wu:fb18f06	1550.4	-1.81084	0.980141	-1.84752	0.0646712	0.733821	5107.75	468.75	1662.54	749.063	681.908	632.401
zgc:92161	245.527	-3.742	2.02681	-1.84625	0.0648555	0.733943	314.103	0	1056.58	82.8657	18.4816	1.13537
col18a1b	114.058	2.41392	1.3082	1.84523	0.0650048	0.734135	15.8181	87.3007	4.74334	211.526	61.8178	303.144
fabp10a	172.784	3.0319	1.64288	1.84548	0.0649675	0.734135	12.0519	20.4488	80.6367	3.27102	63.0924	857.204
znf362a	90.3842	2.76311	1.49744	1.84523	0.0650045	0.734135	30.883	38.5381	0	178.816	197.562	96.5064
zgc:101765	495.201	-2.61247	1.41625	-1.84463	0.0650914	0.734616	16.5714	272.126	2264.94	94.8594	111.527	211.179
rasal3	977.543	-1.58161	0.857863	-1.84366	0.0652327	0.735712	1673.71	1077.5	1644.75	812.302	147.216	509.781
tpcn2	1124.24	-2.55602	1.38687	-1.84302	0.0653264	0.73627	1224.02	512.007	4029.46	320.559	652.592	6.81222
nap1l4b	879.05	1.44779	0.785938	1.84212	0.0654573	0.736717	744.959	477.401	192.105	1096.88	1595.79	1167.16
otud3	387.542	-2.6247	1.42533	-1.84147	0.0655532	0.736717	116	110.895	1774.01	9.81305	114.713	199.825
slc30a8	123.521	2.76534	1.50175	1.84141	0.0655621	0.736717	61.7661	16.5163	16.6017	5.45169	92.4081	548.383
tbcc	239.093	-2.8017	1.52123	-1.84174	0.065513	0.736717	122.779	33.8192	1098.08	121.028	55.4448	3.40611
zgc:112492	320.747	-2.92221	1.58709	-1.84123	0.0655872	0.736717	253.844	1000.42	445.874	173.364	50.9838	0
tut1	283.667	-2.97892	1.61858	-1.84045	0.0657029	0.737519	1.50649	218.645	1290.19	115.576	26.1292	49.9563
gpr31	84.3083	2.86781	1.55961	1.8388	0.0659443	0.738736	31.6363	29.1002	0	52.3362	129.371	263.406
mllt1a	61.2791	2.34394	1.27464	1.8389	0.0659306	0.738736	15.0649	41.6841	3.5575	133.021	135.744	38.6026
zmp:0000000755	39.9777	2.87531	1.56354	1.83897	0.0659192	0.738736	12.0519	16.5163	0	52.3362	62.4551	96.5064
tmprss13a	69.9623	-3.8359	2.08686	-1.83812	0.0660453	0.73937	274.181	117.187	1.18583	1.09034	26.1292	0
eef1a1a	147.211	-2.5823	1.40559	-1.83716	0.0661857	0.739657	61.0128	46.4031	649.837	33.8005	85.3978	6.81222
insm1a	53.5679	3.24116	1.76463	1.83674	0.0662485	0.739657	1.50649	29.1002	0	43.6135	152.951	94.2357
si:dkey-182g1.2	151.1	1.78875	0.973554	1.83734	0.0661592	0.739657	40.6752	137.636	24.9025	252.959	215.406	235.021
unc93a	32.6439	4.42088	2.40672	1.83689	0.0662262	0.739657	0	8.65142	0	21.8068	1.91189	163.493
rnd3b	543.625	-1.77112	0.964569	-1.83618	0.0663313	0.739703	369.09	380.663	1772.82	226.79	143.392	368.995
XLOC_025875	40.6274	3.6513	1.98861	1.83611	0.0663415	0.739703	2.25973	6.29194	9.48667	170.093	0	55.6331
alkbh3	310.953	2.8833	1.57625	1.82921	0.0673678	0.742796	145.376	77.0763	0	307.475	254.919	1080.87
cacng8b	24.144	-3.04847	1.6658	-1.83003	0.0672449	0.742796	57.2466	35.3922	36.7609	6.54203	8.92216	0
chrna1	254.939	2.85366	1.55875	1.83073	0.0671409	0.742796	69.2985	116.401	0	142.834	492.631	708.471
def6a	269.493	-3.06673	1.67361	-1.8324	0.0668916	0.742796	136.337	188.758	1119.43	137.383	35.0513	0
dlgap5	1041.86	-1.86558	1.01816	-1.83231	0.0669047	0.742796	1152.46	617.397	3135.35	843.922	365.808	136.244
fbp2	574.478	2.99669	1.638	1.82948	0.0673284	0.742796	219.194	164.377	0	189.719	992.271	1881.31
frya	356.169	2.23902	1.2229	1.83092	0.0671132	0.742796	244.051	32.2462	97.2384	66.5106	1165.62	531.353
gmeb1	413.697	-1.75461	0.95756	-1.83238	0.0668955	0.742796	520.492	346.843	1047.09	255.139	50.3465	262.27
hspb9	201.124	2.84879	1.55708	1.82958	0.0673129	0.742796	76.0777	70.7843	0	236.603	136.382	686.899
josd2	64.0786	-3.61677	1.9773	-1.82915	0.0673769	0.742796	182.285	172.242	1.18583	0	24.2173	4.54148
lmod1a	57.8134	4.41007	2.40982	1.83004	0.0672435	0.742796	14.3117	0	1.18583	0	35.0513	296.331
LOC100332187	25.5756	-4.70167	2.56575	-1.83248	0.0668805	0.742796	141.61	6.29194	0	1.09034	4.46108	0
mpx	9173.67	1.36376	0.744003	1.833	0.0668021	0.742796	6719.7	2348.47	6334.73	13998.9	16789	8851.34
nsmce4a	189.362	-1.78891	0.976967	-1.83109	0.0670877	0.742796	108.467	381.449	391.325	137.383	83.4859	34.0611
plxnb3	204.174	2.25721	1.23203	1.8321	0.0669363	0.742796	6.7792	161.231	43.8759	203.893	590.137	219.126
snx14	2512.67	-1.83635	1.00374	-1.82951	0.0673237	0.742796	1967.48	884.804	8925.77	822.115	1201.94	1273.88
tnni2a.3	66.983	3.69706	2.02004	1.83019	0.0672214	0.742796	28.6233	0	0	164.641	96.2318	112.402
cybrd1	387.676	1.83845	1.00542	1.82854	0.0674678	0.74308	195.09	283.137	29.6459	728.346	357.524	732.313
osbpl2a	15.1196	4.18439	2.28903	1.82802	0.0675467	0.74308	1.50649	3.14597	0	6.54203	78.3875	1.13537
sec24d	451.279	-1.31044	0.716956	-1.82779	0.0675811	0.74308	396.96	640.992	891.747	341.276	230.064	206.637
si:dkey-56e3.3	304.472	-3.21227	1.75696	-1.82831	0.0675025	0.74308	111.48	37.7517	1500.08	2.18068	170.796	4.54148
gmppb	2747.27	-1.65935	0.908554	-1.82636	0.0677959	0.744459	3131.24	1337.04	8051.81	816.663	1181.55	1965.32
rbp2a	325.725	-1.67464	0.916913	-1.82639	0.0677914	0.744459	180.779	529.31	777.907	236.603	76.4756	153.275
chrng	182.563	2.82722	1.5487	1.82555	0.0679187	0.74508	67.792	66.0654	1.18583	97.0401	40.1497	823.143
hgd	349.55	1.76666	0.967881	1.82529	0.0679574	0.74508	270.415	155.726	49.805	440.497	265.753	915.108
macf1a	896.577	-2.70798	1.48374	-1.8251	0.0679867	0.74508	17.3246	379.09	4269	162.46	164.423	387.161
LOC110439864	34.1852	3.22943	1.7698	1.82474	0.0680407	0.745182	0	17.3028	2.37167	41.4329	55.4448	88.5588
pabpc1b	1976.84	-1.29005	0.707684	-1.82292	0.0683148	0.746887	2736.54	2097.58	3584.78	1300.77	1533.97	607.423
si:dkey-195m11.11	973.683	2.21292	1.21401	1.82282	0.0683309	0.746887	650.804	373.584	11.8583	1319.31	2061.66	1424.89
XLOC_043918	1461.06	-1.38993	0.762306	-1.82332	0.0682545	0.746887	1993.09	1689.39	2663.38	553.892	1398.87	467.772
angptl5	583.271	-2.89892	1.59082	-1.82227	0.0684134	0.747299	394.7	103.817	2587.49	244.236	168.246	1.13537
CU570689.2	28.341	4.23429	2.32636	1.82014	0.0687381	0.750354	3.76622	4.71896	0	111.215	50.3465	0
btbd6a	95.0396	3.31159	1.81985	1.8197	0.0688041	0.750582	3.76622	23.5948	24.9025	257.32	260.654	0
p4ha1b	869.035	-1.8362	1.00984	-1.81832	0.0690156	0.751413	295.272	707.057	3071.31	360.902	423.165	356.506
slc17a9b	69.262	2.36457	1.30039	1.81836	0.0690095	0.751413	34.6493	31.4597	1.18583	110.124	96.2318	141.921
spns2	629.743	-2.38549	1.3115	-1.81891	0.0689257	0.751413	1019.89	202.129	1949.51	9.81305	212.22	384.89
znf319b	906.826	-1.76594	0.971441	-1.81786	0.0690862	0.751691	835.349	393.246	2976.44	285.669	597.147	353.1
elk4	260.727	-2.57498	1.41838	-1.81543	0.0694573	0.751799	215.428	221.791	902.42	143.925	79.6621	1.13537
mbnl1	2292.67	-1.21483	0.66915	-1.81549	0.069449	0.751799	3231.42	2354.76	4028.28	1540.65	1749.38	851.527
nacc1a	770.073	-2.59242	1.42768	-1.81583	0.0693959	0.751799	490.362	37.7517	3435.36	43.6135	319.286	294.061
neflb	29.1902	4.61609	2.54268	1.81545	0.0694552	0.751799	6.7792	0	0	1.09034	159.324	7.94759
pgap2	236.067	2.0769	1.14357	1.81616	0.0693457	0.751799	112.987	148.647	9.48667	166.822	543.614	434.847
si:ch211-153j24.3	13.315	3.37303	1.85755	1.81585	0.0693931	0.751799	1.50649	3.14597	2.37167	3.27102	8.28486	61.31
stim2a	82.9175	2.92995	1.61241	1.81713	0.0691977	0.751799	39.922	2.35948	15.4158	4.36135	353.7	81.7466
timm8a	244.951	-1.75217	0.964684	-1.81632	0.0693218	0.751799	406.752	92.0197	634.421	129.75	73.9264	132.838
pidd1	508.341	-3.0056	1.65638	-1.81456	0.0695915	0.752275	62.5193	268.981	2381.15	73.0527	263.204	1.13537
ticrr	119.784	3.22003	1.77454	1.81458	0.069589	0.752275	11.2987	58.2005	0	495.014	138.293	15.8952
ppfibp1a	175.346	2.35549	1.29865	1.8138	0.0697082	0.753048	119.013	50.3355	2.37167	302.024	435.274	143.057
spartb	196.729	1.95371	1.07734	1.81346	0.0697615	0.753134	172.493	17.3028	52.1767	368.534	175.894	393.973
crot	400.989	-1.90412	1.05034	-1.81287	0.069852	0.753623	603.349	407.403	888.19	238.784	246.634	21.572
arl4cb	1213.07	-1.7617	0.972055	-1.81234	0.069933	0.754009	553.635	1259.96	3807.71	453.581	899.226	304.279
dio1	69.2534	3.70879	2.04793	1.81099	0.0701418	0.755568	29.3765	0	0	223.519	75.201	87.4234
LOC101884755	3845.21	1.27598	0.704789	1.81044	0.0702283	0.755568	1788.96	1759.38	3194.64	7637.82	3266.78	5423.66
lrig1	231.008	1.89855	1.04875	1.8103	0.07025	0.755568	45.9479	101.458	145.858	145.015	158.687	789.082
slc39a7	3141.29	1.64582	0.909176	1.81024	0.070259	0.755568	1366.39	2792.05	405.555	5944.53	2847.44	5491.78
COLEC10	180.122	-3.70888	2.04993	-1.80927	0.0704086	0.756201	179.272	145.501	679.483	0	76.4756	0
selenoo1	238.254	-1.60315	0.885952	-1.80952	0.0703701	0.756201	333.687	235.948	506.351	118.847	189.277	45.4148
tlr21	161.349	-3.48948	1.92934	-1.80864	0.0705073	0.756772	196.597	663.013	29.6459	1.09034	77.7502	0
batf3	43.7338	3.38971	1.87528	1.80757	0.0706729	0.756899	2.25973	20.4488	0	59.9686	8.28486	171.441
dnmt3bb.1	657.225	-2.03125	1.12458	-1.80623	0.0708826	0.756899	786.388	434.144	1948.33	153.738	574.205	46.5501
fem1a	109.071	-2.31065	1.27809	-1.8079	0.0706227	0.756899	61.0128	40.1111	443.502	68.6913	22.9427	18.1659
LOC100538052	352.963	-2.11689	1.17188	-1.8064	0.0708562	0.756899	216.935	338.978	1165.67	71.9623	296.98	27.2489
LOC103910909	35.3204	-3.91069	2.16416	-1.80702	0.0707589	0.756899	0.753245	9.43791	188.548	8.72271	4.46108	0
mapk14b	845.905	-1.14332	0.632955	-1.80632	0.0708681	0.756899	1596.88	965.813	930.88	491.743	495.18	594.934
selenos	670.783	-1.43495	0.793781	-1.80774	0.0706464	0.756899	570.206	663.013	1705.23	256.23	473.512	356.506
slf2	545.757	-1.81873	1.00632	-1.80731	0.0707138	0.756899	331.428	268.194	1951.88	199.532	255.556	267.947
eif4h	1174.71	-1.70287	0.943164	-1.80549	0.0709988	0.757556	564.18	917.051	3910.88	501.556	508.563	646.025
hephl1b	201.447	2.77905	1.54002	1.80456	0.0711435	0.757556	32.3895	121.12	0	232.242	434.637	388.296
pgam2	1297.62	1.89655	1.05108	1.80438	0.0711715	0.757556	933.27	589.083	125.698	574.608	1894.68	3668.38
si:dkey-63j12.4	17.8896	4.42104	2.44936	1.80498	0.0710779	0.757556	0	4.71896	0	35.9812	64.367	2.27074
zgc:171435	103.036	3.35139	1.857	1.80473	0.0711164	0.757556	0.753245	54.268	0	171.183	54.8075	337.205
cdc40	326.441	2.74024	1.52028	1.80246	0.0714726	0.758338	108.467	146.288	0	370.715	516.848	816.331
evla	760.492	-1.50715	0.835885	-1.80306	0.0713781	0.758338	568.7	1547.82	1259.36	179.906	624.551	382.62
LOC100536757	59.6993	-2.85605	1.58419	-1.80285	0.0714119	0.758338	76.831	100.671	137.557	8.72271	34.414	0
pdzk1	366.567	-1.45835	0.808866	-1.80295	0.0713956	0.758338	228.233	510.434	873.96	185.358	172.07	229.345
wdr73	23.7395	3.99666	2.2172	1.80257	0.0714555	0.758338	8.28569	0	0	52.3362	68.1908	13.6244
eif4ba	603.05	-1.66558	0.924361	-1.80187	0.0715661	0.758564	797.686	427.852	1526.17	135.202	537.241	194.148
igf1	292.011	-4.42435	2.4564	-1.80115	0.0716788	0.758564	121.272	0.786493	1552.26	0	77.7502	0
med23	988.589	-1.7344	0.96283	-1.80135	0.071647	0.758564	846.647	624.475	3090.28	266.043	799.808	304.279
si:rp71-1c10.11	34.3989	2.35265	1.30639	1.80088	0.0717216	0.758564	15.0649	14.9434	3.5575	42.5232	23.58	106.725
zgc:55461	186.577	1.958	1.08707	1.80118	0.0716751	0.758564	64.7791	146.288	17.7875	124.299	264.478	501.833
CABZ01065131.1	462.336	-1.7797	0.990336	-1.79707	0.0723249	0.758777	680.18	309.878	1158.56	294.391	281.048	49.9563
eif2s1a	995.07	-1.26204	0.701751	-1.79841	0.0721115	0.758777	1034.21	1022.44	2157.03	750.153	530.868	475.72
fthl30	951.083	-1.61337	0.897223	-1.79819	0.0721473	0.758777	1598.39	593.802	2108.41	818.844	203.298	383.755
glsa	89.5351	1.95628	1.08728	1.79924	0.0719813	0.758777	42.1817	58.2005	9.48667	87.2271	234.525	105.589
LOC110438080	14.9792	4.42101	2.4602	1.79701	0.0723338	0.758777	0	3.93246	0	30.5295	3.18648	52.227
mfsd8	575.491	-1.93245	1.07424	-1.79889	0.0720362	0.758777	296.778	453.02	1986.27	99.2208	161.236	456.419
rnf144aa	89.6848	2.10878	1.17141	1.8002	0.0718283	0.758777	8.28569	76.2898	16.6017	106.853	215.406	114.672
si:dkeyp-2e4.6	18.6948	4.00318	2.22442	1.79965	0.0719156	0.758777	3.76622	1.57299	1.18583	26.1681	0	79.4759
strap	945.933	-1.3068	0.726609	-1.7985	0.0720985	0.758777	1023.66	863.569	2154.66	453.581	477.335	702.794
tank	154.394	-2.02161	1.12435	-1.79802	0.072174	0.758777	41.4285	548.972	152.973	56.6976	75.201	51.0916
ten1	157.985	-4.12781	2.29673	-1.79725	0.0722956	0.758777	0	48.7626	847.871	35.9812	15.2951	0
zbtb43	21.6832	-3.68872	2.05227	-1.79739	0.072274	0.758777	94.1556	24.3813	2.37167	2.18068	7.01027	0
zgc:161969	176.514	2.15827	1.19941	1.79944	0.0719488	0.758777	52.7271	136.063	4.74334	263.862	228.152	373.537
smim14	257.908	-2.58245	1.43806	-1.79578	0.0725296	0.760351	20.3376	226.51	1079.11	16.3551	38.2378	166.899
rgs16	77.8309	3.31325	1.84625	1.79458	0.0727202	0.761393	25.6103	15.7299	1.18583	1.09034	24.8546	398.515
si:ch211-66c13.1	14.6722	-3.07026	1.71085	-1.79458	0.0727204	0.761393	54.2336	5.50545	18.9733	4.36135	3.82378	1.13537
frmd4bb	130.553	2.44189	1.36096	1.79423	0.072776	0.761496	52.7271	67.6384	1.18583	165.731	393.85	102.183
cpne4b	46.2509	-3.39034	1.89092	-1.79296	0.07298	0.762627	64.7791	0	188.548	8.72271	6.37297	9.08296
limd1b	39.1958	3.06883	1.71156	1.793	0.0729727	0.762627	3.01298	10.2244	11.8583	97.0401	0.637297	112.402
TIMM21	71.3238	2.7947	1.55893	1.7927	0.0730213	0.762627	12.8052	40.8976	0	179.906	79.6621	114.672
kcne4	126.291	-3.26873	1.82419	-1.79188	0.0731524	0.762762	71.5583	10.2244	604.775	0	28.0411	43.144
ptprsa	115.97	2.95359	1.64843	1.79176	0.0731717	0.762762	73.0648	6.29194	0	103.582	277.861	235.021
tmem51b	279.398	-3.00001	1.6741	-1.79201	0.0731318	0.762762	191.324	115.614	1183.46	53.4266	132.558	0
cdc14aa	44.6412	4.89385	2.73281	1.79077	0.0733295	0.76334	0	8.65142	0	0	44.6108	214.585
col2a1a	7003.76	1.29345	0.722203	1.79099	0.0732956	0.76334	2697.37	3192.37	6287.29	7754.49	14371.7	7719.38
dlc1	264.435	2.32532	1.29893	1.79018	0.0734243	0.76334	139.35	121.906	2.37167	234.423	392.575	695.981
myo5aa	145.348	2.94062	1.64282	1.78999	0.0734563	0.76334	61.0128	39.3246	0	37.0715	525.77	208.908
XLOC_032159	34.4253	-3.24665	1.8135	-1.79027	0.0734111	0.76334	113.74	7.86493	65.2209	15.2647	4.46108	0
e2f8	883.221	-1.71215	0.956774	-1.7895	0.0735338	0.76367	772.829	423.92	2863.79	276.946	583.764	378.078
tagln	122.424	2.06295	1.15304	1.78915	0.0735908	0.763786	6.02596	40.1111	96.0526	185.358	150.402	256.594
acap2	23.3571	-3.79999	2.12823	-1.78551	0.0741784	0.763981	119.766	11.0109	0	3.27102	3.82378	2.27074
arhgef7b	642.807	-1.47707	0.826956	-1.78615	0.074075	0.763981	476.804	600.094	1760.96	368.534	393.85	256.594
ca2	8979.14	-1.29387	0.723714	-1.78782	0.0738052	0.763981	11985.6	6228.24	20053.6	4353.72	5283.83	5969.77
dpysl3	69.3208	2.44374	1.369	1.78506	0.0742517	0.763981	12.0519	51.122	1.18583	134.112	119.812	97.6418
foxp2	801.497	1.34086	0.750458	1.78673	0.0739813	0.763981	326.155	516.726	518.21	1186.29	560.821	1700.78
guk1b	227.986	2.78548	1.56035	1.78516	0.0742355	0.763981	70.805	102.244	0	244.236	179.718	770.916
lhfpl6	172.153	2.67529	1.49694	1.78717	0.0739101	0.763981	44.4414	95.1656	0	304.204	305.265	283.842
lhx6	14.2143	3.2535	1.82061	1.78704	0.0739315	0.763981	5.27271	1.57299	1.18583	4.36135	59.2686	13.6244
LOC108181097	12.7962	-4.44326	2.48579	-1.78746	0.0738624	0.763981	5.27271	12.5839	55.7342	0	3.18648	0
opn1sw2	1395.22	2.36534	1.32262	1.78838	0.0737151	0.763981	120.519	1009.86	230.052	200.622	964.23	5846.02
sugp1	45.3677	2.75245	1.54148	1.78558	0.0741669	0.763981	18.0779	13.3704	3.5575	5.45169	37.6005	194.148
thap1	314.205	-2.24885	1.25912	-1.78606	0.0740903	0.763981	148.389	80.2223	1329.32	81.7754	200.111	45.4148
washc5	1344.34	-1.81862	1.01778	-1.78684	0.0739626	0.763981	857.193	992.554	4435.02	847.193	745.637	188.471
zgc:92040	323.2	-2.82291	1.58052	-1.78607	0.074088	0.763981	274.181	45.6166	1379.13	209.345	2.54919	28.3842
cthrc1a	233.425	3.29176	1.84438	1.78475	0.074302	0.764027	128.805	0.786493	0	295.482	412.331	563.143
ank2b	211.039	2.73199	1.53101	1.78443	0.0743531	0.76408	46.7012	118.76	0	201.713	440.372	458.689
si:dkey-4p15.3	46.4221	2.14308	1.2014	1.78382	0.0744525	0.764629	21.8441	7.07843	22.5308	47.9749	33.7767	145.327
znf16l	452.591	-1.78099	0.998667	-1.78337	0.0745265	0.764918	464.752	149.434	1489.41	234.423	192.464	185.065
irf2bpl	502.775	1.70352	0.955403	1.78304	0.0745804	0.765	335.947	284.71	87.7517	1006.38	1066.84	235.021
cdk2	242.156	-2.83932	1.59288	-1.7825	0.0746672	0.765419	20.3376	128.198	1126.54	62.1493	113.439	2.27074
bap1	599.866	-3.03499	1.70477	-1.7803	0.075027	0.768289	161.948	521.445	2524.64	159.189	231.976	0
bmp4	216.167	-2.1116	1.18633	-1.77994	0.0750855	0.768289	196.597	58.987	798.066	31.6198	140.205	71.5283
sox21b	48.7226	3.37341	1.89516	1.78002	0.0750731	0.768289	8.28569	17.3028	0	2.18068	88.5843	175.982
epb41l3b	3324.21	-1.41558	0.795657	-1.77913	0.0752178	0.768698	3678.09	4247.06	6582.57	1741.27	2962.79	733.449
hexim1	693.819	-1.81211	1.01851	-1.77917	0.0752118	0.768698	410.518	365.719	2464.16	412.148	327.571	182.794
igf2b	814.035	-1.33848	0.752915	-1.77773	0.0754479	0.770105	1145.69	898.175	1456.2	238.784	408.507	736.855
txn	1090.57	1.8245	1.0262	1.77793	0.0754158	0.770105	637.245	725.933	77.0792	1848.12	742.451	2512.57
zgc:92107	519.917	2.60387	1.46531	1.77702	0.0755653	0.770831	268.155	169.882	2.37167	134.112	613.717	1931.26
alkbh5	326.864	-2.01569	1.13653	-1.77355	0.0761376	0.770838	238.025	88.0872	1246.31	196.261	109.615	82.882
arhgef9a	130.859	-1.8275	1.03032	-1.77373	0.0761075	0.770838	87.3764	227.296	297.644	99.2208	19.1189	54.4977
asap1a	317.344	2.90073	1.6348	1.77437	0.0760027	0.770838	220.701	1.57299	2.37167	272.585	551.899	854.933
fcer1g	125.955	-2.5454	1.43319	-1.77604	0.0757263	0.770838	66.2855	130.558	448.245	97.0401	10.1968	3.40611
glis1b	22.168	3.74106	2.10862	1.77417	0.0760345	0.770838	3.01298	1.57299	4.74334	0	103.242	20.4367
ksr1b	1075.3	-1.68384	0.948643	-1.775	0.0758977	0.770838	1386.72	475.828	3058.27	393.612	844.418	292.925
mllt3	75.5622	2.93671	1.654	1.77552	0.0758119	0.770838	47.4544	4.71896	0	75.2334	146.578	179.388
rcan1a	3887.36	-1.48405	0.836852	-1.77337	0.0761676	0.770838	5015.1	2309.14	9857.84	1155.76	2191.03	2795.28
si:ch73-334d15.1	65.5876	4.24422	2.39118	1.77495	0.0759068	0.770838	18.8311	0.786493	0	321.65	52.2584	0
tnni2b.2	1275.82	1.5551	0.876787	1.77364	0.0761229	0.770838	949.089	601.667	392.511	830.838	1240.82	3639.99
toporsb	368.519	-1.88525	1.06281	-1.77384	0.07609	0.770838	282.467	263.475	1194.13	50.1556	126.822	294.061
trim47	101.475	3.06405	1.72521	1.77605	0.0757243	0.770838	27.8701	36.9652	0	54.5169	27.4038	462.095
vsnl1b	248.709	-2.26042	1.2723	-1.77663	0.0756286	0.770838	48.2077	92.0197	1094.52	94.8594	101.33	61.31
plagl2	813.739	-2.28197	1.28712	-1.77293	0.0762401	0.771104	284.727	438.076	3327.45	54.5169	633.473	144.192
tnfsf18	43.3526	-2.41032	1.36004	-1.77225	0.0763538	0.771785	75.3245	20.4488	123.327	19.6261	19.1189	2.27074
cd151l	681.866	1.70282	0.962244	1.76963	0.0767881	0.772907	635.739	244.599	80.6367	1101.24	634.748	1394.23
cdip1	172.64	2.0122	1.13669	1.77023	0.0766896	0.772907	21.0909	154.939	29.6459	136.292	495.18	198.69
ptgs2b	430.36	-1.87304	1.05821	-1.77001	0.0767258	0.772907	1069.61	209.207	749.447	50.1556	137.019	366.724
si:ch211-195b13.1	2216.31	-1.68268	0.950429	-1.77045	0.076653	0.772907	2804.33	710.989	6624.07	1091.43	764.756	1302.27
slc35e1	166.95	1.30898	0.73924	1.77071	0.0766097	0.772907	106.961	101.458	79.4509	327.102	203.935	182.794
tax1bp1a	321.671	2.20633	1.24638	1.77019	0.0766949	0.772907	302.804	20.4488	20.1592	641.119	293.794	651.702
tbc1d19	167.386	-2.12812	1.20258	-1.76962	0.0767896	0.772907	240.285	92.0197	485.006	8.72271	52.2584	126.026
polrmt	140.865	2.94486	1.66501	1.76867	0.0769495	0.774049	12.0519	84.9412	0	363.083	329.483	55.6331
AXL	56.853	2.8251	1.59894	1.76686	0.0772521	0.774629	10.5454	31.4597	0	43.6135	114.713	140.786
CABZ01117348.1	173.456	-3.07361	1.73979	-1.76665	0.0772862	0.774629	82.8569	18.8758	828.898	2.18068	104.517	3.40611
ildr2	211.98	2.45778	1.39115	1.76673	0.0772743	0.774629	131.065	62.1329	2.37167	222.429	94.3199	759.562
im:7145024	83.5526	4.73382	2.67934	1.76678	0.0772644	0.774629	0	18.0893	0	425.232	57.994	0
pxmp2	229.505	2.00987	1.13744	1.76702	0.0772256	0.774629	129.558	132.131	11.8583	200.622	220.505	682.357
scp2a	1321.78	-1.66915	0.944496	-1.76724	0.0771877	0.774629	844.387	1027.95	4161.09	483.02	385.565	1028.64
baz1b	857.457	-1.18657	0.673075	-1.76292	0.0779147	0.776135	911.426	979.184	1683.88	393.612	518.122	658.514
bola1	284.233	-1.8505	1.04879	-1.76441	0.0776627	0.776135	229.74	104.604	1000.84	122.118	93.6827	154.41
CABZ01086041.1	95.6708	2.78438	1.5776	1.76495	0.0775717	0.776135	67.0388	0.786493	4.74334	53.4266	141.48	306.55
dhtkd1	456.235	2.32138	1.31704	1.76258	0.0779715	0.776135	99.4283	341.338	15.4158	86.1367	1209.59	985.501
dnajb5	86.9464	-4.04302	2.29114	-1.76463	0.0776252	0.776135	45.9479	0	445.874	0	8.28486	21.572
egf	1061.54	-3.03533	1.72085	-1.76386	0.077756	0.776135	159.688	348.416	5169.05	119.937	571.018	1.13537
eif3g	2119.97	-1.33725	0.758538	-1.76293	0.0779121	0.776135	1400.28	2540.37	5172.61	1300.77	1152.23	1153.54
erbb3b	65.3927	3.01287	1.7094	1.76253	0.0779797	0.776135	3.76622	39.3246	0	44.7039	101.33	203.231
fgfbp2b	512.939	2.10591	1.19426	1.76335	0.0778412	0.776135	433.116	136.063	10.6725	711.991	908.148	877.641
si:ch211-107o10.3	686.568	-1.51917	0.861829	-1.76273	0.0779467	0.776135	548.362	742.449	1763.34	525.543	372.819	166.899
si:ch211-223a21.3	21.9669	3.68401	2.0903	1.76244	0.0779955	0.776135	0.753245	8.65142	0	4.36135	20.3935	97.6418
slc35e3	131.954	2.73464	1.54895	1.76548	0.0774837	0.776135	30.883	72.3573	0	210.435	374.731	103.319
fam160b1	503.865	-2.11124	1.19827	-1.76191	0.0780847	0.7763	259.116	474.255	1721.83	308.566	238.986	20.4367
kif21b	553.067	-1.59835	0.907233	-1.76179	0.0781054	0.7763	325.402	1178.95	990.172	474.297	222.417	127.161
golt1bb	465.558	-1.90036	1.07923	-1.76084	0.0782649	0.777188	250.077	240.667	1712.34	292.211	93.6827	204.367
ntn1a	281.345	2.04196	1.15974	1.76071	0.0782879	0.777188	180.779	139.209	9.48667	769.779	276.587	312.227
BX511034.7	13.8563	-4.148	2.35839	-1.75882	0.0786075	0.777193	5.27271	72.3573	1.18583	0	3.18648	1.13537
ctu1	66.6029	-4.06253	2.30986	-1.75878	0.0786151	0.777193	42.1817	335.046	0	3.27102	19.1189	0
myl1	14121.9	1.44613	0.82167	1.75999	0.0784101	0.777193	10069.4	5166.47	7512.26	8397.79	16480.5	37105
pdgfc	273.792	3.00648	1.70899	1.75921	0.0785414	0.777193	161.948	19.6623	0	928.968	449.294	82.882
si:ch211-68a17.7	19.3806	-3.16347	1.7976	-1.75983	0.0784365	0.777193	15.0649	3.14597	86.5659	1.09034	7.01027	3.40611
STMP1	467.52	1.65334	0.939996	1.75888	0.0785972	0.777193	267.402	266.621	142.3	701.088	176.531	1251.18
zfand1	77.5199	3.40138	1.93228	1.76029	0.0783588	0.777193	0.753245	39.3246	0	50.1556	33.1394	341.746
arhgap32b	237.529	2.28874	1.30173	1.75823	0.0787092	0.77755	115.246	124.266	2.37167	397.974	604.795	180.524
cad	1576.29	-1.22761	0.698809	-1.75671	0.0789671	0.77755	1975.01	1278.05	3374.88	828.657	1128.02	873.099
eif2ak3	431.506	-1.47767	0.841831	-1.7553	0.0792076	0.77755	467.012	306.732	1131.29	320.559	172.707	190.742
fam3a	719.372	-1.58613	0.903674	-1.7552	0.0792244	0.77755	640.258	669.305	1928.17	192.99	238.349	647.161
HOOK3	106.35	1.7839	1.01628	1.75533	0.0792032	0.77755	21.0909	85.7277	36.7609	198.442	221.142	74.9344
irg1l	280.621	-2.72685	1.55317	-1.75566	0.0791458	0.77755	116.753	58.2005	1287.82	2.18068	64.367	154.41
lipea	576.488	-3.29114	1.87428	-1.75594	0.079098	0.77755	4.51947	126.625	3007.28	184.267	135.107	1.13537
LOC798120	22.9387	3.76176	2.14269	1.75563	0.079152	0.77755	2.25973	7.07843	0	113.395	1.27459	13.6244
ppp3r1a	1773.86	-1.38119	0.78571	-1.75788	0.0787676	0.77755	2074.44	1510.85	4105.36	1558.09	672.348	722.095
sh3d19	120.175	-2.76719	1.57633	-1.75547	0.0791791	0.77755	152.909	166.736	309.503	2.18068	88.5843	1.13537
tmem176l.2	343.007	-2.45134	1.39677	-1.75501	0.079258	0.77755	306.571	93.5926	1339.99	148.286	165.06	4.54148
tmem183a	202.763	-2.50868	1.42911	-1.75541	0.0791886	0.77755	15.8181	102.244	916.65	118.847	31.2276	31.7903
tmprss4a	807.603	-2.58891	1.47448	-1.75581	0.0791211	0.77755	3817.44	99.0981	238.353	27.2585	175.257	488.209
adipor2	2604.99	-1.1709	0.668869	-1.75057	0.0800206	0.777732	2680.8	2619.81	5522.43	1586.44	1392.49	1827.94
bcap29	358.386	1.70953	0.977217	1.74938	0.0802245	0.777732	158.181	47.9761	297.644	354.36	354.337	937.815
dok1b	1093.19	-1.50388	0.860271	-1.74814	0.0804392	0.777732	1108.78	682.676	3058.27	514.64	798.533	396.244
ep400	358.903	-2.18265	1.24515	-1.75292	0.0796163	0.777732	369.843	143.142	1252.24	75.2334	292.519	20.4367
fhl2b	43.2636	4.33507	2.47985	1.74812	0.0804437	0.777732	0	11.0109	1.18583	30.5295	0	216.856
her9	6934.27	-1.24478	0.710474	-1.75204	0.0797677	0.777732	11131.5	5278.94	12848.5	5359.01	2744.84	4242.88
igfn1.3	1435.5	2.56924	1.46843	1.74965	0.0801783	0.777732	127.298	1109.74	4.74334	907.162	3470.08	2993.97
LOC110439915	1228.5	-1.31623	0.750326	-1.75421	0.079394	0.777732	1708.36	1219.85	2331.35	739.249	1024.77	347.423
nuak1a	1894.33	-1.72671	0.984606	-1.75371	0.0794806	0.777732	1761.84	709.416	6257.65	520.091	1008.84	1108.12
nuf2	290.872	-1.49689	0.854741	-1.75128	0.079898	0.777732	253.09	228.083	807.553	161.37	129.371	165.764
scamp5a	107.184	2.53646	1.45074	1.74839	0.0803968	0.777732	45.1947	14.9434	34.3892	7.63237	61.8178	479.126
sde2	343.316	-1.65311	0.945581	-1.74825	0.0804205	0.777732	653.817	431.785	477.891	49.0652	332.669	114.672
setd5	848.714	-1.98385	1.13383	-1.74969	0.0801722	0.777732	577.739	203.702	3283.57	330.373	507.288	189.607
si:ch211-198c19.3	379.733	2.65875	1.51986	1.74934	0.0802325	0.777732	146.883	164.377	0	831.928	611.805	523.405
si:ch211-81a5.5	30.4009	3.95299	2.25724	1.75125	0.0799037	0.777732	9.79218	0	1.18583	161.37	8.92216	1.13537
si:zfos-1069f5.1	12216.9	-1.1815	0.674287	-1.75221	0.0797369	0.777732	10615.5	21635.6	18621.2	9505.57	7926.7	4996.76
slc44a4	609.966	-2.25908	1.28945	-1.75197	0.0797788	0.777732	449.687	47.1896	2530.57	112.305	213.494	306.55
sox19a	321.68	1.6295	0.931125	1.75004	0.0801118	0.777732	145.376	201.342	124.513	981.305	177.806	299.738
tlr18	969.356	-3.06753	1.75324	-1.74964	0.0801811	0.777732	125.792	1693.32	3377.26	390.341	229.427	0
tmem86a	1356.79	-1.94875	1.11338	-1.75031	0.0800657	0.777732	1277.5	1701.18	3487.54	649.842	976.976	47.6855
tmigd1	472.586	-1.98781	1.13585	-1.75007	0.080107	0.777732	686.959	64.4924	1513.12	278.036	145.304	147.598
usp21	42.2154	3.90698	2.23091	1.7513	0.0798951	0.777732	0	15.7299	0	30.5295	14.0205	193.013
XLOC_029061	539.86	1.60874	0.919384	1.7498	0.080153	0.777732	321.636	287.07	190.919	231.152	660.877	1547.51
zc3h10	57.0414	2.16693	1.23542	1.754	0.07943	0.777732	14.3117	26.7408	21.345	13.0841	155.5	111.266
zgc:103697	284.872	-2.80231	1.60225	-1.74898	0.0802939	0.777732	219.194	226.51	1049.46	79.5947	134.47	0
hcfc1b	1598.92	-1.8033	1.03196	-1.74744	0.0805605	0.778409	683.193	888.737	5885.29	789.405	855.253	491.615
prodha	501.334	1.58855	0.909652	1.74633	0.0807543	0.779378	304.311	314.597	131.628	319.469	1444.11	493.886
slc25a4	3309.47	1.83437	1.05034	1.74645	0.0807327	0.779378	1588.59	2381.5	378.281	1281.15	4292.83	9934.48
tal1	95.7431	2.9327	1.67981	1.74586	0.0808357	0.779712	28.6233	37.7517	0	18.5358	339.679	149.869
znrf1	227.363	-3.20918	1.83912	-1.74496	0.0809926	0.780772	0.753245	133.704	1096.9	3.27102	110.252	19.3013
scpp8	185.344	2.49537	1.43056	1.74434	0.0811004	0.78136	140.104	25.9543	1.18583	169.002	231.976	543.842
gsdmeb	459.843	-1.31618	0.755296	-1.74261	0.0814022	0.782318	421.064	474.255	1073.18	276.946	201.386	312.227
kdsr	130.516	2.36578	1.35777	1.7424	0.0814378	0.782318	89.6361	36.1787	1.18583	116.666	307.814	231.615
pcdh17	84.4555	-3.88639	2.22944	-1.74322	0.081296	0.782318	146.13	0	328.476	0	8.28486	23.8428
rgs5b	943.398	-1.70224	0.976959	-1.74238	0.0814415	0.782318	717.842	902.107	2709.63	287.849	177.806	865.152
si:ch211-12m10.1	126.531	2.99771	1.7207	1.74215	0.0814817	0.782318	14.3117	69.9979	0	25.0778	195.65	454.148
tmed1a	144.121	-2.3694	1.35905	-1.74342	0.0812603	0.782318	77.5842	93.5926	553.785	5.45169	107.066	27.2489
gtf3c3	103.513	2.71398	1.55904	1.7408	0.0817193	0.782387	14.3117	67.6384	0	222.429	165.697	151.004
pik3cd	489.581	-1.90481	1.0936	-1.74178	0.0815461	0.782387	862.465	643.351	812.296	508.098	62.4551	48.8209
trib1	974.659	-1.89868	1.09061	-1.74093	0.0816958	0.782387	1470.33	232.015	2908.85	183.177	290.607	762.968
XLOC_042228	183.679	-2.69804	1.54943	-1.74131	0.0816292	0.782387	82.8569	7.86493	864.473	43.6135	93.0454	10.2183
zbtb8b	121.201	2.81591	1.61762	1.74077	0.0817237	0.782387	38.4155	0	52.1767	95.9498	428.264	112.402
katnb1	329.885	-1.51211	0.86885	-1.74035	0.0817968	0.782603	318.623	223.364	923.765	196.261	186.728	130.567
olfcd3	41.1266	3.85617	2.21636	1.73987	0.0818827	0.782603	15.8181	0	0	164.641	56.0821	10.2183
sept9a	2188.09	-1.75232	1.00717	-1.73984	0.0818872	0.782603	1292.57	1160.08	7671.16	535.356	1101.25	1368.12
si:ch73-62l21.1	41.2574	3.07109	1.76591	1.7391	0.0820173	0.783397	12.8052	13.3704	0	106.853	107.703	6.81222
slc43a1b	297.173	-2.22597	1.28055	-1.73829	0.0821598	0.784308	48.2077	106.963	1313.9	104.672	86.6724	122.62
cry1ba	1417.34	-1.09696	0.631177	-1.73796	0.0822184	0.784418	2167.84	2008.7	1618.66	927.878	1165.62	615.37
eef2a.1	1104.08	-1.7943	1.0329	-1.73715	0.0823602	0.784654	909.92	347.63	3884.79	365.263	683.182	433.711
LOC100536647	117.456	1.73808	1.0005	1.73722	0.0823486	0.784654	66.2855	79.4358	16.6017	135.202	282.323	124.891
zgc:174904	891.96	2.14435	1.2345	1.73702	0.0823844	0.784654	36.909	772.336	177.875	2785.81	1196.21	382.62
apex2	50.4761	-2.25589	1.30057	-1.73454	0.0828219	0.784908	146.883	15.7299	87.7517	6.54203	15.2951	30.655
BX664610.1	131.665	3.36209	1.93639	1.73626	0.0825176	0.784908	56.4934	13.3704	0	2.18068	149.127	568.82
clstn2	56.1523	3.36948	1.94106	1.73589	0.0825826	0.784908	6.7792	22.8083	0	2.18068	59.9059	245.24
cog6	219.273	-3.10328	1.7908	-1.7329	0.0831139	0.784908	866.232	312.238	0	13.0841	44.6108	79.4759
fdps	596.139	-1.90332	1.09835	-1.73289	0.0831144	0.784908	869.998	556.05	1396.91	137.383	576.754	39.7379
GPR180	45.3445	-3.37937	1.94873	-1.73414	0.0828936	0.784908	42.1817	206.061	0	11.9937	9.55945	2.27074
hoxc9a	61.9355	3.24814	1.87375	1.7335	0.0830065	0.784908	3.01298	32.2462	0	6.54203	140.205	189.607
LOC100536797	62.3968	-3.13324	1.80762	-1.73335	0.0830328	0.784908	50.4674	44.0436	241.91	0	35.6886	2.27074
LOC101884589	22.2748	-3.1065	1.79094	-1.73457	0.0828172	0.784908	8.28569	2.35948	109.097	3.27102	3.82378	6.81222
med30	423.564	-1.87759	1.08204	-1.73523	0.0827007	0.784908	256.856	224.15	1516.68	324.921	100.693	118.078
pvalb1	62385.5	1.68359	0.971226	1.73347	0.0830125	0.784908	25668.3	23012.8	40182	24211	51376.3	209863
si:ch211-240b21.2	10.91	-4.28883	2.47153	-1.73529	0.0826895	0.784908	19.5844	16.5163	26.0884	3.27102	0	0
si:ch73-27e22.1	12.4193	4.13672	2.38359	1.7355	0.0826522	0.784908	0	3.93246	0	30.5295	18.4816	21.572
tagapb	1525.39	-1.12125	0.646981	-1.73304	0.0830881	0.784908	2202.49	1728.71	2338.46	1090.34	599.059	1193.27
XLOC_042229	27.9158	-4.1314	2.38413	-1.73288	0.0831178	0.784908	133.324	25.1678	0	0	4.46108	4.54148
cfap36	327.385	-2.52439	1.45811	-1.73128	0.0834025	0.785399	35.4025	132.131	1506.01	177.725	99.4183	13.6244
CR855311.1	1394.62	1.36921	0.790536	1.732	0.0832729	0.785399	739.686	921.77	673.554	3689.71	1082.77	1260.26
insm1b	77.152	2.34559	1.35427	1.732	0.0832742	0.785399	42.935	21.2353	11.8583	10.9034	287.421	88.5588
prps1b	966.417	-2.53199	1.46278	-1.73094	0.0834627	0.785399	139.35	491.558	4312.88	594.234	243.447	17.0305
sh2b3	1013.52	-1.54954	0.894925	-1.73148	0.083367	0.785399	849.66	1522.65	2160.59	802.489	595.873	149.869
[truncated: 16,542 more rows]
